# Supplementary material for: Construction of an enzyme-constrained metabolic network model for Myceliophthora thermophila using machine learning-based kcat data
Source: Microb Cell Fact. 2024 May 15;23:138. doi: 10.1186/s12934-024-02415-z (PMC11558977; doi:10.1186/s12934-024-02415-z)
Supplement: Supplementary file 1 — Additional file 1: Table S1. Biomass composition. [file 12934_2024_2415_MOESM1_ESM.xlsx]

## Sheet: Biomass
Table S1 Biomass composition
	Original biomass composition	Updataed biomass composition
Biomass component	Mass (g)/ (g DW)	Mass (g)/ (g DW)	Source of updataed biomass composition
Protein	0.263	0.465338	Measured data
DNA	0.0027818	0.0238808	Measured data
RNA	0.01814	0.0730641	Measured data
Lipids	0.155	0.055	doi: 10.1099/mic.0.000279
Cell wall	0.38	0.2319	doi: 10.1186/s13068-016-0665-0
Small molecules(soluble carbohydrates)	0.1409	0.1409	doi: 10.1099/mic.0.000279 figure5
Sum	0.959822	0.990083
Met_id	mmol/gDCW	mmol/gDCW
DAMP[c]	0.00217831	0.0187
DCMP[c]	0.00230891	0.0198212
DGMP[c]	0.00230891	0.0198212
DTMP[c]	0.00217831	0.0187
AMP[c]	0.00976024	0.0393122
CMP[c]	0.0166936	0.0672381
GMP[c]	0.0179401	0.0722589
UMP[c]	0.0117007	0.0471278
TRNAALA[c]	0.235796	0.415725
TRNAARG[c]	0.165653	0.270811
TRNAASN[c]	0.0775656	0.214486
TRNAASP[c]	0.136412	0.214486
TRNACYS[c]	0.0272497	0.00528991
TRNAGLU[c]	0.0940842	0.442296
TRNAGLN[c]	0.152557	0.442296
TRNAGLY[c]	0.180852	0.318683
TRNAHIS[c]	0.0552009	0.073599
TRNAILE[c]	0.098421	0.201098
TRNALEU[c]	0.208301	0.39882
TRNALYS[c]	0.107265	0.32373
TRNAMET[c]	0.0472239	0.00923947
TRNAPHE[c]	0.0813128	0.173231
TRNAPRO[c]	0.160438	0.232323
TRNASER[c]	0.188803	0.271013
TRNATHR[c]	0.137304	0.263113
TRNATRP[c]	0.0333908	0.0647049
TRNATYR[c]	0.0610525	0.02353
TRNAVAL[c]	0.148108	0.21412
GAG[c]	0.01634	0.0099717
NIG[c]	0.09652	0.0589026
PSNIG[c]	0.12806	0.0781503
GGM[c]	0.14478	0.0883539
14GLUCAN[c]	0.14782	0.0902091
CHIT[c]	0.61674	0.376374	Determined from the protein FASTA
13GLUCAN[c]	1.03588	0.632159
TAGLY[c]	0.0153029	0.00543006
DAGLY[c]	0.00272429	0.000966682
MAGLY[c]	0.00236563	0.000839416
ERGOST[c]	0.0985674	0.0349755
CL[c]	0.0113871	0.00404058
CLPA[c]	0.0489793	0.0173797
PC[c]	0.0261436	0.00927676
PE[c]	0.024807	0.00880247
PINS[c]	0.00365006	0.00129518
LPE[c]	0.00701824	0.00249034
PS[c]	0.00266326	0.000945027
TGDMIPC[c]	0.000278594	9.88559e-05
CERB1[c]	0.000841543	0.000298612
CERB2[c]	0.000865249	0.000307024
GALCER[c]	0.000624338	0.000221539
GLUCER1[c]	0.000681307	0.000241754
GLUCER2[c]	0.000683216	0.000242431
C160[c]	0.000826374	0.00029323
C180[c]	0.000210132	7.45631e-05
C181[c]	0.000906369	0.000321615
C182[c]	0.00105842	0.000375567
Stochiometric coefficients
metID	coeff	coeff
DAMP[c]	-0.00217831	-0.0187
DCMP[c]	-0.00230891	-0.0198212
DGMP[c]	-0.00230891	-0.0198212
DTMP[c]	-0.00217831	-0.0187
DNA[c]	1	1
AMP[c]	-0.00976024	-0.0393122
CMP[c]	-0.0166936	-0.0672381
GMP[c]	-0.0179401	-0.0722589
UMP[c]	-0.0117007	-0.0471278
RNA[c]	1	1
TRNAALA[c]	-0.235796	-0.415725
TRNAARG[c]	-0.165653	-0.270811
TRNAASN[c]	-0.0775656	-0.214486
TRNAASP[c]	-0.136412	-0.214486
TRNACYS[c]	-0.0272497	-0.00528991
TRNAGLU[c]	-0.0940842	-0.442296
TRNAGLN[c]	-0.152557	-0.442296
TRNAGLY[c]	-0.180852	-0.318683
TRNAHIS[c]	-0.0552009	-0.073599
TRNAILE[c]	-0.098421	-0.201098
TRNALEU[c]	-0.208301	-0.39882
TRNALYS[c]	-0.107265	-0.32373
TRNAMET[c]	-0.0472239	-0.00923947
TRNAPHE[c]	-0.0813128	-0.173231
TRNAPRO[c]	-0.160438	-0.232323
TRNASER[c]	-0.188803	-0.271013
TRNATHR[c]	-0.137304	-0.263113
TRNATRP[c]	-0.0333908	-0.0647049
TRNATYR[c]	-0.0610525	-0.02353
TRNAVAL[c]	-0.148108	-0.21412
PROTEIN[c]	1	1
GAG[c]	-0.01634	-0.0099717
NIG[c]	-0.09652	-0.0589026
PSNIG[c]	-0.12806	-0.0781503
GGM[c]	-0.14478	-0.0883539
14GLUCAN[c]	-0.14782	-0.0902091
CHIT[c]	-0.61674	-0.376374
13GLUCAN[c]	-1.03588	-0.632159
CELLWALL[c]	1	1
TAGLY[c]	-0.0153029	-0.00543006
DAGLY[c]	-0.00272429	-0.000966682
MAGLY[c]	-0.00236563	-0.000839416
ERGOST[c]	-0.0985674	-0.0349755
CL[c]	-0.0113871	-0.00404058
SEDAGP[c]	-0.0489793	-0.0173797
PC[c]	-0.0261436	-0.00927676
PE[c]	-0.024807	-0.00880247
PINS[c]	-0.00365006	-0.00129518
LPE[c]	-0.00701824	-0.00249034
PS[c]	-0.00266326	-0.000945027
TGDMIPC[c]	-0.000278594	-9.88559e-05
CERB1[c]	-0.000841543	-0.000298612
CERB2[c]	-0.000865249	-0.000307024
GALCER[c]	-0.000624338	-0.000221539
GLUCER1[c]	-0.000681307	-0.000241754
GLUCER2[c]	-0.000683216	-0.000242431
C160[c]	-0.000826374	-0.00029323
C180[c]	-0.000210132	-7.45631e-05
C181[c]	-0.000906369	-0.000321615
C182[c]	-0.00105842	-0.000375567
LIPIDS[c]	1	1
