# Supplementary material for: Construction of an enzyme-constrained metabolic network model for Myceliophthora thermophila using machine learning-based kcat data
Source: Microb Cell Fact. 2024 May 15;23:138. doi: 10.1186/s12934-024-02415-z (PMC11558977; doi:10.1186/s12934-024-02415-z)
Supplement: Supplementary file 2 — Additional file 2: Table S2. Metabolite consensus. [file 12934_2024_2415_MOESM2_ESM.xlsx]

## Sheet: Sheet1
Table S2 Metabolite consensus
Original ID	Identical ID
XANTHOSINE-5-PHOSPHATE[c]	XMP[c]
XANTHOSINE-5-PHOSPHATE[m]	XMP[m]
4-AMINO-BUTYRALDEHYDE[c]	4ABUTN[c]
THZ-P[c]	THZP[c]
CPD-1086[c]	5APRBU[c]
CPD-1086[m]	5APRBU[m]
MELIBIOSE[e]	MELI[e]
D-6-P-GLUCONO-DELTA-LACTONE[c]	D6PGL[c]
ADENOSINE_DIPHOSPHATE_RIBOSE[c]	ADPR[c]
PHOSPHORYL-CHOLINE[p]	PCLN[c]
CARNITINE[c]	CAR[c]
CARNITINE[m]	CAR[m]
T2-DECENOYL-COA[m]	C10DCOA[m]
CPD-7222[m]	C12DCOA[m]
LAUROYLCOA-CPD[m]	C120COA[m]
DIHYDROFOLATE[m]	DHF[m]
DOPAMINE[c]	DPA[c]
DOPAMINE[p]	DPA[p]
DEPHOSPHO-COA[p]	DPCOA[c]
FRUCTOSE-6P[p]	F6P[p]
FRUCTOSE-6P[m]	F6P[m]
FRUCTOSE-6P[c]	F6P[c]
FORMALDEHYDE[m]	FALD[m]
FERULIC-ACID[c]	FER[c]
FARNESYL-PP[c]	FPP[c]
FARNESYL-PP[m]	FPP[m]
L-1-GLYCERO-PHOSPHORYLCHOLINE[p]	G3PC[c]
ALPHA-D-GALACTOSE[e]	GLAC[e]
GDP-MANNOSE[c]	GDPMAN[c]
GDP-MANNOSE[p]	GDPMAN[p]
OXIDIZED-GLUTATHIONE[c]	OGT[c]
PALMITATE[c]	C160[c]
CPD0-2117[m]	C161COA[m]
HISTIDINOL[c]	HISOL[c]
CPD0-2121[m]	C6DCOA[m]
C05999[c]	LACTALD[c]
CPD-18[p]	C182COA[p]
CPD-18[m]	C182COA[m]
UDP-D-GALACTO-14-FURANOSE[c]	UDPGALF[c]
CPD-12575[c]	UDPG[c]
CPD-12575[m]	UDPG[m]
CPD-12575[p]	UDPG[p]
G10610[p]	UDPNAG[p]
UDP-N-ACETYL-D-GLUCOSAMINE[p]	UDPNAG[p]
THIAMINE-PYROPHOSPHATE[c]	THDP[c]
THIAMINE-PYROPHOSPHATE[m]	THDP[m]
TETRADECANOYL-COA[m]	C140COA[m]
SUCC-S-ALD[m]	SUCCSAL[m]
SUCC-S-ALD[c]	SUCCSAL[c]
SUC-COA[c]	SUCCOA[c]
CPD-170[e]	STAC[e]
C19848[c]	CPD-8122[c]
C8DCOA[p]	C8DCOA[p]
CPD0-2108[m]	C8DCOA[m]
OLEOYL-COA[c]	C181COA[c]
OLEOYL-COA[m]	C181COA[m]
OLEOYL-COA[p]	C181COA[p]
OLEATE-CPD[c]	C181[c]
OLEATE-CPD[m]	C181[m]
OLEATE-CPD[p]	C181[p]
CPD-10262[p]	C18DCOA[p]
PALMITYL-COA[c]	C160COA[c]
PALMITYL-COA[m]	C160COA[m]
PALMITYL-COA[p]	C160COA[p]
PROTOPORPHYRIN_IX[m]	PPP9[m]
PROTOPORPHYRINOGEN[m]	PPPG9[m]
ACRYLYL-COA[m]	PRPNCOA[m]
3-P-SERINE[m]	3PSER[m]
3-P-SERINE[c]	3PSER[c]
PHYTOSPINGOSINE[c]	C18PSPH[c]
PHYTOSPINGOSINE[p]	C18PSPH[p]
SACCHAROPINE[m]	SACP[m]
SACCHAROPINE[c]	SACP[c]
SO3[c]	H2SO3[c]
SO3[m]	H2SO3[m]
CPD-13612[c]	C18SPH[c]
CPD-13612[p]	C18SPH[p]
C00836[p]	C18SPH[p]
STEAROYL-COA[c]	C180COA[c]
STEAROYL-COA[p]	C180COA[p]
CPD-1091[m]	UGC[c]
URACIL[m]	URA[c]
CPD-15568[m]	C14DCOA[m]
PANTETHEINE-P[p]	4PPNTE[c]
NICOTINAMIDE_NUCLEOTIDE[m]	NMN[c]
CPD-8259[m]	NAR[c]
LINOLENOYL-COA[m]	C183COA[m]
LINOLENOYL-COA[p]	C183COA[p]
CPD-468[p]	AMA[m]
PHOSPHORYL-ETHANOLAMINE[m]	PEA[c]
ACETYLSERINE[m]	ASER[m]
5-METHYLTHIOADENOSINE[m]	MTA[m]
5-DEHYDROGLUCONATE[m]	5DGLCN[m]
4-METHYL-824-CHOLESTADIENOL[p]	CDA[p]
CPD-10260[c]	C18OCOA[c]
CPD-10260[m]	C18OCOA[m]
