# Supplementary material for: Construction of an enzyme-constrained metabolic network model for Myceliophthora thermophila using machine learning-based kcat data
Source: Microb Cell Fact. 2024 May 15;23:138. doi: 10.1186/s12934-024-02415-z (PMC11558977; doi:10.1186/s12934-024-02415-z)
Supplement: Supplementary file 3 — Additional file 3: Table S3. Refined GPR associations. [file 12934_2024_2415_MOESM3_ESM.xlsx]

## Sheet: TableS3_GPR associations
Table S3 Refined GPR associations
Reaction ID	GPR rules	Source
R13	MYCTH_2304512 and MYCTH_2309784	KEGG
R14	MYCTH_2304512 and MYCTH_2309784	KEGG
R46	MYCTH_2297263 and MYCTH_2303832 and MYCTH_2080603 and MYCTH_2309210 and MYCTH_2303910	KEGG
R111	MYCTH_2294375 and MYCTH_2294679 and MYCTH_2295190 and MYCTH_79031	KEGG
R112	MYCTH_2312147 and MYCTH_2301810	KEGG
R113	MYCTH_2312147 and MYCTH_2301810	KEGG
R115	MYCTH_2312808 and MYCTH_2316731	KEGG
R116	MYCTH_2312808 and MYCTH_2316731	KEGG
R122	MYCTH_2312147 and MYCTH_2301810	KEGG
R250	MYCTH_2313219 and MYCTH_2314321	KEGG
R1032	MYCTH_95158 and MYCTH_2306503 and MYCTH_2309210 and MYCTH_2296757	KEGG
R1276	MYCTH_2057861 and MYCTH_2316525	KEGG
R1283	MYCTH_2057861 and MYCTH_2316525	KEGG
R1313	MYCTH_2057861 and MYCTH_2316525	KEGG
R1326	MYCTH_2057861 and MYCTH_2316525	KEGG
R1327	MYCTH_2057861 and MYCTH_2316525	KEGG
R1328	MYCTH_2057861 and MYCTH_2316525	KEGG
R1441	MYCTH_2296800 and MYCTH_2299023 and MYCTH_2314123	KEGG
R1518	MYCTH_2080075 and MYCTH_2095122	KEGG
R1521	MYCTH_2080075 and MYCTH_2095122	KEGG
R1524	MYCTH_2080075 and MYCTH_2095122	KEGG
R1569	MYCTH_2295490 and MYCTH_2309547	KEGG
R1580	MYCTH_102522 and MYCTH_2299780 and MYCTH_2305407 and MYCTH_82558 and MYCTH_98521	KEGG
R1583	MYCTH_140260	KEGG
R2157	MYCTH_2054219 and MYCTH_43648 and MYCTH_2312316 and MYCTH_2295737 and MYCTH_2306309 and MYCTH_73070 and MYCTH_2301055 and MYCTH_2304728 and MYCTH_2129465 and MYCTH_2303304 and MYCTH_2307400 and MYCTH_2309644 and MYCTH_2306712 and MYCTH_2300433 and MYCTH_2297565 and MYCTH_2299276 and MYCTH_2305076 and MYCTH_2311092 and MYCTH_2309275 and MYCTH_2316112 and MYCTH_2095744 and MYCTH_2304886 and MYCTH_2…	KEGG
R2158	MYCTH_2091473 and MYCTH_2145409 and MYCTH_2294215 and MYCTH_2296450 and MYCTH_2302797 and MYCTH_2310269 and MYCTH_2315552 and MYCTH_2316294	KEGG
R2160	MYCTH_2088086 and MYCTH_2316642 and MYCTH_2294734 and MYCTH_2079768 and MYCTH_57224 and MYCTH_2297004 and MYCTH_112204 and MYCTH_82981 and MYCTH_2297526 and MYCTH_2313301 and MYCTH_2309800 and MYCTH_2313342 and MYCTH_2295174 and MYCTH_2316407 and MYCTH_2310521	KEGG
R2159	MYCTH_111770 and MYCTH_2298230 and MYCTH_2301316 and MYCTH_2303180 and MYCTH_2311966 and MYCTH_2312390 and MYCTH_2316497	KEGG
R390	MYCTH_115968 or MYCTH_38200 or MYCTH_62925	doi:10.1186/s40694-019-0083-8
R60	MYCTH_2315114	KEGG
R7	MYCTH_2298386	KEGG
R38	MYCTH_2294427	KEGG
R39	MYCTH_2294427	KEGG
R1566	MYCTH_2298386	KEGG
R36	MYCTH_2066697 or MYCTH_2067689	KEGG
R55	MYCTH_2074905	KEGG
R56	MYCTH_2086155 or MYCTH_2296247 or MYCTH_2298981	KEGG
R61	MYCTH_2300643	KEGG
R351	MYCTH_2300643	KEGG
R63	MYCTH_2300643	KEGG
R1033	MYCTH_2302623 or MYCTH_2309261	KEGG
R117	MYCTH_2132657 or MYCTH_2295514	KEGG
R118	MYCTH_2082917 and MYCTH_2309210 and MYCTH_2312383	KEGG
R109	MYCTH_2298064	doi:10.1186/s13068-018-1319-1
R110	MYCTH_2058974	doi:10.1186/s13068-018-1319-1
R1830	MYCTH_2085059 or MYCTH_2299597	KEGG
R1831	MYCTH_2085059 or MYCTH_2299597	KEGG
R35	MYCTH_110317 or MYCTH_38939	KEGG
R1466	MYCTH_2307908	KEGG
R1467	MYCTH_2302433	KEGG
R2327	MYCTH_2312784 or MYCTH_2081554	doi:10.1186/s13068-018-1319-1
R35	MYCTH_110317 or MYCTH_38939	DOI: 10.1016/j.ymben.2023.06.009
R389	MYCTH_2059579 or MYCTH_2300079 or MYCTH_66804 or MYCTH_80304	KEGG
R391	MYCTH_2059579 or MYCTH_2300079 or MYCTH_66804 or MYCTH_80304	KEGG
R381	MYCTH_2059579 or MYCTH_2300079 or MYCTH_66804 or MYCTH_80304	KEGG
R382	MYCTH_2059579 or MYCTH_2300079 or MYCTH_66804 or MYCTH_80304	KEGG
R383	MYCTH_2059579 or MYCTH_2300079 or MYCTH_66804 or MYCTH_80304	KEGG
R390	MYCTH_115968 or MYCTH_38200 or MYCTH_62925 or MYCTH_2302509 or MYCTH_58882	KEGG
R2271	MYCTH_79030	KEGG
R1999	MYCTH_95158 and MYCTH_2306503 and MYCYH_2309210 and MYCTH_2296757	KEGG
R2000	MYCTH_95158 and MYCTH_2306503 and MYCYH_2309210 and MYCTH_2296757	KEGG
R1032	MYCTH_95158 and MYCTH_2306503 and MYCYH_2309210 and MYCTH_2296757	KEGG
