# Supplementary material for: Construction of an enzyme-constrained metabolic network model for Myceliophthora thermophila using machine learning-based kcat data
Source: Microb Cell Fact. 2024 May 15;23:138. doi: 10.1186/s12934-024-02415-z (PMC11558977; doi:10.1186/s12934-024-02415-z)
Supplement: Supplementary file 4 — Additional file 4: Table S4. Metabolite ID mapping to BiGG ID. [file 12934_2024_2415_MOESM4_ESM.xlsx]

## Sheet: Sheet1
Table S4 Metabolite ID mapping to BiGG ID
Metabolite ID in iYW1475	BiGG ID
CPD-8621[p]	zymstnl[p]
CPD-8621[c]	zymstnl[c]
ZYMST[p]	zymst[p]
ZYMST[c]	zymst[c]
CPD1F-130[m]	zeax[m]
CPD1F-130[c]	zeax[c]
LXUL[c]	xylu__L[c]
XUL[c]	xylu__D[c]
XOL[e]	xylt[e]
XOL[c]	xylt[c]
CPD-360[c]	xylnact__D[c]
XYL[e]	xyl__D[e]
XYL[m]	xyl__D[m]
XYL[c]	xyl__D[c]
XUL5P[c]	xu5p__D[c]
XTSINE[e]	xtsn[e]
XTSINE[c]	xtsn[c]
XTP[m]	xtp[m]
XMP[m]	xmp[m]
XMP[c]	xmp[c]
XAN[p]	xan[p]
XAN[e]	xan[e]
XAN[c]	xan[c]
VAN[p]	vanlt[p]
VAN[m]	vanlt[m]
VAN[c]	vanlt[c]
VANIN[c]	vanln[c]
VAL[m]	val__L[m]
VAL[e]	val__L[e]
VAL[c]	val__L[c]
UTP[p]	utp[p]
UTP[m]	utp[m]
UTP[c]	utp[c]
URI[e]	uri[e]
URI[c]	uri[c]
UREA[m]	urea[m]
UREA[e]	urea[e]
UREA[c]	urea[c]
UGC[m]	urdglyc[m]
UGC[c]	urdglyc[c]
URIC[p]	urate[p]
URIC[e]	urate[e]
URIC[c]	urate[c]
URA[m]	ura[m]
URA[c]	ura[c]
UPGIII[c]	uppg3[c]
UMP[p]	ump[p]
UMP[m]	ump[m]
UMP[c]	ump[c]
UDP-L-RHAMNOSE[c]	udprmn[c]
UDP-GLUCURONATE[c]	udpglcur[c]
UDPGALU[c]	udpgalur[c]
UDPGALF[c]	udpgalfur[c]
UDPGAL[c]	udpgal[c]
UDPG[p]	udpg[p]
UDPG[m]	udpg[m]
UDPG[c]	udpg[c]
UDPNAGAL[c]	udpacgal[c]
UDP[m]	udp[m]
UDP[c]	udp[c]
UDPNAG[p]	uacgam[p]
UDPNAG[c]	uacgam[c]
TYR[m]	tyr__L[m]
TYR[e]	tyr__L[e]
TYR[c]	tyr__L[c]
TYRAMINE[p]	tym[p]
TYRAMINE[c]	tym[c]
S2O3[m]	tsul[m]
S2O3[c]	tsul[c]
TRYPTAMINE[c]	trypta[c]
TRP[p]	trp__L[p]
TRP[m]	trp__L[m]
TRP[e]	trp__L[e]
TRP[c]	trp__L[c]
C01647[c]	trnamet[c]
TRE6P[c]	tre6p[c]
TRE[m]	tre[m]
TRE[e]	tre[e]
TRE[c]	tre[c]
RTHIO[c]	trdrd[c]
RTHIO[m]	trdrd[m]
OTHIO[m]	trdox[m]
OTHIO[c]	trdox[c]
C130COA[p]	trdcalcoa[p]
C130COA[m]	trdcalcoa[m]
C12DCOA[p]	trans_dd2coa[p]
N6N6N6-TRIMETHYL-L-LYSINE[c]	tmlys[c]
TRIMETHYLAMINE[c]	tma[c]
DT[e]	thymd[e]
DT[c]	thymd[c]
THY[c]	thym[c]
L-THREONINE-O-3-PHOSPHATE[c]	thrp[c]
THR[m]	thr__L[m]
THR[e]	thr__L[e]
THR[c]	thr__L[c]
CPD-7682[m]	thp2c[m]
CPD-611[m]	thmtp[m]
CPD-611[c]	thmtp[c]
THDP[m]	thmpp[m]
THDP[c]	thmpp[c]
THMP[c]	thmmp[c]
THFG[c]	thfglu[c]
THF[m]	thf[m]
THF[c]	thf[c]
THIOCYSTEINE[c]	thcys[c]
C140COA[p]	tdcoa[p]
C140COA[m]	tdcoa[m]
C140COA[c]	tdcoa[c]
C14DCOA[p]	td2coa[p]
C14DCOA[m]	td2coa[m]
HSCN[m]	tcynt[m]
TAU[c]	taur[c]
TARTRATE[c]	tartr__L[c]
TAGATOSE-1-6-DIPHOSPHATE[c]	tagdp__D[c]
TAGATOSE-6-PHOSPHATE[c]	tag6p__D[c]
TAGLY[c]	tagho_c[c]
D-TAGATOSE[e]	tag__D[e]
D-TAGATOSE[c]	tag__D[c]
SUCCSAL[m]	sucsal[m]
SUCCSAL[c]	sucsal[c]
SUC[m]	sucr[m]
SUC[e]	sucr[e]
SUC[c]	sucr[c]
N2-SUCCINYLORNITHINE[m]	sucorn[m]
O-SUCCINYL-L-HOMOSERINE[m]	suchms[m]
O-SUCCINYL-L-HOMOSERINE[c]	suchms[c]
CPD-822[m]	sucgsa[m]
SUCCOA[m]	succoa[m]
SUCCOA[c]	succoa[c]
SUCC[p]	succ[p]
SUCC[m]	succ[m]
SUCC[e]	succ[e]
SUCC[c]	succ[c]
STAC[e]	stys[e]
C180COA[p]	stcoa[p]
C180COA[m]	stcoa[m]
C180COA[c]	stcoa[c]
S23E[m]	Ssq23epx[m]
S23E[c]	Ssq23epx[c]
SHCR[c]	srch[c]
SOR[e]	srb__L[e]
SOR[c]	srb__L[c]
SQL[c]	sql[c]
SPERE[c]	sprm[c]
SPMD[m]	spmd[m]
SPMD[c]	spmd[c]
C18SPH[p]	sphgn[p]
C18SPH[c]	sphgn[c]
CPD-649[p]	sph1p[p]
CPD-649[m]	sph1p[m]
CPD-649[c]	sph1p[c]
SLF[m]	so4[m]
SLF[e]	so4[e]
SLF[c]	so4[c]
H2SO3[m]	so3[m]
H2SO3[e]	so3[e]
H2SO3[c]	so3[c]
SELENITE[c]	slnt[c]
SME3P[c]	skm5p[c]
SME[c]	skm[c]
SIHM[c]	sheme[c]
FGT[c]	Sfglutth[c]
SER[m]	ser__L[m]
SER[e]	ser__L[e]
SER[c]	ser__L[c]
DSER[m]	ser__D[m]
DSER[e]	ser__D[e]
DSER[c]	ser__D[c]
CPD-678[m]	seln[m]
CPD-678[c]	seln[c]
C05336[c]	selmethtrna[c]
SELENOMETHIONINE[c]	selmeth[c]
SELENOHOMOCYSTEINE[m]	selhcys[m]
SELENOHOMOCYSTEINE[c]	selhcys[c]
CPD-13717[m]	selcyst[m]
CPD-13717[c]	selcyst[c]
L-SELENOCYSTEINE[m]	selcys[m]
L-SELENOCYSTEINE[c]	selcys[c]
C05691[c]	seasmet[c]
CPD-6972[c]	sbzcoa[c]
SOT[m]	sbt__D[m]
SOT[e]	sbt__D[e]
SOT[c]	sbt__D[c]
SALI[c]	salc[c]
SACP[m]	saccrp__L[m]
SACP[c]	saccrp__L[c]
S7P[c]	s7p[c]
CPD-381[c]	S2hglut[c]
D-SEDOHEPTULOSE-1-7-P2[c]	s17bp[c]
S[c]	s[c]
S[m]	s[m]
RL5P[c]	ru5p__D[c]
NAMR[m]	rnam[m]
NAMR[c]	rnam[c]
RHA[e]	rmn[e]
C00507[c]	rmn[c]
RIBOFLAVIN[c]	ribflv[c]
RIB[e]	rib__D[e]
RIB[c]	rib__D[c]
CHOCOLA_A[p]	retpalm[p]
CPD-523[p]	retpalm_11_cis[p]
RETINOATE[p]	retn[p]
RETINOATE[m]	retn[m]
RETINOATE[c]	retn[c]
CPD-13524[p]	retinol[p]
CPD-13524[m]	retinol[m]
CPD-13524[c]	retinol[c]
RETINAL[p]	retinal[p]
RETINAL[m]	retinal[m]
RETINAL[c]	retinal[c]
CPD-881[c]	retinal_11is_c[c]
RIBOL[e]	rbt[e]
RIBOL[c]	rbt[c]
RL[c]	rbl__D[c]
RAFF[m]	raffin[m]
RAFF[e]	raffin[e]
CPD-7066[c]	r3mmal[c]
R1P[c]	r1p[c]
ACETOIN[c]	R_actn[c]
ACETOIN[e]	R_actn[e]
ACETOIN[m]	R_actn[m]
QUIN[c]	quln[c]
QT[e]	quin[e]
QT[c]	quin[c]
QH2[m]	qh2[m]
UBIQUINONE-8[m]	q8[m]
UBIQUINOL-30[m]	q6h2[m]
Q[c]	q[c]
Q[m]	q[m]
PYR[m]	pyr[m]
PYR[e]	pyr[e]
PYR[c]	pyr[c]
PDXI[m]	pydxn[m]
PDXI[c]	pydxn[c]
PYDX5P[c]	pydx5p[c]
PYDX[m]	pydx[m]
PYDX[c]	pydx[c]
PDXAM[c]	pydam[c]
PYAM5P[c]	pyam5p[c]
PTRC[m]	ptrc[m]
PTRC[c]	ptrc[c]
C50COA[c]	ptcoa[c]
C50COA[p]	ptcoa[p]
C50COA[m]	ptcoa[m]
PENAL[c]	ptal[c]
VALERATE[m]	pta[m]
C5DCOA[p]	pt2coa[p]
C5DCOA[m]	pt2coa[m]
CPD-465[c]	psqldp[c]
C18PSPH[p]	psphings[p]
C18PSPH[c]	psphings[c]
PHTYOSPHINGOSINE-1-P[p]	psph1p[p]
PHTYOSPHINGOSINE-1-P[m]	psph1p[m]
PHTYOSPHINGOSINE-1-P[c]	psph1p[c]
3PSER[m]	pser__L[m]
3PSER[c]	pser__L[c]
PRPP[m]	prpp[m]
PRPP[c]	prpp[c]
PRPNCOA[m]	prpncoa[m]
PRO[m]	pro__L[m]
PRO[e]	pro__L[e]
PRO[c]	pro__L[c]
PRLP[c]	prlp[c]
PRFP[c]	prfp[c]
PRBATP[c]	prbatp[c]
PRBAMP[c]	prbamp[c]
NPRAN[c]	pran[c]
PRAM[c]	pram[c]
PPPG9[m]	pppg9[m]
PPP9[m]	ppp9[m]
PPI[p]	ppi[p]
PPI[m]	ppi[m]
PPI[c]	ppi[c]
PHEN[c]	pphn[c]
PROPCOA[p]	ppcoa[p]
PROPCOA[m]	ppcoa[m]
PROPCOA[c]	ppcoa[c]
PPBG[c]	ppbng[c]
PROPIONYL-P[c]	ppap[c]
PROPAL[c]	ppal[c]
PPAD[c]	ppadn[c]
PNTO[c]	pnto__R[c]
C160COA[p]	pmtcoa[p]
C160COA[m]	pmtcoa[m]
C160COA[c]	pmtcoa[c]
CHCOA[c]	pmcoa[c]
PI[p]	pi[p]
PI[m]	pi[m]
PI[e]	pi[e]
PI[c]	pi[c]
PHPYR[m]	phpyr[m]
PHPYR[c]	phpyr[c]
PHSER[c]	phom[c]
HEMEB[m]	pheme[m]
HEMEB[e]	pheme[e]
HEMEB[c]	pheme[c]
PHE[m]	phe__L[m]
PHE[e]	phe__L[e]
PHE[c]	phe__L[c]
C12145[c]	phcrm_hs[c]
C12145[p]	phcrm_hs[p]
CPD-207[m]	phaccoa[m]
CPD-207[c]	phaccoa[c]
CLPIGP[c]	pgp_EC[c]
PG[p]	pglyc_cho[p]
PG[m]	pglyc_cho[m]
PG[c]	pglycho_c[c]
PEP[c]	pep[c]
C150COA[c]	pentdcoa[c]
C150COA[p]	pentdcoa[p]
C150COA[m]	pentdcoa[m]
PHENYLETHYLAMINE[c]	peamn[c]
CPD-8291[p]	pe1819Z1819Z[p]
PDX5P[c]	pdx5p[c]
C02188[c]	pcollglys[c]
PC[p]	pchol_cho[p]
PC[c]	pcholho_c[c]
PAPS[m]	paps[m]
PAPS[c]	paps[c]
PAP[c]	pap[c]
PANT[m]	pant__R[m]
PANT[c]	pant__R[c]
4PPNTE[p]	pan4p[p]
4PPNTE[c]	pan4p[c]
CPD-20122[e]	pala[e]
C11557[c]	pail5pho_c[c]
PINS4P[p]	pail4p_cho[p]
PINS4P[m]	pail4p_cho[m]
PINS4P[c]	pail4pho_c[c]
PAIL45P[m]	pail45p_cho[m]
PAIL45P[c]	pail45pho_c[c]
PINSP[c]	pail3pho_c[c]
C11556[c]	pail35pho_c[c]
PINS[p]	pail_cho[p]
PINS[m]	pail_cho[m]
PINS[c]	pailho_c[c]
CPD-238[m]	pad[m]
CPD-238[c]	pad[c]
PHAL[c]	pacald[c]
PHAC[m]	pac[m]
PHAC[c]	pac[c]
CPD-280[c]	oxptn[c]
OXALYL-COA[c]	oxalcoa[c]
OXA[m]	oxag[m]
3OACOA[m]	oxadpcoa[m]
OXAL[e]	oxa[e]
OXAL[c]	oxa[c]
OMP[c]	orot5p[c]
OROA[c]	orot[c]
ORN[m]	orn[m]
ORN[e]	orn[e]
ORN[c]	orn__L[c]
H2O[m]	h2o[m]
H2O[c]	h2o[c]
H2O[e]	h2o[e]
H2O[p]	h2o[p]
C18DCOA[p]	od2coa[p]
C18DCOA[m]	od2coa[m]
C180COA[p]	octdcoa[p]
C80COA[p]	octcoa[p]
C80[e]	octal[e]
C80[c]	octa[c]
C181[p]	ocdcea[p]
C181[m]	ocdcea[m]
C181[e]	ocdcea[e]
C181[c]	ocdcea[c]
C181COA[p]	ocdce9coa[p]
C181COA[m]	ocdce9coa[m]
C181COA[c]	ocdce9coa[c]
C180[e]	ocdca[e]
C180[c]	ocdca[c]
C80COA[m]	occoa[m]
C80COA[c]	occoa[c]
C8DCOA[p]	oc2coa[p]
C8DCOA[m]	oc2coa[m]
OA[p]	oaa[p]
OA[m]	oaa[m]
OA[e]	oaa[e]
OA[c]	oaa[c]
O2S[m]	o2s[m]
O2S[c]	o2s[c]
O2[p]	o2[p]
O2[m]	o2[m]
O2[e]	o2[e]
O2[c]	o2[c]
C05546[c]	Ntmelys[c]
NITRATE[p]	no3[p]
HNO3[e]	no3[e]
HNO3[c]	no3[c]
HNO2[m]	no2[m]
HNO2[e]	no2[e]
HNO2[c]	no2[c]
NITRIC-OXIDE[p]	no[p]
NITRIC-OXIDE[c]	no[c]
C90COA[p]	nndccoa[p]
C90COA[m]	nndccoa[m]
NMN[m]	nmn[m]
NMN[c]	nmn[c]
NAMN[c]	nicrnt[c]
NAR[m]	nicrns[m]
NAR[c]	nicrns[c]
NH4OH[c]	nh4oh[c]
NH3[m]	nh4[m]
NH3[e]	nh4[e]
NH3[c]	nh4[c]
C05545[c]	Ndmelys[c]
NICD[e]	ncam[e]
NICD[c]	ncam[c]
NAGDOL20P2[c]	naglc2p[c]
SNADPHX[c]	nadphx__S[c]
RNADPHX[c]	nadphx__R[c]
NADPH[p]	nadph[p]
NADPH[m]	nadph[m]
NADPH[c]	nadph[c]
NADP[p]	nadp[p]
NADP[m]	nadp[m]
NADP[c]	nadp[c]
RNADHX[c]	nadhx__R[c]
NADH[p]	nadh[p]
NADH[m]	nadh[m]
NADH[c]	nadh[c]
NAD[p]	nad[p]
NAD[m]	nad[m]
NAD[c]	nad[c]
CPD-420[c]	Nacasp[c]
NICA[e]	nac[e]
NICA[c]	nac[c]
N1-ACETYLSPERMINE[c]	N1sprm[c]
CPD-568[c]	N1aspmd[c]
MTHGXL[c]	mthgxl[c]
CPD-3746[c]	mso3[c]
MSA[m]	msa[m]
MSA[c]	msa[c]
CPD-8122[c]	mptamp[c]
CPD-4[m]	mpt[m]
CPD-4[c]	mpt[c]
CPD-3[c]	mobd[c]
CPD-8249[e]	mnt[e]
MNT1P[c]	mnl1p[c]
MNT[e]	mnl[e]
MNT[c]	mnl[c]
CH3-MALONATE-S-ALD[m]	mmtsa[m]
CH3-MALONATE-S-ALD[c]	mmtsa[c]
D-METHYL-MALONYL-COA[c]	mmcoa__S[c]
METHYL-MALONYL-COA[c]	mmcoa__R[c]
CPD-546[c]	mmal[c]
METHYLAMINE[c]	mma[c]
METTHF[m]	mlthf[m]
METTHF[c]	mlthf[c]
METTHF[p]	mlthf[p]
IP6[e]	minohp[e]
2MICIT[m]	micit[m]
D-MYO-INOSITOL-4-PHOSPHATE[c]	mi4p__D[c]
MI1P[c]	mi3p__D[c]
IP2[e]	mi14p[e]
CPD-1302[c]	mhpglu[c]
CPD-4081[p]	mfecostrl[p]
MVL[p]	mev__R[p]
MVL[c]	mev__R[c]
C02989[c]	metox[c]
C05703[c]	methsel[c]
METHF[m]	methf[m]
METHF[c]	methf[c]
MET[m]	met__L[m]
MET[e]	met__L[e]
MET[c]	met__L[c]
ALPHA-METHYL-5-ALPHA-ERGOSTA[p]	mergtrol[p]
3-MERCAPTO-PYRUVATE[m]	mercppyr[m]
3-MERCAPTO-PYRUVATE[c]	mercppyr[c]
C05823[c]	mercplac[c]
METHOL[e]	meoh[e]
METHOL[c]	meoh[c]
C05399[e]	melt[e]
MAN6P[c]	man6p[c]
MAN1P[m]	man1p[m]
MAN1P[c]	man1p[c]
MAN[e]	man[e]
MAN[c]	man[c]
MALTTR[e]	malttr[e]
MLT[e]	malt[e]
MLT[c]	malt[c]
MALONATE[e]	malon[e]
MALONATE[c]	malon[c]
MALCOA[p]	malcoa[p]
MALCOA[m]	malcoa[m]
MALCOA[c]	malcoa[c]
MALACP[c]	malACP[c]
MAL[p]	mal__L[p]
MAL[m]	mal__L[m]
MAL[e]	mal__L[e]
MAL[c]	mal__L[c]
DMAL[e]	mal__D[e]
DMAL[c]	mal__D[c]
LLYX[e]	lyx__L[e]
LLYX[c]	lyx__L[c]
LYS[p]	lys__L[p]
LYS[m]	lys__L[m]
LYS[e]	lys__L[e]
LYS[c]	lys__L[c]
DLYS[e]	lys__D[e]
DLYS[c]	lys__D[c]
LPC[c]	lpcholho_c[c]
C183COA[p]	lnlncacoa[p]
C183COA[m]	lnlncacoa[m]
C183COA[c]	lnlncacoa[c]
C183[c]	lnlnca[c]
C182COA[p]	lnlccoa[p]
C182COA[m]	lnlccoa[m]
C182COA[c]	lnlccoa[c]
C182[p]	lnlc[p]
C182[e]	lnlc[e]
C182[c]	lnlc[c]
KYN[m]	Lkynr[m]
KYN[c]	Lkynr[c]
LIPOA[m]	lipoate[m]
LGT[c]	lgt__S[c]
GLYAL[c]	Lglyald[c]
FKYN[c]	Lfmkynr[c]
LEU[m]	leu__L[m]
LEU[e]	leu__L[e]
LEU[c]	leu__L[c]
L-CYSTEATE[c]	Lcyst[c]
LACT[e]	lcts[e]
LACT[c]	lcts[c]
CPD-659[m]	Largn[m]
LNST[p]	lanost[p]
LNST[c]	lanost[c]
LACTALD[m]	lald__L[m]
LACTALD[c]	lald__L[c]
LACAL[c]	lald__D[c]
LLAC[m]	lac__L[m]
LLAC[e]	lac__L[e]
LLAC[c]	lac__L[c]
LAC[m]	lac__D[m]
LAC[c]	lac__D[c]
AMASA[p]	L2aadp6sa[p]
AMASA[m]	L2aadp6sa[m]
AMASA[c]	L2aadp6sa[c]
AMA[m]	L2aadp[m]
K[m]	k[m]
K[e]	k[e]
K[c]	k[c]
3MC40COA[m]	ivcoa[m]
ITP[m]	itp[m]
ITP[c]	itp[c]
CPD-3745[c]	istnt[c]
IPPP[m]	ipdp[m]
IPPP[c]	ipdp[c]
INS[m]	ins[m]
INS[e]	ins[e]
INS[c]	ins[c]
MYOI[m]	inost[m]
MYOI[e]	inost[e]
MYOI[c]	inost[c]
MI-HEXAKISPHOSPHATE[c]	inoshp[c]
INDOLE_PYRUVATE[m]	indpyr[m]
INDOLE_PYRUVATE[c]	indpyr[c]
INDOLE[m]	indole[m]
CPD-341[c]	ind3eth[c]
ACNL[c]	ind3acnl[c]
INAC[m]	ind3ac[m]
INAC[c]	ind3ac[c]
IMP[m]	imp[m]
IMP[c]	imp[c]
IMACP[c]	imacp[c]
ILE[p]	ile__L[p]
ILE[m]	ile__L[m]
ILE[e]	ile__L[e]
ILE[c]	ile__L[c]
IDP[m]	idp[m]
IDP[c]	idp[c]
INDOLE_ACETALDEHYDE[c]	id3acald[c]
ICIT[p]	icit[p]
ICIT[m]	icit[m]
ICIT[c]	icit[c]
ISOBUTANOL[c]	ibutoh[c]
C40ICOA[m]	ibcoa[m]
IMASP[c]	iasp[c]
ACNL[m]	ian[m]
CPD-237[m]	iad[m]
CPD-237[c]	iad[c]
PALMITALDEHYDE[m]	hxdcal[m]
HYXN[e]	hxan[e]
HYXN[c]	hxan[c]
C60[e]	hxa[e]
C60[c]	hxa[c]
C6DCOA[p]	hx2coa[p]
C6DCOA[m]	hx2coa[m]
HYDROQUINONE[m]	hqn[m]
HYDROQUINONE[e]	hqn[e]
HYDROQUINONE[c]	hqn[c]
3HPYR[m]	hpyr[m]
3HPYR[c]	hpyr[c]
CPD-1301[c]	hpglu[c]
CPD-5821[c]	houdic[c]
HSER[m]	hom__L[m]
HSER[e]	hom__L[e]
HSER[c]	hom__L[c]
HYGTA[c]	hmgth[c]
HMTB[c]	hmbil[c]
HKYN[c]	hLkynr[c]
HISOL[c]	histd[c]
HISN[c]	hista[c]
HISOLP[c]	hisp[c]
HIS[e]	his__L[e]
HIS[c]	his__L[c]
HICIT[m]	hicit[m]
CPD-12173[m]	hibcoa[m]
HOMOGEN[c]	hgentis[c]
ALL-TRANS-HEXAPRENYL-DIPHOSPHATE[p]	hexdp[p]
ALL-TRANS-HEXAPRENYL-DIPHOSPHATE[m]	hexdp[m]
C160COA[p]	hexdcoa[p]
HCS[c]	hercyso[c]
C170COA[c]	hepdcoa[c]
C170COA[p]	hepdcoa[p]
C170COA[m]	hepdcoa[m]
HEMEA[m]	hemeA[m]
C16DCOA[p]	hdd2coa[p]
C161COA[m]	hdd2coa[m]
C161COA[c]	hdd2coa[c]
C160[e]	hdca[e]
C160[c]	hdca[c]
HCYS[c]	hcys__L[c]
HCO3[m]	hco3[m]
HCO3[c]	hco3[c]
C06114[c]	HC01700[c]
C05711[c]	HC01577[c]
GNTAL[c]	HC01522[c]
C05381[m]	HC01435[m]
OXALO-SUCCINATE[m]	HC01434[m]
DHP[c]	HC01361[c]
CPD-46[c]	HC01231[c]
4NPP[e]	HC01104[e]
CPD-603[c]	HC00955[c]
2-KETO-GLUTARAMATE[m]	HC00591[m]
C00884[c]	HC00576[c]
CPD-633[m]	HC00460[m]
CPD-633[c]	HC00460[c]
ISOMALTOSE[m]	HC00229[m]
HYDROXYLAMINE[e]	ham[e]
HYDROXYLAMINE[c]	ham[c]
H2S[m]	h2s[m]
H2S[e]	h2s[e]
H2S[c]	h2s[c]
H2O2[p]	h2o2[p]
H2O2[m]	h2o2[m]
H2O2[e]	h2o2[e]
H2O2[c]	h2o2[c]
H2O[p]	h2o[p]
H2O[e]	h2o[e]
H[p]	h[p]
H[m]	h[m]
H[e]	h[e]
H[c]	h[c]
L-GULONATE[c]	guln__L[c]
GN[e]	gua[e]
GN[c]	gua[c]
GTP[m]	gtp[m]
GTP[c]	gtp[c]
GAMA-TOCOPHEROL[c]	gtocophe[c]
RGT[m]	gthrd[m]
RGT[c]	gthrd[c]
OGT[c]	gthox[c]
GSN[e]	gsn[e]
GSN[c]	gsn[c]
GPP[c]	grdp[c]
GMP[m]	gmp[m]
GMP[c]	gmp[c]
C20375[c]	gmeACP[c]
GLYCOLLATE[c]	glyclt[c]
GL3P[c]	glyc3p[c]
CPD-536[c]	glyc2p[c]
GLYCEROL-1-PHOSPHATE[c]	glyc1p[c]
GL[e]	glyc[e]
GL[c]	glyc[c]
G[c]	glyc__R[c]
BETAINE[c]	glyb[c]
GLYCERALD[m]	glyald[m]
GLYCERALD[c]	glyald[c]
GLY[m]	gly[m]
GLY[e]	gly[e]
GLY[c]	gly[c]
GLX[p]	glx[p]
GLX[m]	glx[m]
GLX[c]	glx[c]
GLUTARYL-COA[m]	glutcoa[m]
GLUTARATE[m]	glutar[m]
GLUTARATE[c]	glutar[c]
GLUCER2[c]	glusideho_c[c]
GC[c]	glucys[c]
GLUGSAL[m]	glu5sa[m]
GLUGSAL[c]	glu5sa[c]
GLUP[c]	glu5p[c]
GLUTAMATE-1-SEMIALDEHYDE[m]	glu1sa[m]
GLU[m]	glu__L[m]
GLU[e]	glu__L[e]
GLU[c]	glu__L[c]
DGLU[e]	glu__D[e]
DGLU[c]	glu__D[c]
GLN[p]	gln__L[p]
GLN[m]	gln__L[m]
GLN[e]	gln__L[e]
GLN[c]	gln__L[c]
GLCUNT[e]	glcur[e]
GLCUNT[c]	glcur[c]
GLCNT[m]	glcn[m]
GLCNT[e]	glcn[e]
GLCNT[c]	glcn__D[c]
GLC[c]	Glc_aD[c]
DGLC[m]	glc__D[m]
DGLC[e]	glc__D[e]
DGLC[c]	glc__D[c]
GLC[m]	glc__aD[m]
GLC[e]	glc__aD[e]
4-HYDROXY-BUTYRATE[c]	ghb[c]
3-B-D-GALACTOSYL-SN-GLYCEROL[c]	ggl[c]
GGPP[m]	ggdp[m]
GGPP[c]	ggdp[c]
GDPMAN[p]	gdpmann[p]
GDPMAN[c]	gdpmann[c]
GDP[p]	gdp[p]
GDP[m]	gdp[m]
GDP[c]	gdp[c]
GLYCOLALDEHYDE[c]	gcald[c]
GAMMA-BUTYROBETAINE[m]	gbbtn[m]
GAMMA-BUTYROBETAINE[c]	gbbtn[c]
GAR[c]	gar[c]
GA6P[c]	gam6p[c]
GLCN[e]	gam[e]
GLCN[c]	gam[c]
GALUNT[e]	galur[e]
GALUNT[c]	galur[c]
GALOL[e]	galt[e]
GALOL[c]	galt[c]
GALCTN__L[e]	galctn__L[e]
GALCTN__L[c]	galctn__L[c]
GALNT[c]	galctn__D[c]
GAL1P[c]	gal1p[c]
GLAC[e]	gal[e]
GLAC[e]	gal[e]
GLAC[c]	gal[c]
BGLAC[c]	gal_bD[c]
G6P[c]	g6p[c]
BDG6P[c]	g6p_B[c]
ADG6P[c]	g6p_A[c]
G3PE[c]	g3pe[c]
G3PC[p]	g3pc[p]
G3PC[c]	g3pc[c]
T3P1[m]	g3p[m]
T3P1[c]	g3p[c]
G1P[p]	g1p[p]
G1P[m]	g1p[m]
G1P[e]	g1p[e]
G1P[c]	g1p[c]
GLCN15LAC[c]	g15lac[c]
3FPYR[c]	fumpyr[c]
FUM[m]	fum[m]
FUM[e]	fum[e]
FUM[c]	fum[c]
FRU[e]	fru[e]
FRU[c]	fru[c]
BFRU[p]	fru_B[p]
BFRU[m]	fru_B[m]
BFRU[e]	fru_B[e]
BFRU[c]	fru_B[c]
FORMAMIDE[e]	frmd[e]
FORMAMIDE[c]	frmd[c]
FPP[m]	frdp[m]
FPP[c]	frdp[c]
PRFICA[c]	fprica[c]
FOR[m]	for[m]
FOR[e]	for[e]
FOR[c]	for[c]
C00504[m]	fol[m]
C00999[m]	focytb5[m]
C00999[p]	focytb5[p]
C00999[c]	focytb5[c]
FMNH2[c]	fmnh2[c]
FMN[p]	fmn[p]
FMN[c]	fmn[c]
FERI[m]	ficytC[m]
C00996[m]	ficytb5[m]
C00996[c]	ficytb5[c]
C00996[p]	ficytb5[p]
FGAR[c]	fgam[c]
FERCOA[c]	ferulcoa[c]
FER[c]	fer[c]
FEST[c]	fecost[c]
C14819[m]	fe3[m]
FE3[c]	fe3[c]
FE2[m]	fe2[m]
FE2[e]	fe2[e]
FE2[c]	fe2[c]
C00138[c]	fdxrd[c]
C00139[c]	fdxo_2_2[c]
FDP[c]	fdp_B[c]
FALD[m]	fald[m]
FALD[c]	fald[c]
FADH2[p]	fadh2[p]
FADH2[m]	fadh2[m]
FADH2[c]	fadh2[c]
FAD[p]	fad[p]
FAD[m]	fad[m]
FAD[c]	fad[c]
F6P[p]	f6p[p]
F6P[m]	f6p[m]
F6P[c]	f6p[c]
F26P[c]	f26bp[c]
F1P[c]	f1p[c]
ETH[m]	etoh[m]
ETH[e]	etoh[e]
ETH[c]	etoh[c]
PEA[m]	ethamp[m]
PEA[c]	ethamp[c]
ETHLA[m]	etha[m]
ETHLA[e]	etha[e]
ETHLA[c]	etha[c]
ESTRONE[p]	estrone[p]
ESTRONE[m]	estrone[m]
ESTRONE[c]	estrone[c]
ESTRIOL[m]	estriol[m]
ESTRIOL[c]	estriol[c]
ERGOT[c]	ergtetrol[c]
ERGOST[p]	ergst[p]
ERGOST[c]	ergst[c]
ERGOTH[c]	ergoth[c]
C05400[e]	epm[e]
EPST[c]	epist[c]
DIMGP[c]	eig3p[c]
CPD-7850[m]	echin[m]
CPD-7850[c]	echin[c]
E4P[c]	e4p[c]
L-ERYTHRO-4-HYDROXY-GLUTAMATE[m]	e4hglu[m]
L-ERYTHRO-4-HYDROXY-GLUTAMATE[c]	e4hglu[c]
DUTP[m]	dutp[m]
DUTP[c]	dutp[c]
DU[c]	duri[c]
DUMP[c]	dump[c]
DUDP[m]	dudp[m]
DUDP[c]	dudp[c]
DTTP[p]	dttp[p]
DTTP[m]	dttp[m]
DTTP[c]	dttp[c]
DELTA-TOCOPHEROL[c]	dtocophe[c]
DTMP[p]	dtmp[p]
DTMP[m]	dtmp[m]
DTMP[c]	dtmp[c]
TDP[m]	dtdp[m]
TDP[c]	dtdp[c]
DTB[c]	dtbt[c]
PRECOR[c]	dscl[c]
DEOXYRIBOSE[e]	drib[e]
DEOXYRIBOSE[c]	drib[c]
DPCOA[p]	dpcoa[p]
DPCOA[c]	dpcoa[c]
DPA[p]	dopa[p]
DPA[c]	dopa[c]
C00381[p]	dolichol[p]
C120ACP[c]	dodecacp[c]
C120COA[p]	dodcoa[p]
DMNAD[c]	dnad[c]
C00856[c]	dnacyt[c]
C02967[c]	dna5mtc[c]
CPD-7670[c]	dms[c]
DMPP[c]	dmpp[c]
D8RL[c]	dmlz[c]
CPD-8999[c]	dkmpp[c]
DITP[m]	ditp[m]
DIN[c]	din[c]
DIMP[m]	dimp[m]
C06126[c]	digalsideho_c[c]
DIACETYL[m]	diact[m]
DHPT[c]	dhpt[c]
DOROA[c]	dhor__S[c]
CPD-85[c]	dhmtp[c]
C15809[c]	dhgly[c]
DHF[m]	dhf[m]
DHF[c]	dhf[c]
DHAND[m]	dhea[m]
DHAND[c]	dhea[c]
C12126[c]	dhcrmho_c[c]
C12126[m]	dhcrmho_c[m]
C12126[p]	dhcrmho_c[p]
T3P2[p]	dhap[p]
T3P2[c]	dhap[c]
GLYN[e]	dha[e]
GLYN[c]	dha[c]
DGTP[m]	dgtp[m]
DGTP[c]	dgtp[c]
DG[c]	dgsn[c]
CPD-13908[c]	dgslnt[c]
DGMP[m]	dgmp[m]
DGMP[c]	dgmp[c]
DGDP[m]	dgdp[m]
DGDP[c]	dgdp[c]
C100COA[p]	deccoa[p]
C120COA[m]	ddcacoa[m]
C120COA[c]	ddcacoa[c]
C12DCOA[m]	dd2coa[m]
DC[c]	dcyt[c]
DCTP[m]	dctp[m]
DCTP[c]	dctp[c]
DCMP[c]	dcmp[c]
DCDP[m]	dcdp[m]
DCDP[c]	dcdp[c]
C100COA[m]	dccoa[m]
C100COA[c]	dccoa[c]
ASUC[c]	dcamp[c]
C10DCOA[p]	dc2coa[p]
C10DCOA[m]	dc2coa[m]
DB4P[c]	db4p[c]
DATP[m]	datp[m]
DATP[c]	datp[c]
ARABLAC[c]	Dara14lac[c]
DAONA[c]	dann[c]
DAMP[c]	damp[c]
DADP[m]	dadp[m]
DADP[c]	dadp[c]
DA[m]	dad_5[m]
DA[c]	dad_2[c]
CYTD[e]	cytd[e]
CYTD[c]	cytd[c]
CYTCC[m]	cytc[m]
LLCT[c]	cyst__L[c]
CYSTINE[e]	cysi__L[e]
CYSTINE[c]	cysi__L[c]
CYS[m]	cys__L[m]
CYS[e]	cys__L[e]
CYS[c]	cys__L[c]
CPD-69[m]	cynt[m]
HCN[m]	cyan[m]
CU[e]	cu2[e]
CU[c]	cu2[c]
CTP[p]	ctp[p]
CTP[m]	ctp[m]
CTP[c]	ctp[c]
CYTOSINE[c]	csn[c]
CAR[p]	crn[p]
CAR[m]	crn[m]
CAR[c]	crn[c]
C00195[m]	crm_cho[m]
CPGIII[m]	cpppg3[m]
CPGIII[c]	cpppg3[c]
CONIFERYL-ALDEHYDE[c]	conialdh[c]
COA[p]	coa[p]
COA[m]	coa[m]
COA[c]	coa[c]
CO2[p]	co2[p]
CO2[m]	co2[m]
CO2[e]	co2[e]
CO2[c]	co2[c]
CARBON-MONOXIDE[m]	co[m]
CARBON-MONOXIDE[c]	co[c]
2-AMINO-3-3-OXOPROP-2-ENYL-BUT-2-ENEDI[c]	cmusa[c]
CMP[p]	cmp[p]
CMP[m]	cmp[m]
CMP[c]	cmp[c]
DPTH[c]	cmaphis[c]
CL[c]	clpnho_c[c]
CL[m]	clpnho_c[m]
CL-[c]	cl[c]
CITR[m]	citr__L[m]
CITR[e]	citr__L[e]
CITR[c]	citr__L[c]
CIT[m]	cit[m]
CIT[e]	cit[e]
CIT[c]	cit[c]
CPD-674[p]	cinnm[p]
CPD-674[m]	cinnm[m]
CPD-674[c]	cinnm[c]
CHIT[c]	chtn[c]
CHOLESTEROL[p]	chsterol[p]
CHOLESTEROL[c]	chsterol[c]
CHOR[c]	chor[c]
CHOSLF[c]	chols[c]
PCLN[p]	cholp[p]
PCLN[c]	cholp[c]
CHOLATE[p]	cholate[p]
CHOLATE[c]	cholate[c]
CHOLINE[m]	chol[m]
CHOLINE[c]	chol[c]
METH[c]	ch4s[c]
CGLY[m]	cgly[m]
CGLY[c]	cgly[c]
CELLOB[e]	cellb[e]
CELLOB[c]	cellb[c]
ALA-LEU[e]	CE5866[e]
ALA-LEU[c]	CE5866[c]
CPD-17492[c]	CE5456[c]
CPD-17492[m]	CE5456[m]
C16680[p]	CE2953[p]
C16680[m]	CE2953[m]
C16680[c]	CE2953[c]
CPD-8610[c]	CE2314[c]
CPD-14271[p]	CE2251[p]
CPD-14271[c]	CE2251[c]
C18HCOA[p]	CE2248[p]
CPD-14642[c]	CE2028[c]
CPD-6124[c]	CE1944[c]
CDPEA[c]	cdpea[c]
CDPCLN[c]	cdpchol[c]
CDP[m]	cdp[m]
CDP[c]	cdp[c]
MUCO[c]	ccmuac[c]
3CMUCO[c]	CCbuttc[c]
CAP[m]	cbp[m]
CAP[c]	cbp[c]
CARBAMATE[m]	cbm[m]
CARBAMATE[c]	cbm[c]
CAASP[c]	cbasp[c]
CCL[c]	catechol[c]
CBCCP[c]	carP[c]
CPD1F-129[m]	caro[m]
CPD1F-129[c]	caro[c]
CAMP[c]	camp[c]
CA[e]	ca2[e]
CA[c]	ca2[c]
HIUR[p]	C11821[p]
HIUR[c]	C11821[c]
CPD-7598[m]	C11695[m]
C05300[m]	C05300[m]
C05300[p]	C05300[p]
C05300[c]	C05300[c]
C05298[m]	C05298[m]
C05298[p]	C05298[p]
C05298[c]	C05298[c]
PCPDME[p]	C04308[p]
PCPDME[c]	C04308[c]
CPD-3762[c]	C04051[c]
XANTHURENATE[c]	C02470[c]
CPD0-1942[m]	C02356[m]
CPD0-1942[c]	C02356[c]
PCPMME[c]	C01241[c]
BAL[c]	bzal[c]
BAL[e]	bzal[e]
BA[m]	bz[m]
BA[c]	bz[c]
BETA-TOCOPHEROL[c]	bvite[c]
C40COA[p]	butcoa[p]
BT[e]	btn[e]
BT[c]	btn[c]
C40COA[m]	btcoa[m]
C40COA[c]	btcoa[c]
BUTAL[c]	btal[c]
BETAINE_ALDEHYDE[m]	betald[m]
BETAINE_ALDEHYDE[c]	betald[c]
CPD-7409[m]	bcryptox[m]
CPD-7409[c]	bcryptox[c]
CRONYLCOA[m]	b2coa[m]
C4DCOA[p]	b2coa[p]
HACN[m]	b124tc[m]
ALPHA-TOCOPHEROL[c]	avite1[c]
ATP[p]	atp[p]
ATP[m]	atp[m]
ATP[e]	atp[e]
ATP[c]	atp[c]
L-ALLO-THREONINE[c]	athr__L[c]
ASPSA[c]	aspsa[c]
ASP[m]	asp__L[m]
ASP[e]	asp__L[e]
ASP[c]	asp__L[c]
CPD-302[e]	asp__D[e]
CPD-302[c]	asp__D[c]
AS[e]	aso3[e]
AS[c]	aso3[c]
ASN[m]	asn__L[m]
ASN[e]	asn__L[e]
ASN[c]	asn__L[c]
ARGSUCC[m]	argsuc[m]
ARGSUCC[c]	argsuc[c]
ARG[p]	arg__L[p]
ARG[m]	arg__L[m]
ARG[e]	arg__L[e]
ARG[c]	arg__L[c]
ARBUTIN[e]	arbt[e]
C200[e]	arach[e]
C200[c]	arach[c]
LARAB[c]	arab__L[c]
LARAB[e]	arab__L[e]
ARAB[e]	arab__D[e]
ARAB[c]	arab__D[c]
APS[m]	aps[m]
APS[c]	aps[c]
APROP[c]	aprop[c]
APROA[m]	aproa[m]
APROA[c]	aproa[c]
ADENOSINE5TRIPHOSPHO5ADENOSINE[m]	apppa[m]
ADENOSINE5TRIPHOSPHO5ADENOSINE[c]	apppa[c]
APOCYTC[m]	apocytc[m]
ADENOSYL-P4[m]	ap4a[m]
ADENOSYL-P4[c]	ap4a[c]
AN[p]	anth[p]
AN[c]	anth[c]
CPD-401[c]	ans[c]
CPD-342[p]	andrstandn[p]
AMYLS[c]	amylose[c]
AMYLS[e]	amylose[e]
2-AMINO-MUCONATE[m]	amuco[m]
2-AMINO-MUCONATE[c]	amuco[c]
AMP[p]	amp[p]
AMP[m]	amp[m]
AMP[c]	amp[c]
SAMOB[c]	amob[c]
DSAM[c]	ametam[c]
SAM[m]	amet[m]
SAM[p]	amet[p]
SAM[e]	amet[e]
SAM[c]	amet[c]
CPD-1772[c]	amacald[c]
2-AMINOMUCONATE_SEMIALDEHYDE[m]	am6sa[m]
2-AMINOMUCONATE_SEMIALDEHYDE[c]	am6sa[c]
ATT[c]	alltt[c]
ATN[e]	alltn[e]
ATN[c]	alltn[c]
CPD-578[m]	allphn[m]
UREAC[c]	allphn[c]
C00071[c]	aldehyde[c]
BALA[c]	ala_B[c]
ALA[m]	ala__L[m]
ALA[p]	ala__L[p]
ALA[e]	ala__L[e]
ALA[c]	ala__L[c]
DALA[e]	ala__D[e]
DALA[c]	ala__D[c]
AKG[m]	akg[m]
AKG[e]	akg[e]
AKG[c]	akg[c]
1-ALKYL-SN-GLYCERO-3-PHOSPHOCHOLINES[p]	ak2lgchol_hs[p]
1-ALKYL-SN-GLYCERO-3-PHOSPHOCHOLINES[c]	ak2lgchol_hs[c]
AICAR[c]	aicar[c]
AHTD[c]	ahdt[c]
SAH[p]	ahcys[p]
SAH[m]	ahcys[m]
SAH[c]	ahcys[c]
ADPR[c]	adprib[c]
ADP-D-GLUCOSE[m]	adpglc[m]
ADP-D-GLUCOSE[c]	adpglc[c]
ADP[p]	adp[p]
ADP[m]	adp[m]
ADP[c]	adp[c]
ADN[m]	adn[m]
ADN[e]	adn[e]
ADN[c]	adn[c]
ADHLIPO[m]	adhlam[m]
AD[p]	ade[p]
ADENINE[m]	ade[m]
AD[e]	ade[e]
AD[c]	ade[c]
ACYBUT[c]	acybut[c]
ACTP[m]	actp[m]
ACTP[c]	actp[c]
AACACP[c]	actACP[c]
ASER[m]	acser[m]
ASER[c]	acser[c]
ALCAR[m]	acrn[m]
ALCAR[c]	acrn[c]
ACP[p]	ACP[p]
ACP[m]	ACP[m]
ACP[c]	ACP[c]
NAORN[m]	acorn[m]
ACO[C][p]	acon_C[p]
ACO[m]	acon_C[m]
C00040[m]	acoa[m]
C00040[p]	acoa[p]
OAHSER[c]	achms[c]
ACETYLCHOLINE[m]	ach[m]
NAGLU[m]	acglu[m]
NAGA6P[c]	acgam6p[c]
NAGA1P[c]	acgam1p[c]
NAG[e]	acgam[e]
NAG[c]	acgam[c]
NAGLUS[m]	acg5sa[m]
NAGLUP[m]	acg5p[m]
ACETOL[c]	acetol[c]
ACCOA[p]	accoa[p]
ACCOA[m]	accoa[m]
ACCOA[c]	accoa[c]
ACAL[m]	acald[m]
ACAL[c]	acald[c]
ACACP[c]	acACP[c]
ACTAC[m]	acac[m]
ACTAC[e]	acac[e]
ACTAC[c]	acac[c]
AC[m]	ac[m]
AC[e]	ac[e]
AC[c]	ac[c]
LAOL[e]	abt[e]
LAOL[c]	abt[c]
AOL[e]	abt__D[e]
AOL[c]	abt__D[c]
AMINO-ACETONE[c]	aact[c]
AACCOA[m]	aacoa[m]
AACCOA[p]	aacoa[p]
AACCOA[c]	aacoa[c]
2-AMINOACRYLATE[m]	a2m2prpnte[m]
AONA[c]	8aonn[c]
D6PGL[c]	6pgl[c]
D6PGC[c]	6pgc[c]
D6PDGC[c]	6p2dhglcn[c]
AHHMD[c]	6hmhptpp[c]
AHHMP[c]	6hmhpt[c]
MELI[e]	6dg[e]
PMVL[c]	5pmev[c]
5OPRO[c]	5oxpro[c]
OAEL[c]	5odhf2a[c]
MTHF[p]	5mthf[p]
MTHF[c]	5mthf[c]
MTA[m]	5mta[m]
MTA[c]	5mta[c]
CPD-1063[m]	5mdru1p[m]
CPD-1063[c]	5mdru1p[c]
CPD-444[m]	5mdr1p[m]
CPD-22690[m]	5flurimp[m]
CPD-22690[c]	5flurimp[c]
CPD0-1327[m]	5flura[m]
PPMVL[c]	5dpmev[c]
5DGLCN[m]	5dglcn[m]
5DGLCN[e]	5dglcn[e]
5DGLCN[c]	5dglcn[c]
5-AMINOPENTANOATE[e]	5aptn[e]
5-AMINOPENTANOATE[c]	5aptn[c]
A6RP5P[c]	5apru[c]
5APRBU[m]	5aprbu[m]
5APRBU[c]	5aprbu[c]
AMIEVUL[p]	5aop[p]
AMIEVUL[m]	5aop[m]
AMIEVUL[c]	5aop[c]
CAIR[c]	5aizc[c]
AURA[c]	4r5au[c]
4PPNCYS[c]	4ppcys[c]
4PPNTO[c]	4ppan[c]
BASP[c]	4pasp[c]
CDA[p]	4mzym[p]
CDA[c]	4mzym[c]
THZP[c]	4mpetz[c]
4M2OPA[m]	4mop[m]
4M2OPA[c]	4mop[c]
MACAC[c]	4mlacac[c]
THZ[c]	4mhetz[c]
CPD-479[m]	4met2obut[m]
4-HYDROXY-L-PROLINE[m]	4hpro_LT[m]
HYDRPHENYLAC-CPD[c]	4hoxpacd[c]
4-HYDROXYPHENYLACETATE[p]	4hoxpac[p]
4-HYDROXYPHENYLACETATE[c]	4hoxpac[c]
L-4-HYDROXYGLUTAMATE_SEMIALDEHYDE[m]	4hglusa[m]
4HBA[p]	4hbz[p]
4HBA[m]	4hbz[m]
4HBA[e]	4hbz[e]
4HBA[c]	4hbz[c]
4-HYDROXYBENZALDEHYDE[c]	4hbald[c]
C05601[m]	4h2kpi[m]
GBAT[c]	4gudbutn[c]
GBAD[c]	4gudbd[c]
FUACAC[c]	4fumacac[c]
4CMUCL[c]	4cml[c]
4AHMMP[c]	4ahmmp[c]
4-AMINO-4-DEOXYCHORISMATE[c]	4adcho[c]
PABA[m]	4abz[m]
PABA[p]	4abz[p]
PABA[c]	4abz[c]
4ABUTN[c]	4abutn[c]
GABA[m]	4abut[m]
GABA[e]	4abut[e]
GABA[c]	4abut[c]
CPD-380[c]	3spyr[c]
3PSME[c]	3psme[c]
PHP[c]	3php[c]
3PG[c]	3pg[c]
3OA[m]	3oxoadp[m]
3OA[c]	3oxoadp[c]
C14OCOA[p]	3otdcoa[p]
3-HEXAPRENYL-4-HYDROXYBENZOATE[m]	3ophb_5[m]
C16OACP[c]	3opalmACP[c]
C8OCOA[p]	3oocoa[p]
CPD-14274[c]	3ohxccoa[c]
C18OCOA[p]	3ohodcoa[p]
C18OCOA[m]	3ohodcoa[m]
C18OCOA[c]	3ohodcoa[c]
C16OCOA[p]	3ohdcoa[p]
C6OCOA[p]	3ohcoa[p]
C12OCOA[p]	3oddcoa[p]
C10OCOA[p]	3odcoa[p]
C00264[p]	3oacoa[p]
OMVAL[m]	3mop[m]
OMVAL[c]	3mop[c]
OIVAL[m]	3mob[m]
OIVAL[c]	3mob[c]
C15974[m]	3mhtpp[m]
3MC41COA[m]	3mb2coa[m]
IGP[c]	3ig3p[c]
C14HCOA[p]	3htdcoa[p]
3HPP[m]	3hpp[m]
3HPP[c]	3hpp[c]
3-ALL-TRANS-HEXAPRENYL-4-HYDROXY-5-METHOXYBENZOATE[p]	3hph5mb[p]
3-ALL-TRANS-HEXAPRENYL-4-HYDROXY-5-METHOXYBENZOATE[m]	3hph5mb[m]
3HPCOA[m]	3hpcoa[m]
C8HCOA[p]	3hocoa[p]
CPD-15104[m]	3hmop[m]
CPD-231[m]	3hmoa[m]
2-METHYL-3-HYDROXY-BUTYRYL-COA[m]	3hmbcoa[m]
3-HYDROXY-ISOVALERYL-COA[m]	3hivcoa[m]
CPD-12175[m]	3hib[m]
C16HCOA[p]	3hhdcoa[p]
C6HCOA[p]	3hhcoa[p]
C20HCOA[p]	3heicoscoa[p]
C12HCOA[p]	3hddcoa[p]
C10HCOA[p]	3hdcoa[p]
3HBCOA[m]	3hbcoa[m]
HAN[c]	3hanthrn[c]
C18DHSPH[c]	3dsphgn[c]
DHSK[c]	3dhsk[c]
DQT[c]	3dhq[c]
3-KETO-L-GULONATE[c]	3dhguln[c]
3-ALL-TRANS-HEXAPRENYL-4,5-DIHYDROXYBENZOATE[p]	3dh5hpb[p]
3-ALL-TRANS-HEXAPRENYL-4,5-DIHYDROXYBENZOATE[m]	3dh5hpb[m]
OICAP[m]	3c4mop[m]
OICAP[c]	3c4mop[c]
2IPPM[m]	3c3hmp[m]
3IPPM[m]	3c2hmp[m]
3IPPM[c]	3c2hmp[c]
CPD-10687[c]	3aap[c]
CPD-19179[m]	38ch2gtp[m]
CPD-233[m]	36dahx[m]
CGMP[c]	35cgmp[c]
CDAMP[c]	35cdamp[c]
4HPP[c]	34hpp[c]
CPD-782[c]	34dhpha[c]
DHPHA[c]	34dhpac[c]
PCC[p]	34dhbz[p]
PCC[m]	34dhbz[m]
PCC[c]	34dhbz[c]
CPD-7035[c]	2phetoh[c]
2PG[c]	2pg[c]
AKA[m]	2oxoadp[m]
AKA[c]	2oxoadp[c]
OCTAPRENYL-METHYL-OH-METHOXY-BENZQ[m]	2omhmbl[m]
OBUT[m]	2obut[m]
OBUT[e]	2obut[e]
OBUT[c]	2obut[c]
CPD-7000[c]	2mppal[c]
METHACRYLYL-COA[m]	2mp2coa[m]
C15976[m]	2mhop[m]
C15978[m]	2mhob[m]
2MCIT[m]	2mcit[m]
2MACO[m]	2mcacn[m]
CPD-7033[c]	2mbtoh[c]
METHYLBUT-CPD[c]	2mbald[c]
CPD-1083[m]	2mb2coa[m]
CPD-1083[c]	2mb2coa[c]
AHMPP[c]	2mahmp[c]
2-METHYL-ACETO-ACETYL-COA[m]	2maacoa[m]
IPPMAL[m]	2ippm[m]
2HPAC[c]	2hyoxplac[c]
CPD-21770[m]	2hp6mp[m]
CPD-14766[m]	2hhxdal[m]
CPD-3564[c]	2hbut[c]
2DR5P[c]	2dr5p[c]
DR1P[c]	2dr1p[c]
AKP[m]	2dhp[m]
AKP[c]	2dhp[c]
2D3DGALT[c]	2dh3dgal[c]
KDDGC[m]	2ddglcn[m]
KDDGC[c]	2ddglcn[c]
3DDAH7P[c]	2dda7p[c]
CPAD5P[c]	2cpr5p[c]
2AOBUT[c]	2aobut[c]
2-AMINOACRYLATE[c]	2amac[c]
2-ALPHA-HYDROXYETHYL-THPP[m]	2ahethmpp[m]
2-ALPHA-HYDROXYETHYL-THPP[c]	2ahethmpp[c]
ABUT[m]	2ahbut[m]
D6RP5P[c]	25drapp[c]
SAICAR[c]	25aics[c]
CPD-15125[m]	24dhhed[m]
CPD-470[c]	24dab[c]
DHMVA[m]	23dhmp[m]
DHVAL[m]	23dhmb[m]
DHBA[c]	23dhb[c]
P5C[p]	1pyr5c[p]
P5C[m]	1pyr5c[m]
P5C[c]	1pyr5c[c]
PYRROLINE-HYDROXY-CARBOXYLATE[m]	1p3h5c[m]
CPD-458[m]	1Dgali[m]
CPD-458[c]	1Dgali[c]
BUTANOL[c]	1btol[c]
13PDG[c]	13dpg[c]
FTHF[m]	10fthf[m]
FTHF[c]	10fthf[c]
