# Supplementary material for: Construction of an enzyme-constrained metabolic network model for Myceliophthora thermophila using machine learning-based kcat data
Source: Microb Cell Fact. 2024 May 15;23:138. doi: 10.1186/s12934-024-02415-z (PMC11558977; doi:10.1186/s12934-024-02415-z)
Supplement: Supplementary file 5 — Additional file 5: Table S5. Subunit number information form UniProt. [file 12934_2024_2415_MOESM5_ESM.xlsx]

## Sheet: Sheet1
Table S5 Subunit number information form Uniport
Gene ID	Subunit	Subunit number
MYCTH_2297423	Hexamer formed by 3 homodimers.automatic annotation	6
MYCTH_2298190	Homohexamer. Dimer of trimers.automatic annotation	6
MYCTH_2296919	ORC is composed of six subunits.automatic annotation	6
MYCTH_2304164	Homotetramer. Residues from neighboring subunits contribute catalytic and substrate-binding residues to each active site.automatic annotation	4
MYCTH_2132657	Octamer of two non-identical subunits IDH1 and IDH2.automatic annotation	4
MYCTH_2295514	Octamer of two non-identical subunits IDH1 and IDH2.automatic annotation	4
MYCTH_2306426	Homotrimer.automatic annotation	3
MYCTH_2296069	Homotrimer.automatic annotation	3
MYCTH_2294003	Monomer.automatic annotation	3
MYCTH_2295056	Monomer.automatic annotation	3
MYCTH_2296109	Monomer.automatic annotation	3
MYCTH_2296376	Monomer.automatic annotation	3
MYCTH_2310298	Monomer.automatic annotation	3
MYCTH_2316240	Monomer.automatic annotation	3
MYCTH_2316525	Monomer.automatic annotation	3
MYCTH_2143695	Monomer.automatic annotation	3
MYCTH_2300124	Heterodimer of a catalytic heavy chain and a regulatory light chain.automatic annotation	2
MYCTH_2311735	Heterodimer.automatic annotation	2
MYCTH_2142160	Heterotetramer; composed of 2 small (MOCS2A) and 2 large (MOCS2B) subunits.automatic annotation	2
MYCTH_110931	Homodimer.automatic annotation	2
MYCTH_112612	Homodimer.automatic annotation	2
MYCTH_2294943	Homodimer.automatic annotation	2
MYCTH_2294991	Homodimer.automatic annotation	2
MYCTH_2296247	Homodimer.automatic annotation	2
MYCTH_2297460	Homodimer.automatic annotation	2
MYCTH_2299207	Homodimer.automatic annotation	2
MYCTH_2299273	Homodimer.automatic annotation	2
MYCTH_2300643	Homodimer.automatic annotation	2
MYCTH_2303251	Homodimer.automatic annotation	2
MYCTH_2304102	Homodimer.automatic annotation	2
MYCTH_2304561	Homodimer.automatic annotation	2
MYCTH_2304768	Homodimer.automatic annotation	2
MYCTH_2304931	Homodimer.automatic annotation	2
MYCTH_2305575	Homodimer.automatic annotation	2
MYCTH_2306437	Homodimer.automatic annotation	2
MYCTH_2306540	Homodimer.automatic annotation	2
MYCTH_2307312	Homodimer.automatic annotation	2
MYCTH_2307368	Homodimer.automatic annotation	2
MYCTH_2308456	Homodimer.automatic annotation	2
MYCTH_2310252	Homodimer.automatic annotation	2
MYCTH_2312474	Homodimer.automatic annotation	2
MYCTH_2313219	Homodimer.automatic annotation	2
MYCTH_2314321	Homodimer.automatic annotation	2
MYCTH_2315052	Homodimer.automatic annotation	2
MYCTH_39694	Homodimer.automatic annotation	2
MYCTH_90655	Homodimer.automatic annotation	2
MYCTH_2302739	Homodimer.automatic annotation	2
MYCTH_2090554	Homohexamer.automatic annotation	2
MYCTH_2300401	Homooctamer.automatic annotation	2
MYCTH_2315910	Homooctamer.automatic annotation	2
MYCTH_2304127	Homooligomer.automatic annotation	2
MYCTH_2137468	Homotetramer.automatic annotation	2
MYCTH_2296210	Homotetramer.automatic annotation	2
MYCTH_2297503	Homotetramer.automatic annotation	2
MYCTH_2311855	Homotetramer.automatic annotation	2
MYCTH_73194	Homotetramer.automatic annotation	2
MYCTH_2314839	Homotetramer.automatic annotation	2
MYCTH_2301585	Tetramer of two alpha and two beta subunits.automatic annotation	2
