# Supplementary material for: Construction of an enzyme-constrained metabolic network model for Myceliophthora thermophila using machine learning-based kcat data
Source: Microb Cell Fact. 2024 May 15;23:138. doi: 10.1186/s12934-024-02415-z (PMC11558977; doi:10.1186/s12934-024-02415-z)
Supplement: Supplementary file 6 — Additional file 6: Table S6. kcat data obtained from three methods. [file 12934_2024_2415_MOESM6_ESM.xlsx]

## Sheet: Sheet1
Table S6 kcat data obtained from three methods
	kcat
Reaction ID	AutoPACMEN	DLKcat	TurNuP
R10_num1	398.751		22.9898
R10_num10	398.751		15.3182
R10_num2	398.751	19.1322	108.14
R10_num3	398.751	3.5555	17.2553
R10_num4	398.751		24.3545
R10_num5	398.751	99.828	13.1997
R10_num6	398.751		75.6078
R10_num7	398.751		5.44128
R10_num8	398.751		109.496
R10_num9	398.751	116.927	48.5941
R10_reverse_num1	398.751		26.6794
R10_reverse_num10	398.751		15.7811
R10_reverse_num2	398.751	19.1322	129.401
R10_reverse_num3	398.751	3.5555	16.7492
R10_reverse_num4	398.751		25.0904
R10_reverse_num5	398.751	99.828	14.0101
R10_reverse_num6	398.751		87.7423
R10_reverse_num7	398.751		4.71364
R10_reverse_num8	398.751		156.509
R10_reverse_num9	398.751	116.927	59.6306
R1001	6123.46	16.5874	103.492
R1002	27.1667	2.8743	25.0865
R1003_num1	2.19889	57.6538	4.25877
R1003_num2	2.19889	228.698	3.6698
R1004_num1	2.37333	4.9813	8.96386
R1004_num2	2.37333	362.13	2.27922
R1004_reverse_num1	2.37333	4.9813	7.49764
R1004_reverse_num2	2.37333	362.13	2.41905
R1005	2.07467	0.1704	30.1092
R1006	2.07467	0.1704	29.2517
R1007	9.8869	2.523	1.48106
R1008_num1	9.8869	2.523	1.66835
R1008_num3	9.8869		0.860984
R1008_num4	9.8869		1.26784
R1008_reverse_num1	9.8869	2.523	1.66835
R1008_reverse_num3	9.8869		0.860984
R1008_reverse_num4	9.8869		1.26784
R1009_num1	9.8869	2.523	1.52581
R1009_num3	9.8869		0.720152
R1009_num4	9.8869		1.51578
R1009_reverse_num1	9.8869	2.523	1.35453
R1009_reverse_num3	9.8869		0.764331
R1009_reverse_num4	9.8869		1.06046
R101_num1	0.0225	8.9416	30.4445
R101_num2	0.0225		20.3129
R101_reverse_num1	0.0225	8.9416	30.4445
R101_reverse_num2	0.0225		20.3129
R1010_num1	9.8869	2.523	0.947646
R1010_num3	9.8869		0.620558
R1010_num4	9.8869		0.835731
R1010_reverse_num1	9.8869	2.523	0.93154
R1010_reverse_num3	9.8869		0.426772
R1010_reverse_num4	9.8869		0.774042
R1012_num1	9.08633	0.4364	28.5382
R1012_num2	9.08633		22.9682
R1012_num3	9.08633	2.4447	20.0255
R1012_num4	9.08633		31.2041
R1012_num5	9.08633	14.5229	9.58135
R1012_num6	9.08633	1.545	142.418
R1012_num7	9.08633	62.9956	146.982
R1012_reverse_num1	9.08633	0.4364	43.2938
R1012_reverse_num2	9.08633		40.4359
R1012_reverse_num3	9.08633	2.4447	23.9417
R1012_reverse_num4	9.08633		51.7602
R1012_reverse_num5	9.08633	14.5229	13.2935
R1012_reverse_num6	9.08633	1.545	209.718
R1012_reverse_num7	9.08633	62.9956	186.506
R1014_num1	16.4187	0.1967	11.3321
R1014_num2	16.4187		1.65624
R1014_num3	16.4187	8.1472	10.0974
R1015	92.9309	1.4882	2.19451
R1016	38.6	2.523	1.43762
R1017	1.493	1.6625	8.44575
R1018	999	8.1472	7.95758
R102	6123.46		22.5575
R1021	41.5415	14.1686	19.8432
R1022_num1	0.0252833		17.8576
R1022_num2	0.0252833		0.260174
R1022_num3	0.0252833		0.418873
R1022_num4	0.0252833		0.359934
R1022_num5	0.0252833		0.443325
R1022_num6	0.0252833		0.315571
R1022_num7	0.0252833		0.422231
R1022_num8	0.0252833		0.310156
R1022_num9	0.0252833		1.12288
R1023_num1	0.0252833		68.172
R1023_num2	0.0252833		1.65364
R1023_num3	0.0252833		1.97686
R1023_num4	0.0252833		1.41557
R1023_num5	0.0252833		2.56744
R1023_num6	0.0252833		1.2004
R1023_num7	0.0252833		3.92314
R1023_num8	0.0252833		2.14748
R1023_num9	0.0252833		10.7869
R1024_num1	0.0252833		68.172
R1024_num2	0.0252833		1.65364
R1024_num3	0.0252833		1.97686
R1024_num4	0.0252833		1.41557
R1024_num5	0.0252833		2.56744
R1024_num6	0.0252833		1.2004
R1024_num7	0.0252833		3.92314
R1024_num8	0.0252833		2.14748
R1024_num9	0.0252833		10.7869
R1029_num1	6123.46	0.2812	6.85708
R1029_num2	6123.46	16.5874	46.3276
R1029_num3	6123.46	18.8455	7.29318
R103	21.6762		9.28024
R103_reverse	21.6762		9.28024
R1030_num1	201.174	4.7242	34.6198
R1030_num2	201.174	2.7288	11.0492
R1031_num1	201.174	4.7242	34.6198
R1031_num2	201.174	2.7288	11.0492
R1032	5.14004	0.2209	13.3985
R1033_num1	202.78	362.13	4.38746
R1033_num2	202.78	57.6538	4.01261
R1033_reverse_num1	202.78	362.13	3.16228
R1033_reverse_num2	202.78	57.6538	2.80728
R1035	328.61	9.6312	11.5361
R1036	107.914	0.4723	8.21469
R1037	2.32		41.0409
R1037_reverse	2.32		38.6687
R1038	205.76	713.944	11.7179
R1039_num1	3285.57	19.1322	98.9015
R1039_num2	3285.57	99.828	10.0974
R1039_num3	3285.57	116.927	45.7853
R104	15041.5		770.785
R104_reverse	15041.5		661.725
R1040	9.21609	33.6233	21.8952
R1041_num1	3285.57	19.1322	75.6565
R1041_num2	3285.57	99.828	11.0406
R1041_num3	3285.57	116.927	32.032
R1041_reverse_num1	3285.57	19.1322	111.506
R1041_reverse_num2	3285.57	99.828	11.7185
R1041_reverse_num3	3285.57	116.927	52.9365
R1042	205.76	713.944	13.1997
R1043	6123.46	713.944	14.0095
R1044_num1	13.2669	3.6705	3.40184
R1044_num2	13.2669	5.8173	9.10373
R1044_reverse_num1	13.2669	3.6705	3.9803
R1044_reverse_num2	13.2669	5.8173	9.33482
R1046_num1	1.558		11.2169
R1046_num2	1.558		40.6168
R1046_num3	1.558		4.35803
R1046_num4	1.558		19.6507
R1047	0.0012	4.7324	1.8383
R105	15041.5		10.4025
R105_reverse	15041.5		9.80122
R1052_num1	6123.46	6.8561	9.16674
R1052_num2	6123.46	6.9409	16.7492
R1055	20.75	0.5106	16.7492
R106	15041.5		757.584
R106_reverse	15041.5		577.379
R107	16.4095	51.8056	17.5565
R1071_num1	400.852	1.6853	0.74227
R1071_num2	400.852	0.3971	1.74046
R1072	15.0846		41.3552
R1073	15.1474	59.3368	4.72149
R1074_num1	62914.9		5.40395
R1074_num2	62914.9	40.3473	3.27758
R1075	67.8107	0.5003	6.09322
R1076	15.1474	59.3368	4.06853
R1077_num1	62914.9		5.56724
R1077_num2	62914.9	40.3473	3.37662
R1078_num1	96.629	2.0422	32.7856
R1078_num2	96.629	3.2225	18.2393
R1078_num3	96.629		10.1881
R1079	111.139	1.6853	0.534994
R108	16.4095	6.849	4.17249
R1080	152.372	2.3541	21.8952
R1080_reverse	152.372		16.2579
R1081	7.12417		5.75067
R1082_num1	1280.88	6.8561	8.38358
R1082_num2	1280.88	4.3567	4.52097
R1083_num1	61.5369	20.745	6.96082
R1083_num2	61.5369	2.1515	5.09161
R1083_num3	61.5369		48.6491
R1084_num1	61.5369	20.745	6.75666
R1084_num2	61.5369	2.1515	5.09161
R1084_num3	61.5369		48.6491
R1089_num1	0.02809	6.8561	9.16674
R1089_num2	0.02809	6.9409	16.7492
R1089_num3	0.02809		11.6463
R1089_num4	0.02809		5.09161
R1089_num5	0.02809	8.9758	10.0974
R1089_num6	0.02809	4.3567	6.27256
R1089_reverse_num1	0.02809	6.8561	9.16674
R1089_reverse_num2	0.02809	6.9409	16.7492
R1089_reverse_num3	0.02809		11.6463
R1089_reverse_num4	0.02809		5.09161
R1089_reverse_num5	0.02809	8.9758	10.0974
R1089_reverse_num6	0.02809	4.3567	6.27256
R109	203.583		77.9312
R109_reverse	203.583		71.2731
R1090_num1	0.02809	6.8561	4.74055
R1090_num2	0.02809	6.9409	8.88465
R1090_num3	0.02809		4.91207
R1090_num4	0.02809		3.99453
R1090_num5	0.02809	8.9758	5.28484
R1090_num6	0.02809	4.3567	2.80787
R1090_reverse_num1	0.02809	6.8561	4.62233
R1090_reverse_num2	0.02809	6.9409	9.80122
R1090_reverse_num3	0.02809		6.93564
R1090_reverse_num4	0.02809		4.52003
R1090_reverse_num5	0.02809	8.9758	7.06427
R1090_reverse_num6	0.02809	4.3567	3.05879
R1091	0.92	3.0705	2.49757
R1092_num1	7.12417		1.95267
R1092_num2	7.12417	4.3518	12.104
R1093	0.615833	3.0705	2.49757
R1094_num1	665.333		10.8192
R1094_num2	665.333	4.7324	6.62556
R1094_num3	665.333	9.0168	186.724
R1094_num4	665.333		11.7385
R1095_num1	490.1		15.9318
R1095_num2	490.1	4.7324	6.0595
R1095_num3	490.1	9.0168	199.92
R1095_num4	490.1		18.9002
R1096	130	4.2293	22.584
R1097	130	4.2293	36.3627
R1098_num1	1.26988e+06	12.352	65.8724
R1098_num2	1.26988e+06	85.3383	36.1518
R1098_num3	1.26988e+06	35.1501	26.6247
R1098_reverse_num1	1.26988e+06	12.352	63.9403
R1098_reverse_num2	1.26988e+06	85.3383	37.2442
R1098_reverse_num3	1.26988e+06	35.1501	24.35
R11_num1	1406.37		3.90962
R11_num2	1406.37	1.0134	16.2169
R11_num3	1406.37	2.446	15.3937
R11_num4	1406.37		7.4082
R11_num5	1406.37	0.1004	8.18793
R11_num6	1406.37	33.1524	6.36278
R110	203.583		4.95538
R110_reverse	203.583		4.81003
R1100	6123.46	100.918	17.1144
R1102_num1	6123.46	0.1459	16.7492
R1102_num2	6123.46	0.3949	5.23223
R1102_num3	6123.46	0.0495	9.51375
R1102_reverse_num1	6123.46	0.1459	20.0246
R1102_reverse_num2	6123.46	0.3949	6.83979
R1102_reverse_num3	6123.46	0.0495	12.4368
R1103	6.9709	7.9291	15.6713
R1104	6.9709	9.9754	71.141
R1105_num1	39.4222	0.0406	5.56724
R1105_num2	39.4222	1.1902	2.14748
R1106	1.605	6.456	14.2822
R1107_num1	39.4222	0.0406	5.56724
R1107_num2	39.4222	1.1902	2.14748
R1108	6123.46	6.0283	5.0802
R1109	74.1217	13.9853	8.57538
R111	195.178	28.888	8.13202
R111_reverse	195.178	28.888	13.0934
R1110	12.6492	9.9901	8.84761
R1111_num1	286.362	6.456	10.3552
R1111_num2	286.362	9.9901	5.68978
R1112_num1	2962.33	6.456	10.303
R1112_num2	2962.33	9.9901	6.37696
R1112_reverse_num1	2962.33	6.456	10.6143
R1112_reverse_num2	2962.33	9.9901	4.20354
R1113_num1	175.108	6.456	16.5274
R1113_num2	175.108	9.9901	5.33387
R1113_reverse_num1	175.108	6.456	13.4567
R1113_reverse_num2	175.108	9.9901	7.62368
R1114_num1	2962.33	6.456	10.6143
R1114_num2	2962.33	9.9901	4.20354
R1114_reverse_num1	2962.33	6.456	10.303
R1114_reverse_num2	2962.33	9.9901	6.37696
R1115	213.318	554.972	16.3152
R1115_reverse	213.318	554.972	17.3161
R1116	213.318	554.972	11.7593
R1116_reverse	213.318	554.972	21.328
R1117	213.318	554.972	16.3152
R1117_reverse	213.318	554.972	20.7024
R1118	6123.46	57.881	20.0255
R1118_reverse	6123.46	57.881	20.0255
R112	66.8843		18.9611
R112_reverse	66.8843		28.9278
R1122_num1	119.6		62.0649
R1122_num2	119.6		210.336
R1123_num1	119.6		62.0649
R1123_num2	119.6		210.336
R1124_num1	16.8429		14.2196
R1124_num2	16.8429	21.0085	31.1801
R1124_num3	16.8429		17.6994
R1125_num1	16.8429		14.2196
R1125_num2	16.8429	21.0085	31.1801
R1125_num3	16.8429		17.6994
R1126	10.027	1.7097	16.326
R1127	1.81833	0.601	16.4658
R1128	1.86667	64.7212	27.7829
R1129	7.08123	64.7212	8.55569
R113	0.0139		18.9611
R113_reverse	0.0139		25.6804
R1130	10.027	1.7097	17.8511
R1132	77433.7		37.4164
R1132_reverse	77433.7		37.4164
R1133	1.958	0.601	9.07851
R1134	6123.46	8.9425	12.8126
R1135	6123.46		0.941413
R1136_num1	42.5367	22.7356	34.969
R1136_num2	42.5367	2.0098	16.6855
R1136_reverse_num1	42.5367	22.7356	34.969
R1136_reverse_num2	42.5367	2.0098	16.6855
R1137_num1	42.5367	22.7356	34.969
R1137_num2	42.5367	2.0098	16.6855
R1137_reverse_num1	42.5367	22.7356	34.969
R1137_reverse_num2	42.5367	2.0098	16.6855
R1138_num1	42.5367	22.7356	34.969
R1138_num2	42.5367	2.0098	16.6855
R1138_reverse_num1	42.5367	22.7356	34.969
R1138_reverse_num2	42.5367	2.0098	16.6855
R1139_num1	42.5367	22.7356	34.969
R1139_num2	42.5367	2.0098	16.6855
R1139_reverse_num1	42.5367	22.7356	34.969
R1139_reverse_num2	42.5367	2.0098	16.6855
R114_num1	101.376	40.0681	28.4842
R114_num2	101.376	56.0116	105.097
R1140_num1	42.5367	22.7356	34.969
R1140_num2	42.5367	2.0098	16.6855
R1140_reverse_num1	42.5367	22.7356	34.969
R1140_reverse_num2	42.5367	2.0098	16.6855
R1141_num1	42.5367	22.7356	34.969
R1141_num2	42.5367	2.0098	16.6855
R1141_reverse_num1	42.5367	22.7356	34.969
R1141_reverse_num2	42.5367	2.0098	16.6855
R1142_num1	42.5367	22.7356	34.969
R1142_num2	42.5367	2.0098	16.6855
R1142_reverse_num1	42.5367	22.7356	34.969
R1142_reverse_num2	42.5367	2.0098	16.6855
R1143_num1	42.5367	22.7356	34.969
R1143_num2	42.5367	2.0098	16.6855
R1143_reverse_num1	42.5367	22.7356	34.969
R1143_reverse_num2	42.5367	2.0098	16.6855
R1144_num1	42.5367	22.7356	34.969
R1144_num2	42.5367	2.0098	16.6855
R1144_reverse_num1	42.5367	22.7356	34.969
R1144_reverse_num2	42.5367	2.0098	16.6855
R1145_num1	42.5367	22.7356	34.969
R1145_num2	42.5367	2.0098	16.6855
R1145_reverse_num1	42.5367	22.7356	34.969
R1145_reverse_num2	42.5367	2.0098	16.6855
R1146_num1	42.5367	22.7356	34.969
R1146_num2	42.5367	2.0098	16.6855
R1146_reverse_num1	42.5367	22.7356	34.969
R1146_reverse_num2	42.5367	2.0098	16.6855
R1147_num1	42.5367	22.7356	34.969
R1147_num2	42.5367	2.0098	16.6855
R1147_reverse_num1	42.5367	22.7356	34.969
R1147_reverse_num2	42.5367	2.0098	16.6855
R1148_num1	42.5367	22.7356	34.969
R1148_num2	42.5367	2.0098	16.6855
R1148_reverse_num1	42.5367	22.7356	34.969
R1148_reverse_num2	42.5367	2.0098	16.6855
R1149_num1	42.5367	22.7356	34.969
R1149_num2	42.5367	2.0098	16.6855
R1149_reverse_num1	42.5367	22.7356	34.969
R1149_reverse_num2	42.5367	2.0098	16.6855
R1150_num1	42.5367	22.7356	34.969
R1150_num2	42.5367	2.0098	16.6855
R1150_reverse_num1	42.5367	22.7356	34.969
R1150_reverse_num2	42.5367	2.0098	16.6855
R1151_num1	42.5367	22.7356	34.969
R1151_num2	42.5367	2.0098	16.6855
R1151_reverse_num1	42.5367	22.7356	34.969
R1151_reverse_num2	42.5367	2.0098	16.6855
R1152_num1	42.5367	22.7356	34.969
R1152_num2	42.5367	2.0098	16.6855
R1152_reverse_num1	42.5367	22.7356	34.969
R1152_reverse_num2	42.5367	2.0098	16.6855
R1153_num1	42.5367	22.7356	34.969
R1153_num2	42.5367	2.0098	16.6855
R1153_reverse_num1	42.5367	22.7356	34.969
R1153_reverse_num2	42.5367	2.0098	16.6855
R1154_num1	42.5367	22.7356	34.969
R1154_num2	42.5367	2.0098	16.6855
R1154_reverse_num1	42.5367	22.7356	34.969
R1154_reverse_num2	42.5367	2.0098	16.6855
R1155_num1	42.5367	22.7356	34.969
R1155_num2	42.5367	2.0098	16.6855
R1155_reverse_num1	42.5367	22.7356	34.969
R1155_reverse_num2	42.5367	2.0098	16.6855
R1156_num1	42.5367	22.7356	34.969
R1156_num2	42.5367	2.0098	16.6855
R1156_reverse_num1	42.5367	22.7356	34.969
R1156_reverse_num2	42.5367	2.0098	16.6855
R1157_num1	42.5367	22.7356	34.969
R1157_num2	42.5367	2.0098	16.6855
R1157_reverse_num1	42.5367	22.7356	34.969
R1157_reverse_num2	42.5367	2.0098	16.6855
R1158_num1	42.5367	22.7356	34.969
R1158_num2	42.5367	2.0098	16.6855
R1158_reverse_num1	42.5367	22.7356	34.969
R1158_reverse_num2	42.5367	2.0098	16.6855
R1159_num1	42.5367	22.7356	34.969
R1159_num2	42.5367	2.0098	16.6855
R1159_reverse_num1	42.5367	22.7356	34.969
R1159_reverse_num2	42.5367	2.0098	16.6855
R1160_num1	42.5367	22.7356	34.969
R1160_num2	42.5367	2.0098	16.6855
R1160_reverse_num1	42.5367	22.7356	34.969
R1160_reverse_num2	42.5367	2.0098	16.6855
R1161_num1	42.5367	22.7356	34.969
R1161_num2	42.5367	2.0098	16.6855
R1161_reverse_num1	42.5367	22.7356	34.969
R1161_reverse_num2	42.5367	2.0098	16.6855
R1162_num1	42.5367	22.7356	34.969
R1162_num2	42.5367	2.0098	16.6855
R1162_reverse_num1	42.5367	22.7356	34.969
R1162_reverse_num2	42.5367	2.0098	16.6855
R1163_num1	42.5367	22.7356	34.969
R1163_num2	42.5367	2.0098	16.6855
R1163_reverse_num1	42.5367	22.7356	34.969
R1163_reverse_num2	42.5367	2.0098	16.6855
R1164_num1	42.5367	22.7356	34.969
R1164_num2	42.5367	2.0098	16.6855
R1164_reverse_num1	42.5367	22.7356	34.969
R1164_reverse_num2	42.5367	2.0098	16.6855
R1165_num1	42.5367	22.7356	34.969
R1165_num2	42.5367	2.0098	16.6855
R1165_reverse_num1	42.5367	22.7356	34.969
R1165_reverse_num2	42.5367	2.0098	16.6855
R1166_num1	42.5367	22.7356	34.969
R1166_num2	42.5367	2.0098	16.6855
R1166_reverse_num1	42.5367	22.7356	34.969
R1166_reverse_num2	42.5367	2.0098	16.6855
R1167_num1	42.5367	22.7356	34.969
R1167_num2	42.5367	2.0098	16.6855
R1167_reverse_num1	42.5367	22.7356	34.969
R1167_reverse_num2	42.5367	2.0098	16.6855
R1168_num1	42.5367	22.7356	34.969
R1168_num2	42.5367	2.0098	16.6855
R1168_reverse_num1	42.5367	22.7356	34.969
R1168_reverse_num2	42.5367	2.0098	16.6855
R1169_num1	42.5367	22.7356	34.969
R1169_num2	42.5367	2.0098	16.6855
R1169_reverse_num1	42.5367	22.7356	34.969
R1169_reverse_num2	42.5367	2.0098	16.6855
R117_num1	20.8695		37.7452
R117_num2	20.8695		55.1342
R1170	247.7	812.423	28.6224
R1170_reverse	247.7	812.423	28.6224
R1172	6123.46		12.1894
R1173_num1	42.5367	22.7356	34.969
R1173_num2	42.5367	2.0098	16.6855
R1173_reverse_num1	42.5367	22.7356	34.969
R1173_reverse_num2	42.5367	2.0098	16.6855
R1174_num1	42.5367	22.7356	34.969
R1174_num2	42.5367	2.0098	16.6855
R1174_reverse_num1	42.5367	22.7356	34.969
R1174_reverse_num2	42.5367	2.0098	16.6855
R1176	6123.46		0.860984
R1177	6123.46		0.860984
R1178	8.67	1.5961	20.0246
R1179_num1	82.2222	8.4666	7.45398
R1179_num2	82.2222	0.0645	13.8287
R1179_num3	82.2222	51.2675	7.92394
R1179_num4	82.2222	12.4171	5.23843
R1179_num5	82.2222	4.4538	17.1548
R1179_reverse_num1	82.2222	8.4666	5.36301
R1179_reverse_num2	82.2222	0.0645	14.7469
R1179_reverse_num3	82.2222	51.2675	7.3669
R1179_reverse_num4	82.2222	12.4171	4.43004
R1179_reverse_num5	82.2222	4.4538	16.1347
R118	502.85		31.9457
R1180_num1	4.90929	2.233	7.72419
R1180_num2	4.90929	71.4692	24.664
R1181	13.222	59.9397	14.8689
R1183_num1	11.4601		1.31138
R1183_num2	11.4601		0.799662
R1184	11.4601	3.3324	0.884473
R1185_num1	478.167	99.828	11.0406
R1185_num2	478.167		88.8991
R1185_reverse_num1	478.167	99.828	12.8132
R1185_reverse_num2	478.167		151.918
R1186	12346.7	3.0857	112.37
R1187_num1	143.429	7.6623	4.39909
R1187_num2	143.429	2.8415	8.22014
R1187_num3	143.429	1.801	8.22014
R1187_num4	143.429	7.0872	6.87557
R1187_num5	143.429	3.5776	7.08301
R1188	181.074	62.9956	32.2418
R1188_reverse	181.074	62.9956	29.4005
R1189	3.73875		8.97171
R119_num1	196.667		29.3054
R119_num2	196.667		10.7168
R1190_num1	6123.46		18.7384
R1190_num2	6123.46		5.21808
R1190_num3	6123.46		20.7828
R1190_reverse_num1	6123.46		19.3046
R1190_reverse_num2	6123.46		5.87793
R1190_reverse_num3	6123.46		24.847
R1191	6123.46		37.4492
R1191_reverse	6123.46		46.1256
R1192_num1	6123.46		34.3572
R1192_num2	6123.46		23.5582
R1192_num3	6123.46	17.6993	20.6297
R1192_num4	6123.46	28.4413	8.02752
R1192_reverse_num1	6123.46		28.487
R1192_reverse_num2	6123.46		29.6326
R1192_reverse_num3	6123.46	17.6993	13.5986
R1192_reverse_num4	6123.46	28.4413	7.27773
R1193_num1	16.3343	3.8762	18.3138
R1193_num2	16.3343	5.9627	6.44159
R1193_num3	16.3343	22.5932	33.26
R1194_num1	1568.34		13.3278
R1194_num2	1568.34		9.13868
R1194_num3	1568.34	4.2365	13.1333
R1194_num4	1568.34	2.233	3.56216
R1194_num5	1568.34	17.6993	9.51375
R1194_num6	1568.34	28.4413	3.72301
R1195_num1	60.087		34.3572
R1195_num2	60.087		24.27
R1195_num3	60.087	4.2365	33.8758
R1195_num4	60.087	2.233	10.7168
R1195_num5	60.087	17.6993	18.3138
R1195_num6	60.087	28.4413	8.51997
R1196_num1	7958.73		36.4649
R1196_num2	7958.73		21.5455
R1196_num3	7958.73	4.2365	34.8994
R1196_num4	7958.73	2.233	8.19803
R1196_num5	7958.73	17.6993	18.8672
R1196_num6	7958.73	28.4413	8.51997
R1197_num1	9629.08		29.6057
R1197_num2	9629.08		20.2249
R1197_num3	9629.08	4.2365	25.155
R1197_num4	9629.08	2.233	9.20047
R1197_num5	9629.08	17.6993	17.1913
R1197_num6	9629.08	28.4413	6.91734
R1198_num1	117.755		20.0602
R1198_num2	117.755		27.9981
R1198_num3	117.755	4.2365	20.3776
R1198_num4	117.755	2.233	5.7142
R1198_num5	117.755	17.6993	10.6771
R1198_num6	117.755	28.4413	5.90877
R1199_num1	42.4889		26.4311
R1199_num2	42.4889		19.2351
R1199_num3	42.4889	4.2365	24.5409
R1199_num4	42.4889	2.233	6.85708
R1199_num5	42.4889	17.6993	13.1997
R1199_num6	42.4889	28.4413	6.36219
R12_num1	398.751		60.2446
R12_num2	398.751		24.7971
R12_num3	398.751		30.4139
R12_reverse_num1	398.751		83.5855
R12_reverse_num2	398.751		32.5578
R12_reverse_num3	398.751		34.2599
R1200_num1	20.2214		21.9151
R1200_num2	20.2214		16.35
R1200_num3	20.2214	4.2365	26.5985
R1200_num4	20.2214	2.233	7.06427
R1200_num5	20.2214	17.6993	13.5986
R1200_num6	20.2214	28.4413	5.76795
R1201	0.43915	12.8545	8.89953
R1203	21.0333	11.4266	25.6371
R1204_num1	0.2139	7.6588	4.77953
R1204_num2	0.2139	5.6704	27.7012
R1205	1.16962	12.657	0.985731
R1206	98.8125	7.6588	4.79731
R1207	2.97921	7.6588	3.43644
R1208	1.55671	0.9269	4.79753
R1209	0.730187	11.8828	18.3138
R121	502.85	18.8455	4.39677
R1210	15.2108	3.3324	0.83335
R1213_num1	6123.46	3.3324	3.91838
R1213_num2	6123.46		3.30078
R1216_num1	6123.46		5.98519
R1216_num2	6123.46		4.43888
R1217_num1	6123.46		2.4409
R1217_num2	6123.46		3.71658
R122	6123.46		27.2558
R1221	6123.46	2.0029	9.9893
R1222	27.4417	7.9202	25.4092
R1225	12.0488	11.9812	35.2537
R1228	254.463	0.858	6.43679
R1229	0.25	14.7969	8.17251
R1230	286.086	20.9767	3.78069
R1231	333.147	1.2885	10.4025
R1232	0.797193	1.4872	3.40037
R1233	1.62724	11.0376	0.879217
R1236	6123.46	0.2494	48.0415
R1237_num1	12.6737	1.5533	4.10011
R1237_num2	12.6737	0.5615	3.20593
R124	6123.46	4.4547	19.8164
R124_reverse	6123.46	4.4547	19.2352
R1240	0.51	0.0094	3.16228
R1241	1.68231	121.447	6.27125
R1242	0.809615	600.292	7.49764
R1243_num1	1.438	600.292	13.5586
R1243_num2	1.438	0.5615	24.9095
R1244_num1	1.438	600.292	13.5586
R1244_num2	1.438	0.5615	24.9095
R1245	6123.46	39.7544	19.3439
R1246	150.5	39.7544	19.3439
R1246_reverse	150.5	39.7544	19.3439
R1247	166.523		13.2729
R125	6123.46	4.4547	19.2352
R125_reverse	6123.46	4.4547	19.2352
R1251_num1	14.592	40.0681	28.4842
R1251_num2	14.592	56.0116	99.0223
R1255_num1	201.174	4.7242	34.6198
R1255_num2	201.174	2.7288	11.0492
R1256_num1	201.174	4.7242	34.6198
R1256_num2	201.174	2.7288	11.0492
R1257_num1	100		6.98869
R1257_num2	100	12.2546	86.5476
R1257_reverse_num1	100		6.98869
R1257_reverse_num2	100	12.2546	86.5476
R1258_num1	526.243	252.873	496.837
R1258_num2	526.243	218.589	559.665
R1258_reverse_num1	526.243	252.873	414.028
R1258_reverse_num2	526.243	218.589	426.539
R1259_num1	5.14004	0.2209	4.78798
R1259_num2	5.14004	5.5648	8.13728
R1259_reverse_num1	5.14004	0.2209	4.37892
R1259_reverse_num2	5.14004	5.5648	11.3898
R1260_num1	5.14004	0.2209	14.4047
R1260_num2	5.14004	5.5648	23.7632
R1260_reverse_num1	5.14004	0.2209	14.4047
R1260_reverse_num2	5.14004	5.5648	23.7632
R1262_num1	6123.46		26.1544
R1262_num2	6123.46		8.23845
R1262_num3	6123.46	1.1652	14.7525
R1262_num4	6123.46		23.0245
R1262_num5	6123.46		4.54231
R1263	1.38307	105.897	1.03517
R1265	174.41	5.2349	63.9403
R1266	174.41	5.2349	63.9403
R1267_num1	6123.46	5.2349	119.474
R1267_num2	6123.46	1.1652	46.0852
R1267_num3	6123.46	1.1652	47.4777
R1269	203.34	14.9501	11.305
R127	502.85	18.8455	14.0392
R1270	499.525	17.5605	23.1974
R1272	49.5	1.4251	6.63109
R1272_reverse	49.5	1.4251	13.1504
R1274	123.31	119.643	4.69753
R1274_reverse	123.31	119.643	3.38576
R1275	8.6	7.0813	10.4025
R1275_reverse	8.6	7.0813	7.72419
R1276	475.99	66.2377	13.8116
R1278	2.83117	40.8509	16.486
R1279_num1	475.99	0.6058	20.9528
R1279_num2	475.99	0.061	31.1131
R1279_num3	475.99	66.2377	8.57802
R128	23.8829	0.3467	27.5592
R128_reverse	23.8829	0.3467	20.4636
R1280_num1	1.16105		3.90558
R1280_num2	1.16105	8.1822	1.29217
R1281_num1	88.3019	2.3506	1.46357
R1281_num2	88.3019	7.9291	6.27192
R1281_num3	88.3019	9.7239	2.21237
R1282	313.525		3.07767
R1283	475.99	66.2377	12.6316
R1284	2.83117	40.8509	16.9841
R1285	313.525		3.17066
R1285_reverse	313.525		2.89978
R1286_num1	475.99	0.6058	22.2381
R1286_num2	475.99	0.061	35.0475
R1286_num3	475.99	66.2377	9.37934
R1286_reverse_num1	475.99	0.6058	22.2381
R1286_reverse_num2	475.99	0.061	18.9067
R1286_reverse_num3	475.99	66.2377	9.66275
R1287	102.108		34.0251
R1288	313.525		3.07767
R1288_reverse	313.525		3.17066
R1289	61.5369		50.1191
R129	33.3347	350.641	29.8747
R1290	0.439473		8.72402
R1291	1.412		38.3396
R1292	56.3383	49.1855	20.4816
R1292_reverse	56.3383	49.1855	11.9854
R1293	51.6356	49.1855	19.8809
R1293_reverse	51.6356	49.1855	13.9089
R1294	61.5369		37.215
R1295	6123.46	49.1855	13.501
R1296	56.3383	49.1855	18.7318
R1297	0.439473		8.72402
R1298	89.0284	241.912	74.7586
R1299	61.5369		37.215
R13	0.031	23.7012	31.6397
R130_num1	2.76833		3.43206
R130_num2	2.76833		8.27606
R130_reverse_num1	2.76833		5.86498
R130_reverse_num2	2.76833		14.0904
R1300	56.3383	49.1855	13.9089
R1301	0.439473		8.72402
R1302_num1	59.8317	10.9495	15.7811
R1302_num2	59.8317	21.1165	7.95758
R1303	1.412		28.4683
R1304	51.6356	49.1855	19.2978
R1304_reverse	51.6356	49.1855	15.6678
R1305	61.5369		36.1235
R1306	56.3383	49.1855	11.2926
R1307	11.9224	241.912	81.7423
R1308	3125.51	164.339	18.3138
R1309	703.813	177.126	51.7189
R131_num1	2.76833		5.20659
R131_num2	2.76833		12.1869
R131_reverse_num1	2.76833		4.90565
R131_reverse_num2	2.76833		11.4399
R1310	750	2745.37	17.256
R1311	184.054	1256.81	16.2579
R1313	475.99	66.2377	12.6316
R1314	29.0176	118.068	5.38109
R1315	5.38935		2.72494
R1316	5.38935		2.9795
R1317	5.38935		2.80728
R1318	5.38935		2.89211
R1319	56.3383	49.1855	12.3475
R132	6123.46	13.2987	24.9981
R1320	56.3383	49.1855	13.9089
R1321	1021.92	49.1855	1.96401
R1324	286.685	3.4208	6.20205
R1325	38.7895	3.4208	8.35255
R1326	475.99	66.2377	13.8116
R1327	475.99	66.2377	12.6316
R1327_reverse	475.99	66.2377	11.9015
R1328	475.99	66.2377	12.6316
R1328_reverse	475.99	66.2377	11.9015
R133_num1	194	13.2987	24.2649
R133_num2	194	372.295	20.3497
R1331	6123.46		12.1894
R1332	6123.46		12.1894
R1334	36.3708	60.4651	10.2912
R1335	33.6975		4.06451
R1336_num1	33.6975		4.06451
R1336_num2	33.6975	46.609	9.07979
R1336_num3	33.6975	2.8161	5.00619
R1337	33.6975	13.3599	5.63925
R1338_num1	52.24		26.3122
R1338_num2	52.24		4.52003
R1338_reverse_num1	52.24		18.9646
R1338_reverse_num2	52.24		3.42713
R1339	52.24	2.4631	24.0682
R1339_reverse	52.24	2.4631	21.3663
R134_num1	7.31548	1557.14	4.01261
R134_num2	7.31548	0.9164	11.0212
R1340	0.769861		7.22003
R1341	2.726	2.4631	6.1263
R1342	213.68	0.4063	21.5511
R1343_num1	213.68	0.6058	28.218
R1343_num2	213.68	0.4063	21.5511
R1344_num1	213.68	0.6058	29.0706
R1344_num2	213.68	0.4063	22.2023
R1345	6123.46	2.3506	1.46357
R1346_num1	3830		31.1182
R1346_num2	3830	28.6398	33.2161
R1347_num1	52.24		25.5404
R1347_num2	52.24		3.78069
R1347_reverse_num1	52.24		8.03145
R1347_reverse_num2	52.24		2.12851
R1348	52.24	2.4631	19.5409
R1348_reverse	52.24	2.4631	10.7739
R1349	11.9224	241.912	70.4375
R135	6.33167	4.7493	5.88986
R1350	224.726		5.07041
R1351	224.726		7.92445
R1352	77433.7		7.46642
R1353_num1	6123.46		45.8231
R1353_num2	6123.46	28.6398	49.9908
R1354_num1	106.938		4.65661
R1354_num2	106.938		8.38932
R1354_num3	106.938		2.69639
R1355_num1	106.938		9.35992
R1355_num2	106.938		6.26063
R1356	77433.7		5.38145
R1357_num1	123.587	11.158	34.2096
R1357_num2	123.587		26.2464
R1358	213.68	0.4063	22.2023
R1359	77433.7		7.92445
R136	6.33167	4.7493	5.88986
R1360_num1	123.587	11.158	35.2433
R1360_num2	123.587		25.4766
R1361_num1	123.587	11.158	33.2062
R1361_num2	123.587		25.4766
R1362	6.09536	28.5158	6.65263
R1363	144.64	28.6398	29.3376
R1364	0.0177917	1256.81	19.4373
R1365_num1	8.0357		53.1774
R1365_num2	8.0357	28.6398	58.0139
R1367	3.10125	25.0534	2.4674
R1368	123.31	119.643	3.28646
R1369	8.23307	9.7193	9.03169
R137	6.33167	4.7493	5.07532
R1370	0.690969	0.9429	15.2731
R1372_num1	43.2254	3.1792	3.97105
R1372_num2	43.2254	9.7193	14.6582
R1373	43.9673	2.4099	33.1323
R1373_reverse	43.9673	2.4099	17.7318
R1374	96.0248	1.0588	3.12948
R1375	312.562	74.795	2.973
R1375_reverse	312.562	74.795	10.7017
R1376	82.2423	7.2542	12.765
R1377	84.3791	0.061	31.1131
R1378_num1	213.68	0.6058	29.0706
R1378_num2	213.68	0.4063	22.2023
R1379	19.576	6.2641	6.16039
R1380	19.576	6.2641	5.97971
R1381_num1	213.68	0.6058	29.0706
R1381_num2	213.68	0.4063	22.2023
R1382	75.0042	0.061	24.7157
R1382_reverse	75.0042	0.061	37.1975
R1383	2.83117	40.8509	16.9841
R1384	2.83117	40.8509	17.4973
R1385	75.0042	0.061	33.0218
R1386	665.733	4.1241	10.4025
R1387_num1	1.60205	0.1339	10.9891
R1387_num2	1.60205		5.04106
R1388_num1	146.241	0.1339	10.9891
R1388_num2	146.241		5.04106
R1389_num1	1.60205	0.1339	10.6668
R1389_num2	1.60205		5.19338
R139_num1	15.8211	52.3728	0.990354
R139_num2	15.8211	2.3347	7.47873
R1390_num1	2.1397	0.3568	16.4658
R1390_num2	2.1397	10.7238	11.7179
R1391	34.4833	1.0588	4.60831
R1392	61.5369		44.4928
R1393	7.12417		7.29703
R1394	48.6453		58.1629
R1395	1.412		44.4928
R1396	1.412		34.0356
R1397	50.1799	49.1855	16.1412
R1398	1.412		27.6334
R1399	140.997	49.1855	12.3475
R14	0.031	23.7012	31.6397
R140	1.10581	1.2205	18.3138
R1400	6123.46		12.1894
R1401	6123.46		12.1894
R1402	6123.46		12.1894
R1403	6123.46		12.1894
R1404	6123.46		12.1894
R1405	6123.46		12.1894
R1406	6123.46		12.1894
R1407	4.85	198.939	36.6381
R1408	4.85	198.939	36.6381
R1409	242.667	0.1339	10.6668
R141	7.79833		3.08276
R141_reverse	7.79833		4.96357
R1410_num1	213.68	0.6058	28.218
R1410_num2	213.68	0.4063	21.5511
R1411	6123.46	4.1241	6.65596
R1412_num1	213.68	0.6058	18.0551
R1412_num2	213.68	0.4063	12.4961
R1413	213.68	0.4063	21.5511
R1414	50333.6	0.8235	8.86794
R1415	1.60205	0.1339	11.3212
R1416	1.60205	0.1339	10.9891
R1417	1.60205	0.1339	11.6632
R1418	1.60205	0.1339	11.3212
R1419	1.60205	0.1339	10.9891
R142_num1	3.514		0.97021
R142_num2	3.514	0.059	2.20417
R1420	1.60205	0.1339	11.3212
R1421	1.60205	0.1339	11.3212
R1422	1.60205	0.1339	10.9891
R1423	1.60205	0.1339	5.37873
R1423_reverse	1.60205	0.1339	10.9896
R1424	1.60205	0.1339	5.54126
R1424_reverse	1.60205	0.1339	9.46978
R1425	1.60205	0.1339	11.6632
R1426	1.60205	0.1339	12.0157
R1426_reverse	1.60205	0.1339	9.75592
R1427	1.60205	0.1339	11.3212
R1428	1.60205	0.1339	11.6632
R1429	7.12417		7.08301
R143	175.084		85.226
R1430	77433.7		17.7767
R1431_num1	7.43357		53.1774
R1431_num2	7.43357	28.6398	56.7624
R1432_num1	7.43357		45.8231
R1432_num2	7.43357	28.6398	50.3903
R1433_num1	238		43.1746
R1433_num2	238	28.6398	44.7335
R1434_num1	238		41.9082
R1434_num2	238	28.6398	43.4215
R1435	77433.7		17.7767
R1436_num1	20		20.5124
R1436_num2	20	28.6398	18.1686
R1437_num1	213.68	0.6058	29.0706
R1437_num2	213.68	0.4063	22.2023
R1438	0.00777667	2.4296	19.6179
R1438_reverse	0.00777667	2.4296	19.6179
R1440	96.0248	0.3169	18.901
R1441	209.495	0.0495	15.7225
R1442_num1	97.4819	0.1459	17.7767
R1442_num2	97.4819	0.3949	6.07196
R1442_num3	97.4819	0.0495	9.51375
R1443	57.605	10.9966	1.92711
R1444	8.96013	92.1718	1.79622
R1445	6123.46		12.1894
R1446	77433.7		17.6357
R1446_reverse	77433.7		20.0246
R1447	486.273	16.5874	123.731
R1448	6123.46	1.5961	21.253
R1449	6123.46	1.5961	21.253
R145	48.2	8.5014	58.4802
R1450_num1	295.338		9.00555
R1450_num2	295.338	2.446	12.8757
R1450_num3	295.338		11.2386
R1450_num4	295.338	0.1004	8.96066
R1450_reverse_num1	295.338		4.96091
R1450_reverse_num2	295.338	2.446	15.8589
R1450_reverse_num3	295.338		8.85693
R1450_reverse_num4	295.338	0.1004	8.69023
R1451_num1	87.9556	8.4666	7.2226
R1451_num2	87.9556	51.2675	8.39521
R1451_num3	87.9556	12.4171	5.31142
R1452	810.844		3.56216
R1453	1039.85	2.3693	26.177
R1453_reverse	1039.85	2.3693	8.90878
R1454_num1	284		8.61578
R1454_num2	284		13.0775
R1454_num3	284		29.7338
R1454_num4	284	43.3549	42.7264
R1455_num1	424.115	4.7242	34.8159
R1455_num2	424.115	2.7288	7.03389
R1456	7.26	10.6271	16.2538
R1457	7.26	10.6271	16.2538
R1458	0.0148	11.3729	65.1437
R1459_num1	140.429		38.739
R1459_num2	140.429	21.0085	63.9403
R1459_num3	140.429	18.3044	31.0658
R146_num1	31.0678		20.2479
R146_num2	31.0678		15.5008
R146_num3	31.0678	8.4666	8.13593
R146_num4	31.0678	0.0645	13.3994
R146_num5	31.0678		34.2571
R146_num6	31.0678		8.0239
R146_num7	31.0678	51.2675	9.09948
R146_num8	31.0678	12.4171	5.03494
R146_num9	31.0678		8.96386
R1460_num1	250.395		10.7696
R1460_num2	250.395	8.9507	42.0079
R1460_num3	250.395		7.0991
R1460_num4	250.395	3.9967	74.4506
R1460_num5	250.395	0.9292	9.44105
R1461	175.108	9.9901	4.08025
R1462	424.115	4.7242	25.8519
R1462_reverse	424.115	4.7242	30.7334
R1463	424.115		1.12593
R1463_reverse	424.115		3.48974
R1464	870.694	368.761	45.0261
R1464_reverse	870.694	368.761	50.7199
R1465_num1	123.587	11.158	36.3082
R1465_num2	123.587		27.0395
R1465_reverse_num1	123.587	11.158	36.3082
R1465_reverse_num2	123.587		26.2464
R1466	169.308	2.6026	74.7432
R1467	102.864		59.359
R1468	169.308	2.6026	54.7283
R1469	140.03	6.3408	7.68854
R147	18.7807		28.039
R1470	1.185	51.2675	9.18749
R1471	0.110267		4.19251
R1472_num1	0.069147		4.67788
R1472_num2	0.069147		0.949242
R1472_reverse_num1	0.069147		7.11235
R1472_reverse_num2	0.069147		1.67116
R1473_num1	0.261176		3.46071
R1473_num2	0.261176		0.652818
R1474	0.261176		4.92326
R1475_num1	0.261176		1.71437
R1475_num2	0.261176		0.364334
R1476_num1	0.069147		1.90432
R1476_num2	0.069147		11.9112
R1476_reverse_num1	0.069147		2.4165
R1476_reverse_num2	0.069147		28.5026
R1477_num1	0.261176		4.92326
R1477_num2	0.261176		8.56732
R1477_num3	0.261176		6.21041
R1478	0.261176		8.40306
R1479_num1	0.261176		1.84338
R1479_num2	0.261176		4.37233
R1479_num3	0.261176		3.32371
R148_num1	6123.46		123.084
R148_num2	6123.46		178.577
R148_num3	6123.46	12.4171	132.676
R1480	0.069147	1.0443	1.37246
R1480_reverse	0.069147	1.0443	2.10918
R1484_num1	0.261176		3.95524
R1484_num2	0.261176		3.2678
R1485	0.261176		6.21041
R1486_num1	0.261176		1.1979
R1486_num2	0.261176		1.119
R1486_reverse_num1	0.261176		4.1942
R1486_reverse_num2	0.261176		3.16918
R1487	6.16667	0.5318	8.28803
R1488	0.216667	0.5318	7.14182
R149	189.631	116.353	140.422
R1490	0.0465222	1557.14	1.50241
R1491	0.586888	0.499	10.5005
R1492	2.00542	0.499	3.78648
R1493	0.0251071	6.5911	1.09687
R1494_num1	5986		6.81384
R1494_num2	5986		17.5292
R1494_num3	5986	27.4548	4.08881
R1494_num4	5986		2.89464
R1494_num5	5986	17.3207	1.86259
R1494_num6	5986		1.46183
R1494_num7	5986		3.78069
R1494_num8	5986	3.6453	8.33513
R1494_num9	5986		13.5367
R1495	6.16667		11.7699
R15_num1	76.5999	1.0598	13.0454
R15_num2	76.5999		15.2814
R15_num3	76.5999	2.9524	11.8417
R15_num4	76.5999		8.33351
R150	131.686	8.1485	33.2161
R1500_num1	6123.46		35.2537
R1500_num2	6123.46		37.4164
R1501	6123.46		11.7699
R1502_num1	77.6713		9.16534
R1502_num2	77.6713	2.0881	8.92397
R1503	18.0636	2.0163	6.44445
R1504	18.0636	0.4601	8.42445
R1505	91.3297		45.6802
R1506	91.3297		45.6802
R1507	1.51499	5.6908	12.072
R1507_reverse	1.51499	5.6908	12.072
R1508_num1	1.86194	1.2176	17.9701
R1508_num2	1.86194	1.342	13.7061
R1508_reverse_num1	1.86194	1.2176	17.9701
R1508_reverse_num2	1.86194	1.342	13.7061
R1509	4207.56	3.6239	6.44174
R1509_reverse	4207.56	3.6239	13.5586
R151	89.5762	4.6426	20.6786
R1510_num1	61.8785	0.1115	7.67673
R1510_num2	61.8785	0.4982	11.9316
R1510_num3	61.8785	0.3045	10.4025
R1510_reverse_num1	61.8785	0.1115	8.70095
R1510_reverse_num2	61.8785	0.4982	15.5975
R1510_reverse_num3	61.8785	0.3045	12.4368
R1511_num1	61.8785	0.1115	11.9978
R1511_num2	61.8785	0.4982	18.2112
R1511_num3	61.8785	0.3045	16.2579
R1511_reverse_num1	61.8785	0.1115	7.95758
R1511_reverse_num2	61.8785	0.4982	15.14
R1511_reverse_num3	61.8785	0.3045	12.072
R1512	1.48843	5.6908	12.072
R1512_reverse	1.48843	5.6908	12.072
R1514	91.3297		75.7726
R1515	91.3297		56.7203
R1517	61.4413		25.4092
R1518	0.65091	0.6784	1.94086
R1519_num1	1.07	4.2544	7.03808
R1519_num2	1.07		24.7331
R1519_num3	1.07		7.22065
R1519_num4	1.07	10.6687	1.71285
R152_num1	6123.46	9.1045	8.35538
R152_num2	6123.46	2.7593	19.4706
R152_num3	6123.46	11.3689	22.6103
R152_num4	6123.46	1.658	19.2293
R152_num5	6123.46	5.9312	23.025
R152_num6	6123.46	3.7427	25.1759
R152_num7	6123.46	8.4207	39.4404
R1521	0.65091	0.6784	5.88768
R1522_num1	1.07	4.2544	13.3157
R1522_num2	1.07		52.3691
R1522_num3	1.07		14.7523
R1522_num4	1.07	10.6687	3.63689
R1524	0.65091	0.6784	5.88768
R1525_num1	1.07	4.2544	13.3157
R1525_num2	1.07		52.3691
R1525_num3	1.07		14.7523
R1525_num4	1.07	10.6687	3.63689
R153_num1	6123.46	1.6261	32.2418
R153_num2	6123.46	5.3473	46.0852
R153_num3	6123.46		64.4423
R153_num4	6123.46	5.7616	20.6844
R1540_num1	4.005	12.9033	23.1765
R1540_num2	4.005	18.6638	72.0259
R1540_num3	4.005	21.41	44.7335
R155_num1	41.8812	0.6563	21.0048
R155_num2	41.8812	5.0433	13.4948
R155_num3	41.8812	2.3134	15.3316
R1551_num1	0.26683	3.2866	109.267
R1551_num2	0.26683	2.2488	116.071
R1552_num1	1645.78	15.5807	71.8341
R1552_num2	1645.78	15.1668	53.3391
R1553	221.712	15.5807	38.547
R1554	44.7204	0.4677	11.3742
R1555	4.005	37.8993	24.664
R1555_reverse	4.005	37.8993	24.664
R1557	0.1175	2.3061	1.21528
R1558	6123.46	2.3061	8.70095
R156	31.765		43.4215
R1560	6123.46	4.6807	3.99718
R1563	44.7204	0.4677	10.7168
R1564	0.1175	2.3061	1.25666
R1565	6123.46	4.6807	4.6387
R1566	3035.36		299.888
R1567_num1	41.8812	0.6563	26.6296
R1567_num2	41.8812	5.0433	14.7425
R1567_num3	41.8812	2.3134	17.2553
R1568	203.96	11.1148	9.21479
R1569	9.85692	11.1148	7.0867
R157	314.398	4.6634	23.2384
R157_reverse	314.398	4.6634	23.2384
R1570	312.713	2.2068	48.085
R1571_num1	6123.46		41.435
R1571_num10	6123.46	50.3319	28.217
R1571_num11	6123.46	90.1406	86.7782
R1571_num12	6123.46		59.2104
R1571_num13	6123.46		20.6297
R1571_num14	6123.46	5.3671	130.749
R1571_num15	6123.46		21.7189
R1571_num16	6123.46	13.4339	112.733
R1571_num17	6123.46	38.4421	0.563028
R1571_num18	6123.46	38.4421	33.2731
R1571_num2	6123.46	10.7304	1.33375
R1571_num3	6123.46		21.253
R1571_num4	6123.46	124.374	2.14758
R1571_num6	6123.46		15.8654
R1571_num7	6123.46		23.2384
R1571_num8	6123.46	28.1727	1.33125
R1571_num9	6123.46		16.2579
R1572_num1	6123.46		41.435
R1572_num10	6123.46	50.3319	28.217
R1572_num11	6123.46	90.1406	86.7782
R1572_num12	6123.46		59.2104
R1572_num13	6123.46		20.6297
R1572_num14	6123.46	5.3671	130.749
R1572_num15	6123.46		21.7189
R1572_num16	6123.46	13.4339	112.733
R1572_num17	6123.46	38.4421	0.563028
R1572_num18	6123.46	38.4421	33.2731
R1572_num2	6123.46	10.7304	1.33375
R1572_num3	6123.46		21.253
R1572_num4	6123.46	124.374	2.14758
R1572_num6	6123.46		15.8654
R1572_num7	6123.46		23.2384
R1572_num8	6123.46	28.1727	1.33125
R1572_num9	6123.46		16.2579
R1573	6123.46	2.0956	13.5986
R1574_num1	288.498		8.66843
R1574_num2	288.498	7.1096	19.4373
R1575_num1	6123.46	31.9144	62.0649
R1575_num2	6123.46	8.662	81.1339
R1575_num3	6123.46	18.1572	43.3801
R1575_num4	6123.46	6.5967	83.5855
R1575_num5	6123.46	30.8912	27.7089
R1576_num1	6123.46		8.66843
R1576_num2	6123.46	7.1096	19.4373
R1576_num3	6123.46	2.7716	57.4884
R1577	6123.46	2.7716	57.4884
R1578_num1	51.0069	49.1855	25.2269
R1578_num2	51.0069	2.7716	26.9388
R1579_num1	198.458		8.66843
R1579_num2	198.458	7.1096	19.4373
R158_num1	36.0678		30.7712
R158_num2	36.0678	25.5671	596.226
R158_num3	36.0678	1.5348	47.4777
R158_reverse_num1	36.0678		30.7712
R158_reverse_num2	36.0678	25.5671	596.226
R158_reverse_num3	36.0678	1.5348	47.4777
R1580	6123.46	11.1759	21.6609
R1581_num1	72.8868	4.3928	58.4776
R1581_num2	72.8868	11.0642	24.664
R1581_num3	72.8868	5.2349	72.0259
R1581_num4	72.8868	31.9144	65.8724
R1581_num5	72.8868	8.662	83.5855
R1581_num6	72.8868		36.319
R1582_num1	72.8868	4.3928	58.4776
R1582_num2	72.8868	11.0642	24.664
R1582_num3	72.8868	5.2349	72.0259
R1582_num4	72.8868	31.9144	65.8724
R1582_num5	72.8868	8.662	83.5855
R1582_num6	72.8868		36.319
R1583	6123.46		28.8782
R1584	6123.46	2.0956	13.5986
R1587_num1	1351.04	0.6563	28.2633
R1587_num2	1351.04	5.0433	16.6068
R1588	1351.04	2.3134	18.3138
R1589	1351.04		19.406
R159	15.0533	26.7472	7.49764
R159_reverse	15.0533	26.7472	17.2553
R1590_num1	173.61	18.1572	43.3801
R1590_num2	173.61	6.5967	83.5855
R1590_num3	173.61	30.8912	27.7089
R1591_num1	801.654	18.1572	69.7901
R1591_num10	801.654	21.41	44.7335
R1591_num2	801.654	5.9174	76.4444
R1591_num3	801.654	12.5059	39.7118
R1591_num4	801.654	12.9033	23.1765
R1591_num5	801.654	17.0338	47.4777
R1591_num6	801.654	17.0338	132.676
R1591_num7	801.654	8.9364	130.973
R1591_num8	801.654	1.2589	22.5898
R1591_num9	801.654	18.6638	72.0259
R1591_reverse_num1	801.654	2.0646	69.7901
R1591_reverse_num10	801.654	21.41	44.7335
R1591_reverse_num2	801.654	5.9174	76.4444
R1591_reverse_num3	801.654	12.5059	39.7118
R1591_reverse_num4	801.654	12.9033	23.1765
R1591_reverse_num5	801.654	17.0338	47.4777
R1591_reverse_num6	801.654	17.0338	132.676
R1591_reverse_num7	801.654	8.9364	130.973
R1591_reverse_num8	801.654	1.2589	22.5898
R1591_reverse_num9	801.654	18.6638	72.0259
R1592_num1	173.61	18.1572	39.674
R1592_num2	173.61	6.5967	62.0649
R1592_num3	173.61	30.8912	24.5983
R1592_reverse_num1	173.61	18.1572	31.2664
R1592_reverse_num2	173.61	6.5967	72.0259
R1592_reverse_num3	173.61	30.8912	23.1765
R1593_num1	1020	10.7304	1.25666
R1593_num10	1020	13.4339	106.217
R1593_num11	1020	7.629	65.8724
R1593_num12	1020		19.8479
R1593_num13	1020	38.4421	0.673133
R1593_num2	1020	124.374	2.21237
R1593_num3	1020	9.477	0.991221
R1593_num4	1020	3.0933	56.3053
R1593_num5	1020	28.1727	1.59159
R1593_num6	1020	41.7717	99.9314
R1593_num7	1020	50.3319	28.217
R1593_num8	1020	90.1406	84.233
R1593_num9	1020	5.3671	123.192
R1593_reverse_num1	1020	10.7304	1.37405
R1593_reverse_num10	1020	13.4339	97.0004
R1593_reverse_num11	1020	7.629	47.4777
R1593_reverse_num12	1020		11.6146
R1593_reverse_num13	1020	38.4421	0.580041
R1593_reverse_num2	1020	124.374	2.02345
R1593_reverse_num3	1020	9.477	0.781165
R1593_reverse_num4	1020	3.0933	49.9845
R1593_reverse_num5	1020	28.1727	1.21752
R1593_reverse_num6	1020	41.7717	86.1112
R1593_reverse_num7	1020	50.3319	27.3894
R1593_reverse_num8	1020	90.1406	66.2856
R1593_reverse_num9	1020	5.3671	103.041
R1594	6123.46	1.8291	4.85062
R1594_reverse	6123.46	1.8291	9.98934
R1595_num1	38.5	31.9144	63.9403
R1595_num2	38.5	8.662	83.5855
R1596	46.8136	31.9144	67.8628
R1597	142.136	26.9061	97.0004
R1597_reverse	142.136	26.9061	147.154
R1598_num1	49.1421	0.6563	25.0904
R1598_num2	49.1421	5.0433	15.6469
R1598_num3	49.1421	2.3134	17.2553
R16	59.0756		2.33051
R160_num1	2860		88.7132
R160_num2	2860		56.7624
R1600_num1	17.5		2.98211
R1600_num2	17.5		2.49214
R1600_reverse_num1	17.5		2.98211
R1600_reverse_num2	17.5		2.49214
R1601	0.1	7.9291	15.6713
R1604	199.946	11.0064	0.552878
R1608	0.00895967	0.1933	0.292229
R1609	6123.46	0.8803	16.7779
R161_num1	6123.46		11.0406
R161_num2	6123.46	42.9313	15.7811
R1611	0.0646667	1.7686	0.580041
R1613	6123.46	1.3279	7.95758
R1617	0.257412	0.6995	4.70515
R1617_reverse	0.257412	0.6995	4.70515
R1619_num1	0.423	0.4488	15.7811
R1619_num2	0.423	2.1	36.319
R1620	0.257412	0.6995	4.70515
R1621_num1	0.423	0.4488	15.7811
R1621_num2	0.423	2.1	36.319
R1624	13.09	11.0064	0.552878
R1626	0.012	4.2851	6.4664
R163_num1	457.314		116.896
R163_num2	457.314		93.8887
R1630_num1	0.423	0.4488	15.7811
R1630_num2	0.423	2.1	36.319
R1632	1.3052	8.2221	0.165243
R1634	6123.46	8.2221	0.161122
R1635_num1	128.978		11.1651
R1635_num2	128.978	8.108	24.754
R1635_num3	128.978		21.5088
R1636_num1	0.261176		0.398656
R1636_num10	0.261176		6.17493
R1636_num11	0.261176		2.52135
R1636_num12	0.261176		1.50701
R1636_num13	0.261176		1.37405
R1636_num14	0.261176		4.34489
R1636_num2	0.261176		2.21431
R1636_num3	0.261176		3.05772
R1636_num4	0.261176		0.410406
R1636_num5	0.261176		0.500076
R1636_num6	0.261176		1.39736
R1636_num7	0.261176		6.23955
R1636_num8	0.261176		7.31806
R1636_num9	0.261176		5.57212
R1637_num1	10.7051		0.661274
R1637_num2	10.7051		0.652818
R1637_num3	10.7051		1.07127
R1637_num4	10.7051		3.31309
R1637_num5	10.7051		3.2678
R1637_num6	10.7051		2.89211
R1638_num1	10.7051		0.661274
R1638_num2	10.7051		0.652818
R1638_num3	10.7051		1.07127
R1638_num4	10.7051		3.31309
R1638_num5	10.7051		3.2678
R1638_num6	10.7051		2.89211
R164_num1	6123.46	26.7472	34.2497
R164_num2	6123.46		30.7589
R164_num3	6123.46	42.9313	73.4083
R164_num4	6123.46		93.7933
R1640	0.662531	10.6687	2.86605
R1640_reverse	0.662531	10.6687	1.8339
R1641	0.124402		0.661274
R1642	0.261176		0.553109
R1643	0.261176		2.40974
R1644_num1	0.662531		5.23702
R1644_num2	0.662531		13.4985
R1644_reverse_num1	0.662531		7.14081
R1644_reverse_num2	0.662531		11.7782
R1645_num1	0.124402		1.07127
R1645_num2	0.124402		2.89211
R1646_num1	0.261176		0.829506
R1646_num2	0.261176		2.21237
R1647	0.261176		5.70648
R1648	0.124402		3.31309
R1649	0.261176		2.11985
R165_num1	6.54561	26.7472	18.2229
R165_num2	6.54561		13.355
R1650	0.261176		3.32371
R1651_num1	0.133738		8.94943
R1651_num2	0.133738		20.3129
R1651_reverse_num1	0.133738		8.94943
R1651_reverse_num2	0.133738		20.3129
R1652_num1	6123.46	10.6687	19.721
R1652_num2	6123.46	7.9202	25.4092
R1654_num1	162.417		37.4164
R1654_num2	162.417	7.9202	19.721
R1656_num1	162.417		37.4164
R1656_num2	162.417	7.9202	19.721
R1657_num1	6123.46		2.32478
R1657_num2	6123.46		3.31416
R1658	2.03814	2.5353	2.01392
R1659_num1	5.476	7.7715	5.86119
R1659_num2	5.476	5.1129	10.3719
R166_num1	77.7182	26.7472	5.73546
R166_num2	77.7182	42.9313	9.2592
R166_num3	77.7182	42.9313	5.25937
R166_num4	77.7182	42.9313	10.5529
R1660_num1	2633.47	372.295	20.3497
R1660_num2	2633.47	13.2987	24.9981
R1660_num3	2633.47	15.816	61.3771
R1661_num1	885.168	4.3928	53.4815
R1661_num2	885.168	11.0642	21.8952
R1662	194.636	90.1884	60.2446
R1663	6123.46		55.9018
R1664	307.996	5.163	9.33224
R1665	0.610889	5.8084	5.92444
R1667_num1	0.823333		7.78632
R1667_num2	0.823333		1.02028
R1667_num3	0.823333		1.95594
R1668	194.636	90.1884	60.2446
R1668_reverse	194.636	90.1884	60.2446
R1669_num1	6123.46	4.4455	14.4328
R1669_num2	6123.46	19.4463	6.50299
R167_num1	77.7182	26.7472	5.73546
R167_num2	77.7182	42.9313	9.2592
R167_num3	77.7182	42.9313	5.25937
R167_num4	77.7182	42.9313	10.5529
R1670_num1	6123.46	4.4771	10.7869
R1670_num2	6123.46	3.1582	4.38746
R1671_num1	5.45		1.37405
R1671_num2	5.45		2.20328
R1671_num3	5.45		9.55472
R1672_num1	4.3		34.3964
R1672_num2	4.3		4.38746
R1672_num3	4.3	2.4631	31.4629
R1673	25.0739	218.901	8.96716
R1674_num1	0.823333		13.3059
R1674_num2	0.823333		1.29463
R1674_num3	0.823333		2.4091
R1675	139.415	8.023	24.664
R1677_num1	579.65	1.4811	44.0061
R1677_num2	579.65	42.4398	21.4822
R1677_reverse_num1	579.65	1.4811	43.0708
R1677_reverse_num2	579.65	42.4398	24.4001
R1678_num1	579.65	1.4811	47.0943
R1678_num2	579.65	42.4398	23.6844
R1678_reverse_num1	579.65	1.4811	41.8075
R1678_reverse_num2	579.65	42.4398	22.9898
R1679	79.058	15.3726	6.88159
R168_num1	3.10717	26.7472	9.2592
R168_num2	3.10717	42.9313	5.25937
R168_num3	3.10717	42.9313	3.17066
R1680	1.28085	15.5363	6.10373
R1680_reverse	1.28085	15.5363	6.10373
R1682_num1	2.841	52.3728	1.25666
R1682_num2	2.841	2.3347	13.1664
R1684	2.841	52.3728	1.33375
R1685	948.884	12.2546	86.5476
R1686_num1	201.672		2.33081
R1686_num2	201.672		4.65573
R1686_num3	201.672		3.24213
R1686_num4	201.672		5.89055
R1687	1.36429	0.8653	1.79622
R169_num1	3.10717	26.7472	9.2592
R169_num2	3.10717	42.9313	5.25937
R169_num3	3.10717	42.9313	3.17066
R1690_num1	0.023	56.0975	39.2868
R1690_num2	0.023	3.4223	5.40395
R1690_reverse_num1	0.023	56.0975	39.2868
R1690_reverse_num2	0.023	3.4223	5.40395
R1691_num1	59.9167	3.6328	6.90897
R1691_num2	59.9167	1.5522	5.7519
R1692	4.39875	67.6785	3.11636
R1693	7.58825	0.8689	5.3836
R1694	2151.64	0.5932	5.72456
R1694_reverse	2151.64	0.5932	6.44846
R1695_num1	0.599571	0.2786	0.302293
R1695_num2	0.599571	0.4287	2.9795
R1696_num1	7.89376	0.2786	0.824995
R1696_num2	7.89376	0.4287	2.56744
R1697_num1	0.891917	0.2786	0.710901
R1697_num2	0.891917	0.4287	2.0845
R1698	6123.46		19.4113
R1698_reverse	6123.46		19.4113
R17	84.6103		10.308
R170_num1	4.4967	2.7806	44.7335
R170_num2	4.4967	2.7153	19.0827
R1702	6123.46	6.4617	12.4049
R1703_num1	0.0755667		14.9001
R1703_num2	0.0755667	6.4617	12.4049
R1705_num1	999	6.4617	5.03894
R1705_num2	999	5.8962	8.21059
R1706_num1	7.43357		6.45313
R1706_num10	7.43357		5.8707
R1706_num11	7.43357		4.31156
R1706_num12	7.43357		9.72664
R1706_num13	7.43357		3.88823
R1706_num14	7.43357		1.96719
R1706_num15	7.43357		7.61538
R1706_num16	7.43357		6.46074
R1706_num17	7.43357		6.59521
R1706_num18	7.43357		6.86758
R1706_num19	7.43357		3.91141
R1706_num2	7.43357		6.04099
R1706_num20	7.43357		5.09041
R1706_num21	7.43357		8.19803
R1706_num22	7.43357		3.63374
R1706_num23	7.43357		5.05286
R1706_num24	7.43357		26.6794
R1706_num25	7.43357		1.59458
R1706_num26	7.43357		5.45935
R1706_num27	7.43357		7.59091
R1706_num28	7.43357		5.30545
R1706_num29	7.43357		7.50912
R1706_num3	7.43357		6.03175
R1706_num30	7.43357		3.6363
R1706_num31	7.43357		4.72558
R1706_num32	7.43357		2.65896
R1706_num33	7.43357		5.13473
R1706_num34	7.43357		2.88714
R1706_num35	7.43357		6.22731
R1706_num36	7.43357		8.78033
R1706_num37	7.43357		15.4136
R1706_num38	7.43357		2.18294
R1706_num39	7.43357		7.49826
R1706_num4	7.43357		5.62041
R1706_num40	7.43357		4.65572
R1706_num41	7.43357		5.18463
R1706_num5	7.43357		4.60843
R1706_num6	7.43357		3.27147
R1706_num7	7.43357	0.1339	12.3793
R1706_num8	7.43357	19.1322	105.593
R1706_num9	7.43357		2.0905
R1707_num1	5986		22.5568
R1707_num10	5986		34.7856
R1707_num2	5986		76.6628
R1707_num3	5986	27.4548	18.0824
R1707_num4	5986	0.5224	123.084
R1707_num5	5986		11.3842
R1707_num6	5986	17.3207	6.12711
R1707_num7	5986		4.11457
R1707_num8	5986		11.3742
R1707_num9	5986	3.6453	25.2356
R1708	0.069		20.6297
R1709	6123.46	117.827	23.2588
R171	4.49988	2.7806	14.1619
R1710	0.015		24.5627
R1711_num1	999		6.99486
R1711_num2	999		6.84529
R1711_reverse_num1	999		6.99486
R1711_reverse_num2	999		6.84529
R1712_num1	999		8.21059
R1712_num2	999		12.3081
R1712_num3	999		14.4637
R1712_reverse_num1	999		8.21059
R1712_reverse_num2	999		12.3081
R1712_reverse_num3	999		14.4637
R1714	475.99	66.2377	5.48859
R1714_reverse	475.99	66.2377	7.84516
R1715	475.99	0.6058	12.2611
R1715_reverse	475.99	0.6058	18.6006
R1716	1.20969	6.4617	12.4049
R1717	0.2345	6.4617	12.4049
R1718	6123.46	0.1245	11.1528
R1719_num1	13772.7	14.6521	31.2962
R1719_num2	13772.7	5.4496	28.6224
R1719_reverse_num1	13772.7	14.6521	27.7829
R1719_reverse_num2	13772.7	5.4496	26.968
R172_num1	29.0312	2.7806	24.7933
R172_num2	29.0312	2.7153	24.9095
R1720_num1	5986		22.5568
R1720_num2	5986		76.6628
R1720_num3	5986	27.4548	18.0824
R1720_num4	5986		11.3842
R1720_num5	5986	17.3207	6.12711
R1720_num6	5986		4.11457
R1720_num7	5986		11.3742
R1720_num8	5986	3.6453	25.2356
R1720_num9	5986		34.7856
R1721	6123.46	0.9231	13.1997
R1723	6123.46	4.7493	6.25118
R1724	10.9136		22.5568
R1724_reverse	10.9136		15.7811
R1725	6123.46		16.9092
R1726	6123.46		16.9092
R1727	6123.46		16.9092
R1728	6123.46		4.19878
R173	24.0587	2.7806	12.899
R1730	6123.46	8.023	23.9406
R1731_num1	13.222	59.9397	20.0246
R1731_num2	13.222	1531.89	17.7767
R1732_num1	13.222	59.9397	20.0246
R1732_num2	13.222	1531.89	17.7767
R1733_num1	13.222	59.9397	20.0246
R1733_num2	13.222	1531.89	17.7767
R1735_num1	18.3474	0.4935	14.148
R1735_num2	18.3474	5.6162	3.56216
R1735_num3	18.3474	10.5698	12.072
R1737	1.26909	3.93	5.29155
R1738	1.62222	2.5401	1.10054
R1739	1.26909	3.93	5.13635
R174_num1	84.7688	2.7806	9.48577
R174_num2	84.7688	2.7153	13.5586
R1740_num1	2633.47	372.295	13.0206
R1740_num2	2633.47	13.2987	19.1228
R1740_num3	2633.47	15.816	48.3703
R1741	512	0.8579	17.2553
R1742	85.3645	1.545	222.583
R1742_reverse	85.3645	1.545	222.583
R1743	6.48125	1.5961	11.7179
R1744	4.85909	0.4435	43.4215
R1745_num1	468810	4724.97	33.2175
R1745_num2	468810	3.0857	146.895
R1745_num3	468810	2295.05	42.1498
R1745_reverse_num1	468810	4724.97	33.2175
R1745_reverse_num2	468810	3.0857	146.895
R1745_reverse_num3	468810	2295.05	42.1498
R1747_num1	0.261176	1.0598	13.0454
R1747_num10	0.261176		5.4845
R1747_num11	0.261176		2.89211
R1747_num12	0.261176		8.33351
R1747_num2	0.261176		1.74608
R1747_num3	0.261176		0.661274
R1747_num4	0.261176		0.652818
R1747_num5	0.261176		1.07127
R1747_num6	0.261176		7.71422
R1747_num7	0.261176		3.31309
R1747_num8	0.261176		8.40306
R1747_num9	0.261176		3.2678
R1749	85.3645	26.9218	20.2159
R1749_reverse	85.3645	26.9218	20.2159
R175_num1	84.7688	2.7806	9.48577
R175_num2	84.7688	2.7153	13.5586
R1750	351.701	15.816	61.3771
R1751	0.31		2.0845
R1752_num1	224.177		18.7384
R1752_num2	224.177		5.21808
R1752_num3	224.177		21.4108
R1753	224.177		38.5808
R1754_num1	300	0.4364	39.5949
R1754_num2	300		39.2499
R1754_reverse_num1	300	0.4364	25.2406
R1754_reverse_num2	300		25.8726
R1756_num1	13.7056		18.518
R1756_num2	13.7056		15.0727
R1756_num3	13.7056	8.4666	7.67921
R1756_num4	13.7056		20.0728
R1756_num5	13.7056		35.3546
R1756_num6	13.7056		9.31167
R1756_num7	13.7056	51.2675	7.69153
R1756_num8	13.7056	12.4171	5.35326
R1757_num1	41166.7		14.1765
R1757_num2	41166.7		21.7764
R1757_num3	41166.7		7.78856
R1757_num4	41166.7	51.2675	8.39521
R1757_num5	41166.7	20.8847	19.0811
R1759	208		52.5618
R176_num1	35.0883	2.7806	44.7335
R176_num2	35.0883	2.7153	19.0827
R1760	41166.7		17.9749
R1761	66.145	26.9218	20.2159
R1762	1.5925	8.1878	1.59032
R1763	402.633	2.1974	27.2496
R1766	230.344	11.8134	32.1177
R1767_num1	47.8315	101.789	21.8952
R1767_num2	47.8315		3.80174
R1768	230.344	11.8134	24.6124
R1768_reverse	230.344	11.8134	29.7552
R1769	49.8976	241.912	77.0175
R1769_reverse	49.8976	241.912	66.3662
R177_num1	1.21487	1.739	10.1277
R177_num2	1.21487	1.1984	8.38161
R177_num3	1.21487		5.60588
R1770_num1	82.2222		13.4893
R1770_num2	82.2222		30.7125
R1770_num3	82.2222		8.51613
R1770_num4	82.2222	12.4171	4.93564
R1770_reverse_num1	82.2222		9.91806
R1770_reverse_num2	82.2222		20.6522
R1770_reverse_num3	82.2222		5.96323
R1770_reverse_num4	82.2222	12.4171	4.43004
R1771_num1	82.2222		13.4893
R1771_num2	82.2222		28.9373
R1771_num3	82.2222		8.0239
R1771_num4	82.2222	12.4171	4.65036
R1771_reverse_num1	82.2222		9.91806
R1771_reverse_num2	82.2222		20.6522
R1771_reverse_num3	82.2222		4.69953
R1771_reverse_num4	82.2222	12.4171	4.43004
R1774	478.167		156.509
R1775_num1	13.6969	59.9397	14.8689
R1775_num2	13.6969	1531.89	13.1997
R1778	402.633	2.1974	27.2496
R1779_num1	7.50383	59.9397	13.5986
R1779_num2	7.50383	1531.89	17.7767
R178	146.366	1.739	30.3353
R1780_num1	226.283	2.1974	27.2496
R1780_num2	226.283	2.8042	20.7591
R1780_num3	226.283	2.6801	19.1151
R1780_num4	226.283	9.4142	11.5237
R1780_num5	226.283	10.3317	11.0406
R1780_num6	226.283	11.2155	17.4973
R1780_num7	226.283	2.831	16.4715
R1781_num1	4.4575	8.1878	2.06633
R1781_num2	4.4575		11.0406
R1782	77.7811	8.1878	1.59032
R1783	36.9811	46.3219	25.8074
R1785	6123.46	0.6996	10.1972
R1786	6123.46	0.1068	8.76218
R1788	6123.46	2.5315	1.97677
R179_num1	18.7123	1.739	16.9607
R179_num2	18.7123	1.1984	29.7292
R1790	6123.46	2.5315	1.97677
R1791	6123.46	2.5315	1.97677
R1792	6123.46	2.5315	1.97677
R1793	6123.46	0.6996	2.10511
R1794	6123.46	0.1068	2.82704
R1795	6123.46	0.6996	2.23425
R1796	6123.46	0.1068	2.74412
R1797	6123.46	0.6996	10.1972
R1798	6123.46	0.1068	8.76218
R18_num1	50519.8		26.7257
R18_num2	50519.8		27.0029
R18_num3	50519.8		43.8306
R18_num4	50519.8		46.1256
R180_num1	18.7123	1.739	16.9607
R180_num2	18.7123	1.1984	29.7292
R181	51.7862	1.739	19.98
R1817_num1	4.90929	2.233	6.85708
R1817_num2	4.90929	71.4692	24.664
R1818	181.074	62.9956	31.2962
R1818_reverse	181.074	62.9956	30.2889
R1819	95.9864	2.867	12.0528
R1819_reverse	95.9864	2.867	12.0528
R182_num1	16.5979		19.9304
R182_num2	16.5979	1.1984	10.8842
R182_num3	16.5979	1.1984	12.631
R1820	144.64	28.6398	37.4164
R1821	144.64	28.6398	40.9117
R1822	3.1646	1.2595	5.30731
R1823_num1	3.2	4.9813	8.44575
R1823_num2	3.2	362.13	2.41905
R1823_reverse_num1	3.2	4.9813	7.49764
R1823_reverse_num2	3.2	362.13	1.79622
R1824_num1	3.2	4.9813	7.95758
R1824_num2	3.2	362.13	2.0845
R1824_reverse_num1	3.2	4.9813	8.44575
R1824_reverse_num2	3.2	362.13	2.72495
R1825	31.3937	22.0737	13.351
R1826	3.1646	1.2595	4.53349
R1827_num1	14.8955	7.6755	8.3593
R1827_num2	14.8955		7.27773
R1827_num3	14.8955	1.2496	18.7291
R183_num1	16.5979		19.9304
R183_num2	16.5979	1.1984	10.8842
R183_num3	16.5979	1.1984	12.631
R1830_num1	31.4621		17.7741
R1830_num2	31.4621		25.4092
R1831_num1	31.4621		14.0075
R1831_num2	31.4621		17.2553
R1832_num1	31.4621	16.3195	17.7741
R1832_num2	31.4621	0.8454	25.4092
R1832_reverse_num1	31.4621	16.3195	17.7741
R1832_reverse_num2	31.4621	0.8454	25.4092
R1834_num1	6123.46		2.35432
R1834_num2	6123.46	22.0737	12.2104
R1835_num1	14.8955	7.6755	9.14019
R1835_num2	14.8955		7.49764
R1835_num3	14.8955	1.2496	19.8781
R1836	33.5856	1.2496	4.22438
R1837_num1	97.9636	7.6623	4.95538
R1837_num2	97.9636	2.8415	11.0704
R1837_num3	97.9636	1.801	10.1246
R1837_num4	97.9636	7.0872	7.97904
R1837_num5	97.9636	3.5776	9.53898
R1839	1111.9	6.6133	3.57161
R1839_reverse	1111.9	6.6133	5.92444
R184_num1	11.2577		1.90657
R184_num2	11.2577	1.1984	17.9225
R1840_num1	2.98667	6.849	5.61926
R1840_num2	2.98667	0.8337	8.4355
R1841	97.82	0.7031	8.46852
R1841_reverse	97.82	0.7031	8.46852
R1843_num1	13.7056		20.8597
R1843_num2	13.7056		15.0727
R1843_num3	13.7056	8.4666	7.02314
R1843_num4	13.7056		24.5735
R1843_num5	13.7056		34.3177
R1843_num6	13.7056		8.77346
R1843_num7	13.7056	51.2675	8.41004
R1843_num8	13.7056	12.4171	5.32081
R1843_reverse_num1	13.7056		19.2325
R1843_reverse_num2	13.7056		12.6872
R1843_reverse_num3	13.7056	8.4666	8.63503
R1843_reverse_num4	13.7056		19.3487
R1843_reverse_num5	13.7056		33.5223
R1843_reverse_num6	13.7056		7.34481
R1843_reverse_num7	13.7056	51.2675	7.21367
R1843_reverse_num8	13.7056	12.4171	5.18276
R1844	49.8976	241.912	77.0175
R1844_reverse	49.8976	241.912	81.7423
R1845_num1	10.8256	2.9666	1.8875
R1845_num2	10.8256	10.9288	3.16067
R1845_num3	10.8256		2.54552
R1845_reverse_num1	10.8256	2.9666	2.12618
R1845_reverse_num2	10.8256	10.9288	3.25618
R1845_reverse_num3	10.8256		2.0667
R1847	354	0.3662	4.35238
R1848_num1	5.14004	0.2209	5.39344
R1848_num2	5.14004	5.5648	8.63647
R1849_num1	5.14004	0.2209	14.4047
R1849_num2	5.14004	5.5648	23.7632
R185_num1	5.00442	1.739	17.5248
R185_num2	5.00442	1.1984	17.9225
R1850_num1	5.14004	0.2209	6.25905
R1850_num2	5.14004	5.5648	9.44325
R1851_num1	5.14004	0.2209	14.4047
R1851_num2	5.14004	5.5648	23.7632
R1852_num1	5.14004	0.2209	6.07547
R1852_num2	5.14004	5.5648	8.38316
R1853_num1	5.14004	0.2209	14.4047
R1853_num2	5.14004	5.5648	23.7632
R1854	327.466		3.32761
R1854_reverse	327.466		3.32761
R1857	1111.9	6.6133	4.53202
R1857_reverse	1111.9	6.6133	5.75067
R1858	6123.46	1.2898	2.80728
R1859_num1	1111.9		12.1832
R1859_num2	1111.9	6.6133	3.67953
R1859_num3	1111.9		3.46685
R186_num1	4.86843	1.739	9.35416
R186_num2	4.86843	1.1984	10.1562
R1860_num1	327.466	10.9288	4.93976
R1860_num2	327.466	1.2898	4.65661
R1860_reverse_num1	327.466	10.9288	4.93976
R1860_reverse_num2	327.466	1.2898	4.65661
R1861_num1	6.82667	34.3312	2.83313
R1861_num2	6.82667	23.2835	2.63134
R1862_num1	6.82667	34.3312	2.83313
R1862_num2	6.82667	23.2835	2.63134
R1863_num1	398.412	13.315	47.394
R1863_num2	398.412	2.0828	29.2979
R1863_reverse_num1	398.412	13.315	47.394
R1863_reverse_num2	398.412	2.0828	27.6044
R1864	398.412	2.4521	28.4406
R1864_reverse	398.412	2.4521	26.0108
R1865_num1	398.412	13.315	44.6546
R1865_num2	398.412	2.0828	29.2979
R1865_reverse_num1	398.412	13.315	44.6546
R1865_reverse_num2	398.412	2.0828	25.2461
R1866	398.412	2.4521	25.2479
R1866_reverse	398.412	2.4521	25.2479
R1867	398.412	2.4521	28.4406
R1867_reverse	398.412	2.4521	24.5074
R1868_num1	398.412	13.315	43.3449
R1868_num2	398.412	2.0828	27.6044
R1868_reverse_num1	398.412	13.315	50.3014
R1868_reverse_num2	398.412	2.0828	30.1831
R1869	6123.46		8.86795
R187_num1	1.86194	1.2176	17.9701
R187_num2	1.86194	1.342	13.7061
R187_num3	1.86194		12.1513
R1870	6123.46		8.86795
R1871	6123.46		8.86795
R1872	6123.46		8.86795
R1873	6123.46		8.86795
R1874	6123.46		8.86795
R1874_reverse	6123.46		8.86795
R1875	2.3		19.9275
R1877_num1	6123.46		17.1589
R1877_num2	6123.46		10.7168
R1879_num1	6123.46		17.1589
R1879_num2	6123.46		10.7168
R188_num1	1.86194	1.2176	17.9701
R188_num2	1.86194	1.342	13.7061
R188_num3	1.86194		12.1513
R1880	2.3	101.983	35.5859
R1881	6123.46		10.2598
R1882	6123.46		10.2598
R1887_num1	6123.46	23.2835	7.24009
R1887_num2	6123.46	34.3312	6.52023
R1888	6123.46		21.253
R1889_num1	6123.46		19.6808
R1889_num2	6123.46		13.8797
R189_num1	6.68123	1.2176	8.87291
R189_num2	6.68123	1.342	4.45363
R1890	0.016436	0.0677	2.03418
R1891_num1	0.128643		5.64798
R1891_num2	0.128643	350.845	10.4025
R1892_num1	0.128643		5.16545
R1892_num2	0.128643	350.845	9.23471
R1893	1.67967	0.1671	0.707232
R1894	1.67967	0.1671	0.897407
R1895	1.67967	0.1671	0.924523
R1896_num1	0.128643		5.48232
R1896_num2	0.128643	350.845	8.19803
R1897	0.25776	7.3537	12.89
R1897_reverse	0.25776	7.3537	21.3814
R1899_num1	19.9	350.845	10.7168
R1899_num2	19.9	1335.81	17.2553
R19_num1	50519.8		26.7257
R19_num2	50519.8		27.0029
R19_num3	50519.8		43.8306
R19_num4	50519.8		46.1256
R190_num1	6.68123	1.2176	8.87291
R190_num2	6.68123	1.342	4.45363
R1900	28.6864		29.4872
R1901	28.6864		22.5766
R1902_num1	6123.46	15.5807	48.7821
R1902_num2	6123.46	15.1668	42.0357
R1905_num1	0.04395		21.253
R1905_num2	0.04395		84.3811
R1905_num3	0.04395		48.9123
R1905_num4	0.04395		34.2197
R1905_reverse_num1	0.04395		21.253
R1905_reverse_num2	0.04395		84.3811
R1905_reverse_num3	0.04395		48.9123
R1905_reverse_num4	0.04395		34.2197
R191_num1	8.22233	1.2176	6.84957
R191_num2	8.22233	1.342	5.67614
R1913	6123.46		15.0058
R1914_num1	6123.46		2.21576
R1914_num2	6123.46		4.13405
R1915_num1	6123.46		2.07114
R1915_num2	6123.46		3.45784
R1916_num1	6123.46		2.21576
R1916_num2	6123.46		4.13405
R1917_num1	6123.46		2.21576
R1917_num2	6123.46		4.13405
R1918_num1	6123.46		2.21576
R1918_num2	6123.46		4.13405
R1919_num1	6123.46		2.21576
R1919_num2	6123.46		4.13405
R192	164.56	6.3263	11.7867
R1920_num1	6123.46		2.07114
R1920_num2	6123.46		3.45784
R1921_num1	6123.46		2.21576
R1921_num2	6123.46		4.13405
R1922_num1	6123.46		2.07114
R1922_num2	6123.46		3.45784
R1923_num1	6123.46		2.21576
R1923_num2	6123.46		4.13405
R1924_num1	6123.46		2.07114
R1924_num2	6123.46		3.45784
R1925_num1	6123.46		2.21576
R1925_num2	6123.46		4.13405
R1926_num1	6123.46		2.21576
R1926_num2	6123.46		4.13405
R1927	95.9864	2.867	12.0528
R1927_reverse	95.9864	2.867	12.0528
R1928	0.0048		10.403
R1929	0.289167	11.6235	4.1877
R193_num1	8.22233	6.3263	6.84957
R193_num2	8.22233	1.342	5.67614
R1931_num1	6123.46		1.90641
R1931_num2	6123.46		6.07196
R1932_num1	6123.46		1.90641
R1932_num2	6123.46		6.07196
R1933	6123.46		119.474
R1934	6.74035		9.80122
R1935	1.35		19.9159
R1936	6123.46	1.2496	5.86105
R1937	6123.46		1.74354
R1938	486.273	16.5874	123.731
R1938_reverse	486.273	16.5874	123.731
R1939	486.273	16.5874	123.731
R1939_reverse	486.273	16.5874	123.731
R1940	6123.46		2.4409
R1941	6123.46		3.05819
R1942	6123.46		15.3182
R1943	6123.46		3.05819
R1944	6123.46		10.3636
R1945	6123.46		53.817
R1946	6123.46		10.3636
R1948	9.2		11.754
R1949	2.76273	0.1245	11.1528
R195	1.35		23.1123
R1952	6123.46		22.0316
R1953_num1	6123.46		3.57161
R1953_num2	6123.46	0.0056	8.01073
R1954_num1	6123.46	2.1515	2.89211
R1954_num2	6123.46	0.5072	1.78311
R1955_num1	6123.46		14.9001
R1955_num2	6123.46	6.4617	12.4049
R1956_num1	6123.46		14.9001
R1956_num2	6123.46	6.4617	12.4049
R1957	6123.46	14.7924	21.2612
R1957_reverse	6123.46	14.7924	15.1906
R1958	6123.46		21.771
R1958_reverse	6123.46		21.771
R1959	6123.46		4.2515
R196_num1	2633.47	372.295	20.3497
R196_num2	2633.47	13.2987	24.9981
R196_num3	2633.47	15.816	61.3771
R196_reverse_num1	2633.47	372.295	20.3497
R196_reverse_num2	2633.47	13.2987	24.9981
R196_reverse_num3	2633.47	15.816	61.3771
R1963	6123.46		14.0095
R1965	6123.46	11.6235	10.2289
R1968	6123.46	55.3996	4.18806
R1969_num1	6123.46		0.818977
R1969_num2	6123.46	0.7484	2.87922
R197_num1	6123.46		41.9199
R197_num2	6123.46		25.3463
R1972	6123.46	2.7716	57.4884
R1974	6123.46		38.547
R1977	6123.46	116.927	61.6611
R1977_reverse	6123.46	116.927	57.8816
R1979_num1	213.68	0.6058	28.218
R1979_num2	213.68	0.4063	21.5511
R198_num1	5451.64		22.5568
R198_num10	5451.64	17.3207	6.12711
R198_num11	5451.64		4.11457
R198_num12	5451.64		11.3742
R198_num13	5451.64	3.6453	25.2356
R198_num14	5451.64		34.7856
R198_num2	5451.64	1.2762	12.7094
R198_num3	5451.64		86.1112
R198_num4	5451.64	6.4443	109.267
R198_num5	5451.64		76.6628
R198_num6	5451.64		97.0004
R198_num7	5451.64	27.4548	18.0824
R198_num8	5451.64	0.5224	123.084
R198_num9	5451.64		11.3842
R1980_num1	6123.46	7.3798	12.072
R1980_num2	6123.46	0.9072	7.06427
R1981	6123.46		14.6264
R1982	6123.46		14.6435
R1982_reverse	6123.46		14.6435
R1984	6123.46		2.4409
R1985_num1	6123.46		6.67361
R1985_num2	6123.46		8.22014
R1986	6123.46		0.941413
R1987	6123.46		48.9123
R1988_num2	125.958		54.9943
R1988_num3	125.958		55.0976
R199_num1	400.887		13.2199
R199_num2	400.887		52.3691
R199_num3	400.887	156.28	4.40811
R199_num4	400.887	3.6938	3.4557
R199_num5	400.887		3.61531
R199_num6	400.887		9.08775
R1991	6123.46		2.64506
R1992	6123.46		4.24286
R1995	6123.46		22.9917
R1995_reverse	6123.46		22.9917
R1996	6123.46		5.70041
R1997	6123.46		22.9917
R1997_reverse	6123.46		22.9917
R1998	6123.46		5.70041
R20_num1	376.914	3.0921	200.508
R20_num2	376.914	20.8735	38.7985
R200	999		38.4378
R2000	3.15	0.2209	30.8356
R2002_num1	9.12667	66.5821	21.9223
R2002_num2	9.12667	1.1652	18.1704
R2002_reverse_num1	9.12667	66.5821	21.9223
R2002_reverse_num2	9.12667	1.1652	18.1704
R2003	9.12667	4.8595	19.8403
R2003_reverse	9.12667	4.8595	19.8403
R2004	0.01984		11.3742
R2006	21.5987		25.3569
[truncated: 3,542 more rows]
