# Supplementary material for: Construction of an enzyme-constrained metabolic network model for Myceliophthora thermophila using machine learning-based kcat data
Source: Microb Cell Fact. 2024 May 15;23:138. doi: 10.1186/s12934-024-02415-z (PMC11558977; doi:10.1186/s12934-024-02415-z)
Supplement: Supplementary file 7 — Additional file 7: Table S7. Calibration of kcat for three ecGEMs by two methods. [file 12934_2024_2415_MOESM7_ESM.xlsx]

## Sheet: Sheet1
Table S7 Calibration of kcat for three ecGEMs by two methods
eciYW1475_TN						eciYW1475_DL						eciYW1475_AP
Reaction	equ	GPR	Original value	Calibrated value	Method	Reaction	equ	GPR	Original value	Calibrated value	Method	Reaction	equ	GPR	Original value	Calibrated value	Method
R1036	atp_c + f6p_c --> adp_c + fdp_B_c + h_c	MYCTH_2297503	8.21469	999	Enzyme usage method	R2160	4.5454 He_i + adp_m + h_m + pi_m --> 4.5454 He_m + atp_m + h2o_m	MYCTH_2088086 and MYCTH_2316642 and MYCTH_2294734 and MYCTH_2079768 and MYCTH_57224 and MYCTH_2297004 and MYCTH_112204 and MYCTH_82981 and MYCTH_2297526 and MYCTH_2313301 and MYCTH_2309800 and MYCTH_2313342 and MYCTH_2295174 and MYCTH_2316407 and MYCTH_2310521	7.8391	390	Enzyme usage method	R1608	amet_c + zymst_c --> ahcys_c + fecost_c + h_c	MYCTH_110670	0.00895967	0.013	Enzyme usage method
R2160	4.5454 He_i + adp_m + h_m + pi_m --> 4.5454 He_m + atp_m + h2o_m	MYCTH_2088086 and MYCTH_2316642 and MYCTH_2294734 and MYCTH_2079768 and MYCTH_57224 and MYCTH_2297004 and MYCTH_112204 and MYCTH_82981 and MYCTH_2297526 and MYCTH_2313301 and MYCTH_2309800 and MYCTH_2313342 and MYCTH_2295174 and MYCTH_2316407 and MYCTH_2310521	7.06427	390	Enzyme usage method	R25	0.2619 atp_c + 0.0187 damp_c + 0.01982 dcmp_c + 0.01982 dgmp_c + 0.0187 dtmp_c + 0.1849 h2o_c --> DNA_c + 0.2619 adp_c + 0.2619 pi_c	MYCTH_2061829 and MYCTH_2090680 and MYCTH_2093133 and MYCTH_2114843 and MYCTH_2139989 and MYCTH_2295926 and MYCTH_2298247 and MYCTH_2298274 and MYCTH_2300172 and MYCTH_2300738 and MYCTH_2301456 and MYCTH_2302249 and MYCTH_2303459 and MYCTH_2304990 and MYCTH_2309074 and MYCTH_2312247 and MYCTH_2312471	6.4617	999	Enzyme usage method	R824_num1	0.3211 C160ACP_c + 0.0606 C180ACP_c + 0.3061 C181ACP_c + 0.3122 C182ACP_c + glyc3p_c --> ACP_c + CLAGL3P_c	MYCTH_2299563	0.029745	0.0918	Enzyme usage method
R2157	4.0 He_m + h_m + nadh_m + q_m --> 4.0 He_i + nad_m + qh2_m	MYCTH_2054219 and MYCTH_43648 and MYCTH_2312316 and MYCTH_2295737 and MYCTH_2306309 and MYCTH_73070 and MYCTH_2301055 and MYCTH_2304728 and MYCTH_2129465 and MYCTH_2303304 and MYCTH_2307400 and MYCTH_2309644 and MYCTH_2306712 and MYCTH_2300433 and MYCTH_2297565 and MYCTH_2299276 and MYCTH_2305076 and MYCTH_2311092 and MYCTH_2309275 and MYCTH_2316112 and MYCTH_2095744 and MYCTH_2304886 and MYCTH_2…	23.451	211.5	Enzyme usage method	R61	R5P_c + xu5p__D_c --> g3p_c + s7p_c	MYCTH_2300643	7.8391	410000	Enzyme usage method	R1611	DEHYD_c + nadph_c --> ergtetrol_c + 3.0 h_c + nadp_c	MYCTH_73679	0.0646667	0.17	Enzyme usage method
R25	0.2619 atp_c + 0.0187 damp_c + 0.01982 dcmp_c + 0.01982 dgmp_c + 0.0187 dtmp_c + 0.1849 h2o_c --> DNA_c + 0.2619 adp_c + 0.2619 pi_c	MYCTH_2061829 and MYCTH_2090680 and MYCTH_2093133 and MYCTH_2114843 and MYCTH_2139989 and MYCTH_2295926 and MYCTH_2298247 and MYCTH_2298274 and MYCTH_2300172 and MYCTH_2300738 and MYCTH_2301456 and MYCTH_2302249 and MYCTH_2303459 and MYCTH_2304990 and MYCTH_2309074 and MYCTH_2312247 and MYCTH_2312471	14.9001	999	Enzyme usage method	R16	h_c + nadph_c + q_m --> nadp_c + qh2_m	MYCTH_37947	7.8391	999	Enzyme usage method	R111	q_m + succ_m --> fum_m + qh2_m	MYCTH_2294375 and MYCTH_2294679 and MYCTH_2295190 and MYCTH_79031	195.178	999	Enzyme usage method
R50	g3p_c + nad_c + pi_c --> 13dpg_c + h_c + nadh_c	MYCTH_2311855	54.6001	999	Enzyme usage method	R255_num2	2.0 atp_m + hco3_m + nh4_m --> 2.0 adp_m + cbp_m + 2.0 h_m + pi_m	MYCTH_2299023	0.3949	999	Enzyme usage method	R1201	3psme_c --> chor_c + pi_c	MYCTH_2312913	0.43915	0.87	Enzyme usage method
R43_num2	dhap_c --> g3p_c	MYCTH_39694	11.8941	57500000	Enzyme usage method	R351	e4p_c + xu5p__D_c --> f6p_c + g3p_c	MYCTH_2300643	7.8391	410000	Enzyme usage method	R880	acald_c + gly_c --> thr__L_c	MYCTH_2294099	8.39427	43	Enzyme usage method
R6_num1	BDGLC_c + atp_c --> adp_c + g6p_B_c + h_c	MYCTH_2295756	22.9669	1492	13C flux consistency method	R145	akg_c + gln__L_c + h_c + nadh_c --> 2.0 glu__L_c + nad_c	MYCTH_2312662	8.5014	70	Enzyme usage method	R291	3hpp_m + nad_m --> h_m + msa_m + nadh_m	MYCTH_2310492	7.43167	30.97	Enzyme usage method
R7	g6p_B_c --> f6p_c	MYCTH_2298386	299.888	3330	13C flux consistency method	R56_num3	6pgc_c + nadp_c --> co2_c + nadph_c + ru5p__D_c	MYCTH_2298981	7.8391	325	Enzyme usage method	R50	g3p_c + nad_c + pi_c --> 13dpg_c + h_c + nadh_c	MYCTH_2311855	87.8495	999	Enzyme usage method
R1044_num1	fdp_B_c --> dhap_c + g3p_c	MYCTH_2298452	3.40184	64.5	13C flux consistency method	R14	h_c + nadh_c + q_m --> nad_c + qh2_m	MYCTH_2304512 and MYCTH_2309784	23.7012	211.5	Enzyme usage method	R46	coa_m + nad_m + pyr_m --> accoa_m + co2_m + h_m + nadh_m	MYCTH_2297263 and MYCTH_2303832 and MYCTH_2080603 and MYCTH_2309210 and MYCTH_2303910	51.6185	486	13C flux consistency method
R42_num2	3pg_c --> 2pg_c	MYCTH_98410	19.5017	3200	13C flux consistency method	R1442_num2	asp__L_c + cbp_c --> cbasp_c + h_c + pi_c	MYCTH_2299023	0.3949	417	Enzyme usage method	R114_num2	accoa_m + h2o_m + oaa_m --> cit_m + coa_m + h_m	MYCTH_2312570	101.376	2100	13C flux consistency method
R55	g6p_c + nadp_c --> 6pgl_c + h_c + nadph_c	MYCTH_2074905	150.485	8000	13C flux consistency method	R72	g6p_B_c + nad_c --> 6pgl_c + h_c + nadh_c	MYCTH_2074905	13.378	1125	Enzyme usage method	R1033_num1	cit_m --> icit_m	MYCTH_2302623	202.78	999	13C flux consistency method
R56_num3	6pgc_c + nadp_c --> co2_c + nadph_c + ru5p__D_c	MYCTH_2298981	21.2075	325	13C flux consistency method	R1378_num2	atp_c + udp_c --> adp_c + utp_c	MYCTH_2301051	0.4063	2085	Enzyme usage method	R117_num1	icit_m + nad_m --> akg_m + co2_m + nadh_m	MYCTH_2132657	20.8695	171	13C flux consistency method
R54	ru5p__D_c --> xu5p__D_c	MYCTH_2296974	12.072	7100	13C flux consistency method	R50	g3p_c + nad_c + pi_c --> 13dpg_c + h_c + nadh_c	MYCTH_2311855	24.2099	999	Enzyme usage method	R118	akg_m + coa_m + nad_m --> co2_m + nadh_m + succoa_m	MYCTH_2082917 and MYCTH_2309210 and MYCTH_2312383	502.85	999	13C flux consistency method
R46	coa_m + nad_m + pyr_m --> accoa_m + co2_m + h_m + nadh_m	MYCTH_2297263 and MYCTH_2303832 and MYCTH_2080603 and MYCTH_2309210 and MYCTH_2303910	17.5649	486	13C flux consistency method	R70	g15lac_c + h2o_c --> glcn__D_c + h_c	MYCTH_81013	7.8391	1503	Enzyme usage method	R108	atp_m + co2_m + h2o_m + pyr_m --> adp_m + 2.0 h_m + oaa_m + pi_m	MYCTH_2297338	16.4095	152.372	13C flux consistency method
R114_num2	accoa_m + h2o_m + oaa_m --> cit_m + coa_m + h_m	MYCTH_2312570	105.097	2100	13C flux consistency method	R66_num5	BDGLC_c + nadp_c --> g15lac_c + h_c + nadph_c	MYCTH_2311000	7.8391	75	Enzyme usage method
R1033_num1	cit_m --> icit_m	MYCTH_2302623	4.38746	999	13C flux consistency method	R1122_num1	h2o_c + ppi_c --> h_c + 2.0 pi_c	MYCTH_2295040	7.8391	6290	Enzyme usage method
R117_num1	icit_m + nad_m --> akg_m + co2_m + nadh_m	MYCTH_2132657	37.7452	171	13C flux consistency method	R914	h2o_c + pser__L_c --> pi_c + ser__L_c	MYCTH_2298134	1.4388	1506	Enzyme usage method
R118	akg_m + coa_m + nad_m --> co2_m + nadh_m + succoa_m	MYCTH_2082917 and MYCTH_2309210 and MYCTH_2312383	31.9457	999	13C flux consistency method	R1377	atp_c + ump_c --> adp_c + udp_c	MYCTH_2295056	0.061	545.2	Enzyme usage method
R111	q_m + succ_m --> fum_m + qh2_m	MYCTH_2294375 and MYCTH_2294679 and MYCTH_2295190 and MYCTH_79031	8.13202	999	13C flux consistency method	R1744	cmusa_c + h_c --> am6sa_c + co2_c	MYCTH_2295409	0.4435	10.2	Enzyme usage method
R104	mal__L_m + nad_m --> h_m + nadh_m + oaa_m	MYCTH_2305575	770.785	121600	13C flux consistency method	R244	argsuc_c --> arg__L_c + fum_c	MYCTH_2307770	0.3391	2930	Enzyme usage method
R108	atp_m + co2_m + h2o_m + pyr_m --> adp_m + 2.0 h_m + oaa_m + pi_m	MYCTH_2297338	4.17249	60	13C flux consistency method	R1455_num1	ac_c + atp_c + coa_c --> accoa_c + amp_c + ppi_c	MYCTH_2097501	4.7242	9400	Enzyme usage method
						R254_num1	atp_c + glu__L_c + nh4_c --> adp_c + gln__L_c + h_c + pi_c	MYCTH_2311065	15.112	999	Enzyme usage method
						R185_num1	TRNA_c + atp_c + leu__L_c --> TRNALEU_c + amp_c + ppi_c	MYCTH_2302133	1.739	171	Enzyme usage method
						R936	for_c + h_c + o2_c --> co2_c + h2o2_c	MYCTH_110931	2.7003	1300	Enzyme usage method
						R1822	ACLAC_m + h_m + nadph_m --> 23dhmb_m + nadp_m	MYCTH_2133056	1.2595	78.3	Enzyme usage method
						R1836	3mob_m + accoa_m + h2o_m --> 3c3hmp_m + coa_m + h_m	MYCTH_109978	1.2496	450	Enzyme usage method
						R74	g1p_c + h_c + utp_c --> ppi_c + udpg_c	MYCTH_2294959	3.1567	999	Enzyme usage method
						R54	ru5p__D_c --> xu5p__D_c	MYCTH_2296974	27.3745	7100	Enzyme usage method
						R42_num1	3pg_c --> 2pg_c	MYCTH_2315941	22.5518	3200	Enzyme usage method
						R41_num1	ac_m + atp_m + coa_m --> accoa_m + amp_m + ppi_m	MYCTH_2097501	4.7242	9400	Enzyme usage method
						R51	13dpg_c + adp_c --> 3pg_c + atp_c	MYCTH_2316240	22.3284	2633	Enzyme usage method
						R9	h_c + pyr_c --> acald_c + co2_c	MYCTH_112121	1.5961	580	Enzyme usage method
						R802	icit_m + nadp_m --> akg_m + co2_m + nadph_m	MYCTH_2307328	4.4547	999	Enzyme usage method
						R1016	L2aadp_m + 2.0 h_m + nadh_m --> L2aadp6sa_m + h2o_m + nad_m	MYCTH_2295392	2.523	66	Enzyme usage method
						R36_num2	adp_c + h_c + pep_c --> atp_c + pyr_c	MYCTH_2067689	7.8391	3204	Enzyme usage method
						R178	TRNA_c + atp_c + gly_c --> TRNAGLY_c + amp_c + ppi_c	MYCTH_80528	1.739	999	Enzyme usage method
						R401	ahcys_c + h2o_c --> adn_c + hcys__L_c	MYCTH_2299664	0.2308	6666	Enzyme usage method
						R6_num1	BDGLC_c + atp_c --> adp_c + g6p_B_c + h_c	MYCTH_2295756	0.6563	1492	13C flux consistency method
						R7	g6p_B_c --> f6p_c	MYCTH_2298386	7.8391	3330	13C flux consistency method
						R1036	atp_c + f6p_c --> adp_c + fdp_B_c + h_c	MYCTH_2297503	0.4723	999	13C flux consistency method
						R1044_num1	fdp_B_c --> dhap_c + g3p_c	MYCTH_2298452	3.6705	64.5	13C flux consistency method
						R42_num2	3pg_c --> 2pg_c	MYCTH_98410	7.8391	3200	13C flux consistency method
						R40	2pg_c --> h2o_c + pep_c	MYCTH_2295989	46.1795	230	13C flux consistency method
						R55	g6p_c + nadp_c --> 6pgl_c + h_c + nadph_c	MYCTH_2074905	7.8391	8000	13C flux consistency method
						R46	coa_m + nad_m + pyr_m --> accoa_m + co2_m + h_m + nadh_m	MYCTH_2297263 and MYCTH_2303832 and MYCTH_2080603 and MYCTH_2309210 and MYCTH_2303910	9.6312	486	13C flux consistency method
						R114_num2	accoa_m + h2o_m + oaa_m --> cit_m + coa_m + h_m	MYCTH_2312570	56.0116	2100	13C flux consistency method
						R1033_num1	cit_m --> icit_m	MYCTH_2302623	362.13	999	13C flux consistency method
						R117_num1	icit_m + nad_m --> akg_m + co2_m + nadh_m	MYCTH_2132657	7.8391	171	13C flux consistency method
						R118	akg_m + coa_m + nad_m --> co2_m + nadh_m + succoa_m	MYCTH_2082917 and MYCTH_2309210 and MYCTH_2312383	7.8391	999	13C flux consistency method
						R111	q_m + succ_m --> fum_m + qh2_m	MYCTH_2294375 and MYCTH_2294679 and MYCTH_2295190 and MYCTH_79031	28.888	999	13C flux consistency method
						R104	mal__L_m + nad_m --> h_m + nadh_m + oaa_m	MYCTH_2305575	7.8391	121600	13C flux consistency method
						R108	atp_m + co2_m + h2o_m + pyr_m --> adp_m + 2.0 h_m + oaa_m + pi_m	MYCTH_2297338	6.849	60	13C flux consistency method
