# Supplementary material for: Construction of an enzyme-constrained metabolic network model for Myceliophthora thermophila using machine learning-based kcat data
Source: Microb Cell Fact. 2024 May 15;23:138. doi: 10.1186/s12934-024-02415-z (PMC11558977; doi:10.1186/s12934-024-02415-z)
Supplement: Supplementary file 8 — Additional file 8: Table S8. Flux comparison of three ecGEMs. [file 12934_2024_2415_MOESM8_ESM.xlsx]

## Sheet: Table S8
Table S8 flux for four methods
Reaction	eciYW1475_AP	eciYW1475_DL	eciYW1475_TN	13C
R1	3.00212
R6	2.01142	2.75979	3.00218
R7	2.01142	2.56386	2.21455	1.4289
R9	2.16012	3.87063	0.121639
R17	1.36304	0.135728
R25	0.262027	0.13728	0.261767
R40	4.51634	5.04714	4.65155	3.9965
R43	2.24188	2.5719	2.27718	1.936
R46	1.02823	0.589044	3.34751	2.3042
R50	4.51634	5.2053	4.65294	4.1708
R51	4.51634	5.2053	4.65294
R54	0.169105		0.200472	0.7284
R55	0.417395		0.414028	1.2271
R60	0.417395		0.414028
R61	0.169105		0.134449	0.4099
R62	0.169105		0.134449	0.3186
R105	7.39508		3.08791
R108	0.480123	0.271621
R111	11.4895		2.19753	0.8886
R128	1.85413		0.487829
R145	1.13568	0.780533	1.13594
R185	0.104496		0.104393
R238	0.131826		0.131695
R239	0.131826		0.131695
R240	0.131826		0.131695
R254	1.42161	0.997803	1.42159
R278	0.100611
R286	1.36304
R291	1.36304
R781	0.300164
R802	0.448433	0.190503	0.429507	1.3615
R880	1.4848		0.121639
R923	1.85413		0.487829
R1001	1.36317
R1033	2.30256	0.254885	2.628
R1036	2.25751	2.58008	2.2928	1.936
R1044	2.25751	2.58008	2.2928	1.936
R1122	2.48108	1.09124	1.93029
R1187	0.100611
R1312	1.99593	0.830128	1.45053
R1448	0.144417
R1455	0.533316
R1566	0.199336
R1583	0.165653		0.165489
R1597	0.300164	0.157261	0.299866
R1598	0.990699
R1822	0.160596		0.160437
R1823	0.104496		0.104393
R1824	0.104496		0.104393
R1825	0.104496		0.104393
R1830	0.160596		0.160437
R1836	0.104496		0.104393
R1864	0.104496		0.104393
R1913	1.36304
R1974	0.262027		0.261767
R1975	2.8	2.8	2.8
R2158	12.8525	6.19349	5.37649
R2159	12.8525	6.19349	5.37649
R2160	22.6207	10.9007	20.3066
R2165	21.8217	10.415	21.4693
R2203	6.63386	3.59051	7.36687	4.0909
R2238	1.95982	1.11489	1.95788
R2299	13.5062	5.47231	12.1681
R2308	1.88224	1.05655	3.72102
R2312	7.14772	0.122448	2.22448
R2313	11.3889		2.82015
R2325	0.542081	0.284005	0.541543
R2329	6.42627	3.40355	7.26
R2391	12.0016	6.52789	12.585
R2392	7.18944	4.97266	7.77763
R2501	0.144417
Biomass	0.262027	0.13728	0.261767	0.2573
R2534	0.262027	0.13728	0.261767
R2535	0.262027	0.13728	0.261767
R2536	0.262027	0.13728	0.261767
R2537	0.262027	0.13728	0.261767
R2538	0.262027	0.13728	0.261767
R2560	0.104496		0.104393
R2575	1.32737
R2576	0.100611
R2577	0.100611
R2578	0.100611
R2579	0.100611
R2602	1.85413		0.487829
R2603	1.85413		0.487829
R58	0.248291	0.189563	0.213556	0.4987
R104	5.32528	0.140229	5.38286	0.4597
R109	5.32528		2.29495	0.9625
R110	7.39508	0.140229
R783	0.300164
R1080	1.32109
R2201	7.18944	4.97266	7.77763
R2202	12.0016	6.52789	12.585
R2311	0.773871	0.265213
R2316	5.42589		2.91757
R2317	1.85413		0.487829
R2328	35.3986	17.0033	29.2662
R2330	4.03686	0.616323	7.4938
R2353	0.144417
R2393	1.95982	1.11489	1.95788
R2396	6.63386	3.59051	7.36687
R2399	3.06	3.06	3.06	3.0676
R2400	14.5445	5.52054	12.2156
R2601	1.85413		0.487829
R21	1.96305		0.596646
R22	0.236241	0.12377	0.236006
R32	0.530905	2.58989
R36	4.23179	4.88392	4.46808	3.8319
R42	4.51634	5.04714	4.65155
R56	0.417395	0.269885	0.414028	1.2271
R114	2.30256	0.534297	3.15838	2.0911
R119	9.51722
R165	0.108925		0.108816
R174	0.115895		0.115779
R237	0.131826		0.131695
R247	0.247352	0.156964	0.247107
R465	0.236241	0.12377	0.236006
R619	0.236241	0.12377	0.236006
R641	1.36304
R920	1.32737
R929	0.173115		0.171555
R1192	0.100611
R1193	0.169105
R1194	0.169105
R1195	0.169105
R1244	0.115895		0.115779
R1378	2.40967	1.05383	1.85895
R1678	0.100611
R1835	0.160596		0.160437
R2249	0.990699
R2251	2.01142
R2306	21.8493	10.4646	21.492
R2		3.02967	3.00218
R3		0.999793	0.990718
R14		5.91397
R67		0.269885
R70		0.269885
R74		0.157261	0.299866
R115		0.279412	0.530378
R905		0.158162
R906		0.158162
R914		0.157435
R930		0.306807
R1013		0.658052
R1086		0.135728
R1116		0.392044
R1947		0.13728
R2064		0.613614
R2326		0.140229	0.773102
R2422		1.21695
R2439		2.59115
R38		0.195927	0.787624
R39		0.195927	0.787624
R687		0.135728
R1115		0.392044
R1117		0.392044
R2204		1.21695
R2205		2.59115
R2310		0.279412	0.530378
R53		0.105016
R66		0.269885
R2250		3.06	3.06
R10		1.21695
R107			0.580157
R112			1.69219	0.8886
R117			1.71067
R118			1.69219	0.8886
R1962			9.14351
R2157			12.3225
R2314			2.31481
R2161			0.215812
