# Supplementary material for: Construction of an enzyme-constrained metabolic network model for Myceliophthora thermophila using machine learning-based kcat data
Source: Microb Cell Fact. 2024 May 15;23:138. doi: 10.1186/s12934-024-02415-z (PMC11558977; doi:10.1186/s12934-024-02415-z)
Supplement: Supplementary file 9 — Additional file 9 Table S9. FVA of iYW1475 and ecMTM. [file 12934_2024_2415_MOESM9_ESM.xlsx]

## Sheet: Table S9
Table S9 FVA of iYW1475 and ecMTM
	iYW1475			ecMTM
	minimum	maximum	iYW1475differernce	ec_maximum	ec_minimum	ecMTMdifferernce	kcat_MW	Reaction
R1	0	1000	1000	1000	0	0		glc__D_e <=> 0.67 BDGLC_e + 0.33 glc__aD_e
R2	0	248.284	248.284	1000	0	0		glc__D_c <=> 0.67 BDGLC_c + 0.33 Glc_aD_c
R3	0	81.9338	81.9338	422.023	0	3.27992	596.226	Glc_aD_c <=> BDGLC_c
R4	0	0	0	422.023	0	7.57e-09	596.226	arab__L_c <=> BLARAB_c
R5	0	1000	1000	313.227	0	5.62e-09	429.732	fru_B_c <=> fru_c
R6	0	248.284	248.284	13.945	0	13.945		BDGLC_c + atp_c --> adp_c + g6p_B_c + h_c
R7	0	248.028	248.028	193.296	0	9.11052	3330	g6p_B_c <=> f6p_c
R8	0	119.486	119.486	2.67348	0	2.67348		cit_m --> ac_m + oaa_m
R9	0	32.0478	32.0478	16.8082	0	16.8082	21.253	h_c + pyr_c --> acald_c + co2_c
R10	0	0	0	89.7846	0	-13.8808		etoh_c + nad_c <=> acald_c + h_c + nadh_c
R11	0	0	0	0	0	0		etoh_c + nadp_c --> acald_c + h_c + nadph_c
R12	0	0	0	45.729	0	8.21e-10		etoh_m + nad_m <=> acald_m + h_m + nadh_m
R13	0	94.0593	94.0593	5.91495	0	5.91495	31.6397	h_m + nadh_m + q_m --> nad_m + qh2_m
R14	0	94.0593	94.0593	12.9163	0	12.9163	31.6397	h_c + nadh_c + q_m --> nad_c + qh2_m
R15	0	94.0593	94.0593	4.70862	0	4.70862		2.0 ficytC_m + nadph_c --> 2.0 FERO_m + h_c + nadp_c
R16	0	94.0593	94.0593	2.34882	0	2.34882	2.33051	h_c + nadph_c + q_m --> nadp_c + qh2_m
R17	0	94.0593	94.0593	6.00185	0	6.00185	10.308	fadh2_m + q_m --> fad_m + h_m + qh2_m
R18	0	0	0	0	0	0		2.0 h_c + 2.0 o2s_c --> h2o2_c + o2_c
R19	0	0	0	0	0	0		2.0 h_m + 2.0 o2s_m --> h2o2_m + o2_m
R20	0	521.305	521.305	5.13844	0	5.13844		h_c + nadph_c + nh4_c + pyr_c --> ala__L_c + h2o_c + nadp_c
R21	0	1000	1000	11.3909	0	11.3909		h_c + nadh_c + nh4_c + pyr_c --> ala__L_c + h2o_c + nad_c
R22	0.275886	56.7245	56.4486	1.10049	0	1.10049		BCCP_c + atp_c + co2_c + h2o_c --> adp_c + carP_c + 2.0 h_c + pi_c
R23	0	0	0	0	0	0	3.06411	chols_c + h2o_c --> chol_c + h_c + so4_c
R24	0.004437	17.7134	17.7089	0.496171	0.0039933	0.492177	9.2951	h2o_c + pap_c --> amp_c + pi_c
R25	0.306	0.306	0	0.306	0.2754	0.0306	999	0.2619 atp_c + 0.0187 damp_c + 0.01982 dcmp_c + 0.01982 dgmp_c + 0.0187 dtmp_c + 0.1849 h2o_c --> DNA_c + 0.2619 adp_c + 0.2619 pi_c
R26	0	0	0	5.04886	0	9.03e-11		accoa_m + crn_m <=> acrn_m + coa_m
R27	0	0	0	5.04886	0	9.03e-11		accoa_c + crn_c <=> acrn_c + coa_c
R28	0	238.352	238.352	4.9035	0	4.9035		dhap_c + h2o_c --> dha_c + pi_c
R29	0	0	0	4.16001	0	-1.44035	8.44575	acald_c + thmpp_c <=> 2ahethmpp_c
R30	0	238.352	238.352	1.10298	0	1.10298	2.62962	atp_c + h2o_c + pyr_c --> amp_c + 2.0 h_c + pep_c + pi_c
R31	0	0	0	0	0	0		h2o_c + nad_c + ppal_c --> PROP_c + 2.0 h_c + nadh_c
R32	0	54.3154	54.3154	4.33401	0	4.33401		acald_c + h2o_c + nad_c --> ac_c + 2.0 h_c + nadh_c
R33	0	0	0	0	0	0		acald_m + h2o_m + nad_m --> ac_m + 2.0 h_m + nadh_m
R34	0	0	0	0	0	0		acald_m + h2o_m + nadp_m --> ac_m + 2.0 h_m + nadph_m
R35	0	86.8762	86.8762	21.1007	0	21.1007		h_c + nadh_c + pyr_c --> lac__L_c + nad_c
R36	0	256.477	256.477	20.8245	0	20.8245		adp_c + h_c + pep_c --> atp_c + pyr_c
R37	0	238.352	238.352	3.57809	0	3.57809	10.1107	fdp_B_c + h2o_c --> f6p_c + pi_c
R38	0	248.028	248.028	27.994	0	-0.828645	37.4164	g6p_c <=> g6p_A_c
R39	0	248.028	248.028	27.994	0	-0.828645	37.4164	g6p_A_c <=> g6p_B_c
R40	0	65.1561	65.1561	12.7949	0	13.3472	23.0235	2pg_c <=> h2o_c + pep_c
R41	0	119.177	119.177	2.42377	0	2.42377		ac_m + atp_m + coa_m --> accoa_m + amp_m + ppi_m
R42	0	524.46	524.46	107.299	0	18.4561		3pg_c <=> 2pg_c
R43	0	515.365	515.365	6.18722	0	9.17641		dhap_c <=> g3p_c
R44	0	0	0	0	0	0	123.731	C15973_m + nad_m --> LIPO_m + h_m + nadh_m
R45	0	238.352	238.352	2.51314	0	2.51314	16.6488	atp_c + oaa_c --> adp_c + co2_c + pep_c
R46	0	32.0478	32.0478	7.68643	0	7.68643	486	coa_m + nad_m + pyr_m --> accoa_m + co2_m + h_m + nadh_m
R47	0	0	0	0	0	0	12.1339	2ahethmpp_m + LIPO_m --> adhlam_m + thmpp_m
R48	0	0	0	0	0	0	5.93905	h_m + pyr_m + thmpp_m --> 2ahethmpp_m + co2_m
R49	0	32.0478	32.0478	5.60036	0	5.60036	8.70095	h_c + pyr_c + thmpp_c --> 2ahethmpp_c + co2_c
R50	0	524.565	524.565	15.6818	0	13.217	999	g3p_c + nad_c + pi_c <=> 13dpg_c + h_c + nadh_c
R51	0	524.565	524.565	87.2819	0	13.217	180.874	13dpg_c + adp_c <=> 3pg_c + atp_c
R52	0	238.361	238.361	60.2369	0	0.00423703	138.649	R5P_c <=> r1p_c
R53	0.0830592	119.264	119.181	3.62157	0	0.081034		R5P_c + atp_c <=> amp_c + h_c + prpp_c
R54	0	31.9595	31.9595	23.1313	0	0.210913	7100	ru5p__D_c <=> xu5p__D_c
R55	0	48.0718	48.0718	4.17503	0	4.17503	8000	g6p_c + nadp_c --> 6pgl_c + h_c + nadph_c
R56	0	48.0718	48.0718	4.8992	0	4.8992		6pgc_c + nadp_c --> co2_c + nadph_c + ru5p__D_c
R58	0	9.97768	9.97768	130.458	0	-0.211197	170.771	R5P_c <=> ru5p__D_c
R59	0	0	0	0	0	0		pi_c + xu5p__D_c --> actp_c + g3p_c + h2o_c
R60	0	48.0718	48.0718	4.8992	0	4.8992	15.7811	6pgl_c + h2o_c --> 6pgc_c + h_c
R61	0	16.0198	16.0198	2.12561	0	0.141451	16.2579	R5P_c + xu5p__D_c <=> g3p_c + s7p_c
R62	0	16.0198	16.0198	45.3923	0	0.141451		g3p_c + s7p_c <=> e4p_c + f6p_c
R63	0	31.1293	31.1293	3.13292	0	5.66e-11	17.2553	fald_c + xu5p__D_c <=> dha_c + g3p_c
R64	0	238.352	238.352	1.50871	0	1.50871	3.35627	atp_c + rib__D_c --> R5P_c + adp_c + h_c
R65	0	48.0718	48.0718	3.98431	0	3.98431		BDGLC_c + nad_c --> g15lac_c + h_c + nadh_c
R66	0	48.0718	48.0718	3.8277	0	3.8277		BDGLC_c + nadp_c --> g15lac_c + h_c + nadph_c
R67	0	244.757	244.757	4.34157	0	4.34157	10.2288	atp_c + glcn__D_c --> 6pgc_c + adp_c + h_c
R68	0	0	0	3.05529	0	5.6e-11		glcn__D_c <=> 2ddglcn_c + h2o_c
R69	0	0	0	1000	0	0		2dr5p_c <=> acald_c + g3p_c
R70	0	48.0718	48.0718	3.98431	0	3.98431	20.0787	g15lac_c + h2o_c --> glcn__D_c + h_c
R71	0	48.0718	48.0718	3.93356	0	3.93356	33.2452	P_BENZOQUINONE_c + glc__D_c --> g15lac_c + hqn_c
R72	0	48.0718	48.0718	4.8992	0	4.8992	174.636	g6p_B_c + nad_c --> 6pgl_c + h_c + nadh_c
R73	0	0	0	0	0	0		atp_c + drib_c --> 2dr5p_c + adp_c + h_c
R74	0	119.526	119.526	1.20694	0	1.20694	18.7096	g1p_c + h_c + utp_c --> ppi_c + udpg_c
R75	0	0	0	0	0	0		IDOL_c + nad_c --> h_c + nadh_c + srb__L_c
R76	0	0	0	0	0	0	7.46962	h2o_c + 2.0 nad_c + udpg_c --> 3.0 h_c + 2.0 nadh_c + udpglcur_c
R77	0	0	0	0	0	0	8.70095	galur_c + h_c + nadph_c --> galctn__L_c + nadp_c
R78	0	0	0	0	0	0		CPD_654_c + h2o_c + nadp_c --> akg_c + 2.0 h_c + nadph_c
R79	0	521.305	521.305	4.36592	0	4.36592		arab__L_c + h_c + nadph_c --> abt_c + nadp_c
R80	0	0	0	79.9851	0	1.47e-09		abt_c + nad_c <=> h_c + nadh_c + xylu__L_c
R81	0	33.5026	33.5026	3.72375	0	-1.31e-11		h_c + nadph_c + xylu__L_c <=> nadp_c + xylt_c
R82	0	0	0	0	0	0		h_c + nadph_c + xyl__D_c --> nadp_c + xylt_c
R83	0	33.5026	33.5026	0.633389	0	0.633389		nadp_c + xylt_c --> h_c + nadph_c + xylu__D_c
R84	0	31.4795	31.4795	0.618461	0	0.618461		nad_c + xylt_c --> h_c + nadh_c + xylu__D_c
R85	0	33.5026	33.5026	0.633389	0	0.633389	38.5119	atp_c + xylu__D_c --> adp_c + h_c + xu5p__D_c
R86	0	173.775	173.775	1.4203	0	1.4203	5.60569	nad_c + rbt_c --> h_c + nadh_c + rbl__D_c
R87	0	238.361	238.361	1.45483	0	1.45483	4.72683	nadp_c + rbt_c --> h_c + nadph_c + rbl__D_c
R88	0	238.352	238.352	1.37255	0	1.37255	37.421	atp_c + rbl__D_c --> adp_c + h_c + ru5p__D_c
R89	0	0	0	0	0	0		PECTIN_e + h2o_e --> PECTATE_e + meoh_e
R90	0	0	0	0	0	0	26.5388	PECTATE_e + h2o_e --> galur_e + h_e
R91	0	0	0	0	0	0	26.5388	PECTATE_e + h2o_e --> DIGALUR_e + 2.0 h_e
R92	0	0	0	0	0	0	26.5388	DIGALUR_e + h2o_e --> 2.0 galur_e
R93	0	0	0	0	0	0		galur_c + h_c + nadh_c --> galctn__L_c + nad_c
R94	0	0	0	0	0	0		galctn__L_c --> 2DH3DGAL_c + h2o_c
R95	0	0	0	0	0	0		2DH3DGAL_c --> Lglyald_c + pyr_c
R96	0	521.305	521.305	3.65813	0	3.65813	10.1472	Lglyald_c + h_c + nadph_c --> glyc_c + nadp_c
R97	0	0	0	31.8237	0	-0.00847406		abt__D_c + nad_c <=> h_c + nadh_c + rbl__D_c
R98	0	0	0	8.42987	0	-2.91e-11		3.0 h_c + 2.0 nadh_c + udpgalur_c <=> h2o_c + 2.0 nad_c + udpgal_c
R99	0	521.305	521.305	4.36592	0	4.36592		abt_c + nad_c --> arab__L_c + h_c + nadh_c
R101	0	0	0	44.8775	0	8.19e-10		2ddglcn_m + nad_m <=> CPD_343_m + h_m + nadh_m
R102	0	0	0	0	0	0	22.5575	h2o_c + xylnact__D_c --> D_XYLONATE_c + h_c
R103	0	0	0	5.63711	0	1.03e-10	9.28024	D_XYLOPYRANOSE_c + nadp_c <=> h_c + nadph_c + xylnact__D_c
R104	0	313.763	313.763	486.449	0	2.90577	121600	mal__L_m + nad_m <=> h_m + nadh_m + oaa_m
R105	0	698.951	698.951	6.95033	0	-7.97736	10.4025	mal__L_c + nad_c <=> h_c + nadh_c + oaa_c
R106	0	0	0	248.149	0	4.51e-09	757.584	mal__L_x + nad_x <=> h_x + nadh_x + oaa_x
R107	0	239.211	239.211	3.90848	0	3.90848	17.5565	atp_c + co2_c + h2o_c + pyr_c --> adp_c + 2.0 h_c + oaa_c + pi_c
R108	0	239.211	239.211	5.12884	0	5.12884	60	atp_m + co2_m + h2o_m + pyr_m --> adp_m + 2.0 h_m + oaa_m + pi_m
R109	0	313.763	313.763	33.6045	0	2.43781	77.9312	fum_m + h2o_m <=> mal__L_m
R110	0	313.628	313.628	4.0089	0	0.703214	4.95538	mal__L_c <=> fum_c + h2o_c
R111	0	94.0593	94.0593	4.74586	0	12.5435	999	q_m + succ_m <=> fum_m + qh2_m
R112	0	1000	1000	3.59469	0	3.93452	18.9611	adp_m + pi_m + succoa_m <=> atp_m + coa_m + succ_m
R113	0	240.096	240.096	3.42329	0	1.41867	18.9611	gdp_m + pi_m + succoa_m <=> coa_m + gtp_m + succ_m
R114	0.424636	254.891	254.467	11.7753	0	11.7753		accoa_m + h2o_m + oaa_m --> cit_m + coa_m + h_m
R115	0	107.446	107.446	2.44332	0	2.44332		atp_c + cit_c + coa_c --> accoa_c + adp_c + oaa_c + pi_c
R116	0	238.352	238.352	5.6072	0	5.6072		atp_m + cit_m + coa_m --> accoa_m + adp_m + oaa_m + pi_m
R117	0	32.5715	32.5715	6.28281	0	6.28281		icit_m + nad_m --> akg_m + co2_m + nadh_m
R118	0	32.0478	32.0478	5.67143	0	5.67143	999	akg_m + coa_m + nad_m --> co2_m + nadh_m + succoa_m
R119	0	94.0593	94.0593	14.7899	0	14.7899		fum_c + h_c + nadh_c --> nad_c + succ_c
R121	0	0	0	0	0	0	4.39677	akg_m + 2.0 h_m + thmpp_m --> HC01435_m + co2_m
R122	0	0	0	0	0	0	27.2558	coa_m + itp_m + succ_m --> idp_m + pi_m + succoa_m
R124	0	0	0	9.69691	0	1.75e-10	19.8164	HC01434_m + h_m <=> akg_m + co2_m
R125	0	0	0	9.5547	0	1.73e-10	19.2352	THREO_DS_ISO_CITRATE_m + nadp_m <=> HC01434_m + h_m + nadph_m
R126	0	0	0	0	0	0		C16254_m + coa_m --> C15973_m + succoa_m
R127	0	0	0	0	0	0	14.0392	HC01435_m + LIPO_m --> C16254_m + thmpp_m
R128	0	1000	1000	12.3271	0	0.711869	27.5592	ala__L_c + glx_c <=> gly_c + pyr_c
R129	0	0	0	0	0	0	29.8747	asp__D_c + h2o_c + o2_c --> h2o2_c + nh4_c + oaa_c
R130	0	0	0	2.6447	0	-6.68e-12		C12270_c + h2o_c <=> Nacasp_c + glu__L_c + 3.0 h_c
R131	0	0	0	2.99321	0	-7.57e-12		C20776_c + h2o_c <=> C12270_c + glu__L_c + h_c
R132	0	0	0	0	0	0	24.9981	2_OXOSUCCINAMATE_m + h2o_m --> nh4_m + oaa_m
R133	0	0	0	0	0	0		HC00591_m + h2o_m --> akg_m + nh4_m
R134	0.115731	238.468	238.352	2.8626	0	2.8626		f6p_c + gln__L_c --> gam6p_c + glu__L_c
R135	0	173.768	173.768	0.767933	0	0.767933	5.88986	1pyr5c_m + 2.0 h2o_m + nad_m --> glu__L_m + h_m + nadh_m
R136	0	238.352	238.352	0.681268	0	0.681268	5.88986	1pyr5c_c + 2.0 h2o_c + nad_c --> glu__L_c + h_c + nadh_c
R137	0	238.532	238.532	0.713371	0	0.713371	5.07532	1pyr5c_c + 2.0 h2o_c + nadp_c --> glu__L_c + h_c + nadph_c
R138	0	0	0	0	0	0		C110COA_m + fad_m + h_m --> C11DCOA_m + fadh2_m
R139	0	32.0177	32.0177	5.05528	0	5.05528		glu__L_m + h_m --> 4abut_m + co2_m
R140	0	32.0177	32.0177	5.05528	0	5.05528	18.3138	4abut_m + akg_m --> glu__L_m + sucsal_m
R141	0	1000	1000	1.93574	0	-0.317112	3.08276	4abut_c + pyr_c <=> ala__L_c + sucsal_c
R142	0	79.4943	79.4943	0.812562	0	0.812562		asp__L_c + atp_c + gln__L_c + h2o_c --> amp_c + asn__L_c + glu__L_c + h_c + ppi_c
R143	0	119.176	119.176	2.29666	0	2.29666	85.226	asn__L_c + h2o_c --> asp__L_c + nh4_c
R144	0	119.242	119.242	2.3557	0	2.3557		asp__L_c + atp_c + nh4_c --> amp_c + asn__L_c + h_c + ppi_c
R145	1.32626	240.037	238.71	4.23145	1.19364	3.03781	58.4802	akg_c + gln__L_c + h_c + nadh_c --> 2.0 glu__L_c + nad_c
R146	0	32.0177	32.0177	5.05528	0	5.05528		h2o_m + nad_m + sucsal_m --> 2.0 h_m + nadh_m + succ_m
R147	0	0	0	0	0	0	28.039	h2o_c + nadp_c + sucsal_c --> 2.0 h_c + nadph_c + succ_c
R148	0	0	0	0	0	0		XYLAN_e + h2o_e --> xyl__D_e
R149	0	238.352	238.352	2.75844	0	2.75844	140.422	gam6p_c + h2o_c --> f6p_c + nh4_c
R150	0	119.176	119.176	1.86151	0	1.86151	33.2161	acgam6p_c + h2o_c --> ac_c + gam6p_c
R151	0.115731	59.7037	59.588	0.90902	0.104158	0.804863	20.6786	acgam1p_c + h_c + utp_c --> ppi_c + uacgam_c
R152	0.115178	59.7031	59.588	0.908523	0	0.908523		uacgam_c --> chtn_c + udp_c
R153	0	59.588	59.588	0.804863	0	0.804863		chtn_c + h2o_c --> acgam_c
R154	0	59.588	59.588	0.804863	0	0.804863		acgam_c + h2o_c --> ac_c + gam_c
R155	0	59.588	59.588	0.804863	0	0.804863		atp_c + gam_c --> adp_c + gam6p_c + h_c
R156	0	0	0	0	0	0	43.4215	3.0 chtn_c + 4.0 h2o_c --> CHITO_c + 3.0 ac_c + 3.0 h_c
R157	0	0	0	5.9392	0	1.14e-10	23.2384	GLUA_c + h2o_c + h_c <=> gam_c
R158	0.000552309	0.000552309	0	422.023	0	0.000497077		uacgam_c <=> udpacgal_c
R159	0.115731	59.7037	59.588	4.55546	0	8.73e-11	7.49764	acgam6p_c <=> acgam1p_c
R160	0	0	0	0	0	0		udpg_c --> CPD_663_c + h2o_c
R161	0	0	0	0	0	0		CPD_11540_c + h_c + nadph_c --> nadp_c + udprmn_c
R162	0	0	0	1000	0	0		CPD_663_c + 2.0 h_c <=> C17328_c
R163	0	7.05608	7.05608	0.106517	0	0.106517		2.0 ficytb5_m + nadh_m --> 2.0 focytb5_m + h_m + nad_m
R164	0	0	0	0	0	0		3.0 ARABIN_e --> arab__L_e + 3.0 h2o_e
R165	0.127204	0.127204	0	0.127204	0	0.127204		TRNA_c + ala__L_c + atp_c --> TRNAALA_c + amp_c + ppi_c
R166	0.0656064	0.131213	0.0656064	0.131213	0	0.131213		TRNA_c + asp__L_c + atp_c --> TRNAASP_c + amp_c + ppi_c
R167	0	0	0	0	0	0		TRNA_m + asp__L_m + atp_m --> TRNAASP_m + amp_m + ppi_m
R168	0	0	0	0	0	0		TRNA_m + asn__L_m + atp_m --> TRNAASN_m + amp_m + ppi_m
R169	0	0.0656064	0.0656064	0.0656064	0	0.0656064		TRNA_c + asn__L_c + atp_c --> TRNAASN_c + amp_c + ppi_c
R170	0	0.0656064	0.0656064	0.0656064	0	0.0656064		TRNAASP_c + asn__L_c + atp_c + h2o_c --> TRNAASN_c + adp_c + asp__L_c + h_c + pi_c
R171	0.0828648	0.0828648	0	0.0828648	0.0745783	0.00828648	14.1619	TRNA_c + arg__L_c + atp_c --> TRNAARG_c + amp_c + ppi_c
R172	0.0710838	0.0710838	0	0.0710838	0	0.0710838		TRNA_c + atp_c + pro__L_c --> TRNAPRO_c + amp_c + ppi_c
R173	0.0016218	0.0016218	0	0.0016218	0.00145962	0.00016218	12.899	TRNA_c + atp_c + cys__L_c --> TRNACYS_c + amp_c + ppi_c
R174	0	0.135344	0.135344	0.135344	0	0.135344		TRNA_c + atp_c + gln__L_c --> TRNAGLN_c + amp_c + ppi_c
R175	0	0	0	0	0	0		TRNA_m + atp_m + gln__L_m --> TRNAGLN_m + amp_m + ppi_m
R176	0	0.135344	0.135344	0.135344	0	0.135344		TRNAGLU_c + atp_c + gln__L_c + h2o_c --> TRNAGLN_c + adp_c + glu__L_c + h_c + pi_c
R177	0.082926	0.082926	0	0.082926	0	0.082926		TRNA_c + atp_c + ser__L_c --> TRNASER_c + amp_c + ppi_c
R178	0.0975222	0.0975222	0	0.0975222	0.08777	0.00975222	30.3353	TRNA_c + atp_c + gly_c --> TRNAGLY_c + amp_c + ppi_c
R179	0	0	0	0	0	0		TRNA_m + atp_m + thr__L_m --> TRNATHR_m + amp_m + ppi_m
R180	0.0805086	0.0805086	0	0.0805086	0	0.0805086		TRNA_c + atp_c + thr__L_c --> TRNATHR_c + amp_c + ppi_c
R181	0.0225216	0.0225216	0	0.0225216	0.0202694	0.00225216	19.98	TRNA_c + atp_c + his__L_c --> TRNAHIS_c + amp_c + ppi_c
R182	0.0615366	0.0615366	0	0.0615366	0	0.0615366		TRNA_c + atp_c + ile__L_c --> TRNAILE_c + amp_c + ppi_c
R183	0	0	0	0	0	0		TRNA_m + atp_m + ile__L_m --> TRNAILE_m + amp_m + ppi_m
R184	0.0655146	0.0655146	0	0.0655146	0	0.0655146		TRNA_c + atp_c + val__L_c --> TRNAVAL_c + amp_c + ppi_c
R185	0.122033	0.122033	0	0.122033	0	0.122033		TRNA_c + atp_c + leu__L_c --> TRNALEU_c + amp_c + ppi_c
R186	0.0990522	0.0990522	0	0.0990522	0	0.0990522		TRNA_c + atp_c + lys__L_c --> TRNALYS_c + amp_c + ppi_c
R187	0.0028152	0.0028152	0	0.0028152	0	0.0028152		TRNA_c + atp_c + met__L_c --> TRNAMET_c + amp_c + ppi_c
R188	0	0	0	0	0	0		TRNA_m + atp_m + met__L_m --> TRNAMET_m + amp_m + ppi_m
R189	0.007191	0.007191	0	0.007191	0	0.007191		TRNA_c + atp_c + tyr__L_c --> TRNATYR_c + amp_c + ppi_c
R190	0	0	0	0	0	0		TRNA_m + atp_m + tyr__L_m --> TRNATYR_m + amp_m + ppi_m
R191	0.0197982	0.0197982	0	0.0197982	0	0.0197982		TRNA_c + atp_c + trp__L_c --> TRNATRP_c + amp_c + ppi_c
R192	0.0529992	0.0529992	0	0.0529992	0.0476993	0.00529992	11.7867	TRNA_c + atp_c + phe__L_c --> TRNAPHE_c + amp_c + ppi_c
R193	0	0	0	0	0	0		TRNA_m + atp_m + trp__L_m --> TRNATRP_m + amp_m + ppi_m
R194	0	0	0	0	0	0		g3p_c + iasp_c --> 2.0 h2o_c + pi_c + quln_c
R195	0	0	0	0	0	0	23.1123	h2o_c + nad_c + vanln_c --> 2.0 h_c + nadh_c + vanlt_c
R196	0	0	0	28.9527	0	-7.47e-11		BN_c + 2.0 h2o_c <=> bz_c + nh4_c
R197	0	0	0	0	0	0		BFOR_c + h_c --> bzal_c + co2_c
R198	0	0	0	0	0	0		HC01104_e + h2o_e --> 4NP_e + h_e + pi_e
R199	0	0	0	0	0	0		PHL_c + h_c + nadph_c + o2_c --> catechol_c + h2o_c + nadp_c
R200	0	0	0	0	0	0	38.4378	anth_c + 2.0 h_c + nadph_c + o2_c --> 23dhb_c + nadp_c + nh4_c
R201	0	0	0	108.818	0	2.08e-09	43.7055	C06206_m + h2o_m <=> bz_m + 3.0 h_c + pi_m
R202	0	0	0	10.9407	0	-2.82e-11		CPD_17683_m + h2o_m <=> bz_m + nh4_m
R203	0	0	0	20.673	0	3.95e-10	44.7727	CPD_17683_c + h2o_c <=> bz_c + nh4_c
R204	0	0	0	0	0	0		P_NITROPHENOL_m + h_m + nadph_m + o2_m --> P_BENZOQUINONE_m + h2o_m + nadp_m + no2_m
R205	0	0	0	0	0	0	6.39105	accoa_c + 2.0 amet_c + 3.0 malcoa_c --> CPD_17316_c + 2.0 ahcys_c + 3.0 co2_c + 4.0 coa_c
R206	0	0	0	0	0	0		TESTOSTERONE_x + h_x + nadph_x --> 17_BETA_HYDROXY_5ALPHA_ANDROSTAN_3_O_x + nadp_x
R207	0	0	0	0	0	0	1.07127	ARACHIDONIC_ACID_c + C03024_c + o2_c --> C03161_c + C14748_c + h2o_c
R208	0	0	0	0	0	0	1.07127	ARACHIDONIC_ACID_c + C03024_c + o2_c --> C03161_c + C14749_c + h2o_c
R209	0	0	0	0	0	0	12.3054	ARACHIDONIC_ACID_m + o2_m --> 6E8Z11Z14Z_5S_5_HYDROPEROXYCOSA_6_m
R210	0.0710838	238.604	238.532	2.42046	0	4.63e-11	4.01849	akg_c + orn__L_c <=> glu5sa_c + glu__L_c
R211	0	0	0	0	0	0		4gudbd_c + h2o_c --> 4gudbutn_c + nh4_c
R212	0	173.768	173.768	0.740176	0	0.740176	5.07532	glu5sa_m + h2o_m + nadp_m --> glu__L_m + 2.0 h_m + nadph_m
R213	0	238.352	238.352	0.796298	0	0.796298	6.06783	glu5sa_c + h2o_c + nad_c --> glu__L_c + 2.0 h_c + nadh_c
R214	0.0710838	238.604	238.532	2.28867	0	4.38e-11	4.50986	glu5sa_c <=> 1pyr5c_c + h2o_c + h_c
R215	0.0710838	173.839	173.768	0.861094	0	0.861094		1pyr5c_c + 2.0 h_c + nadph_c --> nadp_c + pro__L_c
R216	0	173.768	173.768	0.797119	0	0.797119		nad_m + pro__L_m --> 1pyr5c_m + 2.0 h_m + nadh_m
R217	0	0	0	2.8384	0	5.43e-11	5.90027	1p3h5c_m + 2.0 h2o_m + nad_m <=> e4hglu_m + h_m + nadh_m
R218	0	0	0	6.86661	0	1.31e-10	11.1817	D_4_HYDROXY_2_KETO_GLUTARATE_c <=> glx_c + pyr_c
R219	0	0	0	6.62496	0	1.27e-10	24.6132	HC00576_c + h2o_c <=> 4abut_c + his__L_c
R220	0	0	0	62.5775	0	1.2e-09		akg_c + e4hglu_c <=> D_4_HYDROXY_2_KETO_GLUTARATE_c + glu__L_c
R221	0	13.7678	13.7678	0.454198	0	0.454198	8.33351	2.0 arg__L_c + 2.0 h_c + 2.0 nadph_c + 2.0 o2_c --> 2.0 CPD_13518_c + 2.0 h2o_c + 2.0 nadp_c
R222	0	13.7678	13.7678	0.454198	0	0.454198	8.33351	2.0 CPD_13518_c + nadph_c + 2.0 o2_c --> 2.0 citr__L_c + 2.0 h2o_c + h_c + nadp_c + 2.0 no_c
R223	0	0	0	10.9843	0	1.91e-11		4abutn_c + h2o_c + nadp_c <=> 4abut_c + 2.0 h_c + nadph_c
R224	0	0	0	0	0	0		akg_m + o2_m + pro__L_m --> 4hpro_LT_m + co2_m + succ_m
R225	0	0	0	5.86977	0	1.12e-10	9.87086	akg_m + sucorn_m <=> glu__L_m + sucgsa_m
R226	0	0	0	0	0	0	35.717	D_PROLINE_c + o2_c --> DELTA1_PYRROLINE_2_CARBOXYLATE_c + h2o2_c + h_c
R227	0	0	0	0	0	0	28.6224	h2o_c + o2_c + sprm_c --> aproa_c + h2o2_c + spmd_c
R228	0	0	0	0	0	0	39.7118	h2o_c + o2_c + spmd_c --> 13DMPP_c + 4abutn_c + h2o2_c
R229	0	0	0	0	0	0		fad_m + 5.0 h_m + nndccoa_m --> C9DCOA_m + fadh2_m
R230	0	521.305	521.305	4.72645	0	4.72645		4abutn_c + h2o_c + nad_c --> 4abut_c + 2.0 h_c + nadh_c
R231	0	0	0	0	0	0		h2o_m + o2_m + spmd_m --> aproa_m + h2o2_m + ptrc_m
R232	0	0	0	0	0	0		atp_c + glu__L_c --> adp_c + glu5p_c
R233	0	94.0593	94.0593	0.684401	0	0.684401		fad_m + pro__L_m --> 1pyr5c_m + fadh2_m
R234	0	0	0	0	0	0		h_c + orn__L_c --> co2_c + ptrc_c
R235	0.0828648	47.7532	47.6704	0.815371	0.0745783	0.740793	105.227	cbp_m + orn_m --> citr__L_m + h_m + pi_m
R236	0	79.7688	79.7688	0.533847	0	0.533847	7.03082	accoa_m + glu__L_m --> acglu_m + coa_m + h_m
R237	0.153949	238.686	238.532	0.934852	0	0.934852		acglu_m + atp_m --> acg5p_m + adp_m
R238	0.153949	238.686	238.532	0.934852	0	0.934852		acg5p_m + h_m + nadph_m --> acg5sa_m + nadp_m + pi_m
R239	0.153949	238.686	238.532	0.935673	0	0.935673		acg5sa_m + glu__L_m --> acorn_m + akg_m
R240	0	238.686	238.686	0.934852	0	0.934852		acorn_m + glu__L_m --> acglu_m + orn_m
R241	0	104.54	104.54	0.831489	0	0.831489		acorn_m + h2o_m --> ac_m + orn_m
R242	0	13.7678	13.7678	0.49014	0	0.49014	8.33351	2.0 arg__L_c + h_c + 3.0 nadph_c + 4.0 o2_c --> 2.0 citr__L_c + 4.0 h2o_c + 3.0 nadp_c + 2.0 no_c
R243	0	47.7532	47.7532	1.05486	0	1.05486		asp__L_c + atp_c + citr__L_c --> amp_c + argsuc_c + h_c + ppi_c
R244	0	47.7532	47.7532	16.1867	0	0.0745783	27.5784	argsuc_c <=> arg__L_c + fum_c
R245	0	47.7532	47.7532	0.853769	0	0.853769		asp__L_m + atp_m + citr__L_m --> amp_m + argsuc_m + h_m + ppi_m
R246	0	47.7532	47.7532	16.1867	0	3.1e-10	27.5784	argsuc_m <=> arg__L_m + fum_m
R247	0	119.465	119.465	60.6346	0	0.259976		glu__L_c + oaa_c <=> akg_c + asp__L_c
R248	0	238.352	238.352	2.37723	0	2.37723	34.9082	glu__L_c + pyr_c --> akg_c + ala__L_c
R249	0	0	0	8.28924	0	1.59e-10	34.9082	glu__L_m + pyr_m <=> akg_m + ala__L_m
R250	0	1000	1000	23.4818	0	4.5e-10	88.4523	glu__L_m + oaa_m <=> akg_m + asp__L_m
R251	0	16.0239	16.0239	3.63544	0	-2.45716		h2o_c + nad_c + xan_c <=> h_c + nadh_c + urate_c
R252	0	238.352	238.352	3.53367	0	3.53367		gln__L_c + h2o_c --> glu__L_c + nh4_c
R253	0	238.532	238.532	2.96605	0	2.96605	153.654	glu__L_c + h2o_c + nadp_c --> akg_c + h_c + nadph_c + nh4_c
R254	1.66018	240.371	238.71	5.16687	0	5.16687		atp_c + glu__L_c + nh4_c --> adp_c + gln__L_c + h_c + pi_c
R255	0	47.7737	47.7737	0.8338	0	0.8338		2.0 atp_m + hco3_m + nh4_m --> 2.0 adp_m + cbp_m + 2.0 h_m + pi_m
R256	0	238.352	238.352	2.45227	0	2.45227	32.4522	glu__L_c + h2o_c + nad_c --> akg_c + h_c + nadh_c + nh4_c
R257	0	47.6704	47.6704	0.740793	0	0.740793	102.691	arg__L_c + h2o_c --> orn__L_c + urea_c
R258	0	47.6704	47.6704	0.639583	0	0.639583	102.691	arg__L_m + h2o_m --> orn_m + urea_m
R259	0	39.7253	39.7253	0.557736	0	0.557736		atp_c + co2_c + h2o_c + urea_c --> adp_c + allphn_c + 2.0 h_c + pi_c
R260	0	39.7253	39.7253	0.557736	0	0.557736		allphn_c + h2o_c + 3.0 h_c --> 2.0 co2_c + 2.0 nh4_c
R261	0	47.6704	47.6704	0.740793	0	0.740793		h2o_c + 2.0 h_c + urea_c --> co2_c + 2.0 nh4_c
R262	0	0	0	0	0	0		Dara14lac_c + h_c + nadph_c --> arab__D_c + nadp_c
R263	0	0	0	0	0	0	34.2197	Dara14lac_c + o2_c --> DARABL_c + h2o2_c
R264	0	0	0	0	0	0		CPDQT_4_c + h2o_c --> L_GALACTOPYRANOSE_c + pi_c
R265	0	33.5026	33.5026	0.966068	0	0.966068	5.90877	inost_c + o2_c --> glcur_c + h2o_c + h_c
R266	0	0	0	0	0	0		2.0 DONOR_H2_c + echin_c + 2.0 o2_c --> CPD_7851_c + 3.0 h2o_c
R267	0	0	0	0	0	0		2.0 DONOR_H2_c + caro_c + 2.0 o2_c --> echin_c + 3.0 h2o_c
R268	0	0	0	0	0	0		2.0 DONOR_H2_m + echin_m + 2.0 o2_m --> CPD_7851_m + 3.0 h2o_m
R269	0	0	0	0	0	0		2.0 DONOR_H2_m + caro_m + 2.0 o2_m --> echin_m + 3.0 h2o_m
R270	0	0	0	0	0	0	13.2729	CPD_7849_c + 2.0 REDUCED_FERREDOXINS_c + 2.0 h_c + o2_c --> CPD_7847_c + 2.0 OXIDIZED_FERREDOXINS_c + h2o_c
R271	0	0	0	0	0	0	13.2729	CPD_7851_c + 2.0 REDUCED_FERREDOXINS_c + 2.0 h_c + o2_c --> CPD_7849_c + 2.0 OXIDIZED_FERREDOXINS_c + h2o_c
R272	0	0	0	0	0	0	8.70857	CPD_7849_m + 2.0 REDUCED_FERREDOXINS_m + 2.0 h_m + o2_m --> CPD_7847_m + 2.0 OXIDIZED_FERREDOXINS_m + h2o_m
R273	0	0	0	0	0	0	8.70857	CPD_7851_m + 2.0 REDUCED_FERREDOXINS_m + 2.0 h_m + o2_m --> CPD_7849_m + 2.0 OXIDIZED_FERREDOXINS_m + h2o_m
R274	0	0	0	38.6244	0	7.38e-10	40.9117	urea_c <=> CPD_657_c + h2o_c
R275	0	0	0	0	0	0	25.5978	CPD_809_m + h2o_m --> allphn_m + nh4_m
R276	0	0	0	0	0	0		RES_c + h_c + nadph_c + o2_c --> BTOL_c + h2o_c + nadp_c
R277	0	0	0	0	0	0		catechol_c + o2_c --> ccmuac_c + 2.0 h_c
R278	0	19.2287	19.2287	1.77718	0	1.77718		5odhf2a_c + h2o_c --> 3oxoadp_c + h_c
R279	0	0	0	0	0	0		4hbz_c + h_c + nadph_c + o2_c --> 34dhbz_c + h2o_c + nadp_c
R280	0	0	0	0	0	0		bz_c + h_c + nadph_c + o2_c --> 4hbz_c + h2o_c + nadp_c
R281	0	0	0	0	0	0	13.7565	23dhb_c + h_c --> catechol_c + co2_c
R282	0	0	0	0	0	0		13DMPP_c + h2o_c + o2_c --> aproa_c + h2o2_c + nh4_c
R283	0	0	0	0	0	0		aproa_c + h2o_c + nad_c --> ala_B_c + 2.0 h_c + nadh_c
R284	0	0	0	0	0	0		aproa_c + h2o_c + nadp_c --> ala_B_c + 2.0 h_c + nadph_c
R285	0	32.0478	32.0478	0.925899	0	0.925899	1.275	coa_m + msa_m + nad_m --> accoa_m + co2_m + nadh_m
R286	0	32.0478	32.0478	5.05068	0	5.05068		coa_m + msa_m + nadp_m --> accoa_m + co2_m + nadph_m
R287	0	0	0	0	0	0	3.12844	ala_B_c + atp_c + pant__R_c --> amp_c + h_c + pnto__R_c + ppi_c
R288	0	0	0	0	0	0		asp__L_c + h_c --> ala_B_c + co2_c
R289	0	32.0478	32.0478	2.70184	0	2.70184	5.52274	3hpcoa_m + h2o_m --> 3hpp_m + coa_m + h_m
R290	0	0	0	6.98524	0	1.34e-10	15.3182	akg_c + ala_B_c <=> glu__L_c + msa_c
R291	0	32.0478	32.0478	18.5833	0	3.55e-10	26.6254	3hpp_m + nad_m <=> h_m + msa_m + nadh_m
R292	0	32.0478	32.0478	14.3952	0	2.75e-10		h2o_m + prpncoa_m <=> 3hpcoa_m
R293	0	0	0	0	0	0		CPD_253_c --> CPD_8651_c + h2o_c + h_c
R294	0	0	0	0	0	0		CPD_8651_c + CPD_8652_c + h_c --> CPD_8653_c + h2o_c
R295	0	0	0	0	0	0		CPD_8651_c + tyr__L_c --> CPD_8670_c + h2o_c + h_c
R296	0	0	0	0	0	0		CPD_8651_c + LDOPA_c --> CPD_8671_c + h2o_c + h_c
R297	0	0	0	0	0	0		12.0 h_c + 6.0 mmcoa__S_c + 6.0 nadph_c + ppcoa_c --> CPD_428_c + 6.0 co2_c + 7.0 coa_c + h2o_c + 6.0 nadp_c
R298	0	0	0	0	0	0		accoa_c + 3.0 h_c + 3.0 malcoa_c + nadph_c --> CPD_637_c + 3.0 co2_c + 4.0 coa_c + h2o_c + nadp_c
R299	0	0	0	0	0	0	26.0326	accoa_x + 3.0 h_x + 3.0 malcoa_x + nadph_x --> CPD_637_x + 3.0 co2_x + 4.0 coa_x + h2o_x + nadp_x
R300	0	0	0	2.767	0	5.29e-11	5.71434	C190ACP_c + h_c + nadph_c + o2_c <=> C191ACP_c + 2.0 h2o_c + nadp_c
R301	0	0	0	1000	0	0		C191ACP_c + h_c + nadph_c + o2_c <=> C192ACP_c + 2.0 h2o_c + nadp_c
R302	0.022294	7.07897	7.05668	2.767	0	5.28e-11	5.71434	C180ACP_c + h_c + nadph_c + o2_c <=> C181ACP_c + 2.0 h2o_c + nadp_c
R303	0.0114142	6.97437	6.96296	999.99	0	0		C181ACP_c + h_c + nadph_c + o2_c <=> C182ACP_c + 2.0 h2o_c + nadp_c
R304	0	0	0	2.767	0	5.38e-11	5.71434	C160ACP_c + h_c + nadph_c + o2_c <=> C161ACP_c + 2.0 h2o_c + nadp_c
R305	0	0	0	1000	0	0		C161ACP_c + h_c + nadph_c + o2_c <=> C162ACP_c + 2.0 h2o_c + nadp_c
R306	0	0	0	2.767	0	5.38e-11	5.71434	C140ACP_c + h_c + nadph_c + o2_c <=> C141ACP_c + 2.0 h2o_c + nadp_c
R307	0	56.1747	56.1747	0.568418	0	0.568418		h2o_x + od2coa_x --> CE2248_x
R308	0	0	0	0	0	0	12.4368	CPD_10261_x --> h2o_x + od2coa_x
R309	0	0	0	0	0	0	5.74783	h_x + nadph_x + od2coa_x --> nadp_x + stcoa_x
R310	0	0	0	0	0	0	3.63689	3ohodcoa_c + h_c + nadph_c --> CPD_10261_c + nadp_c
R311	0	0	0	3.45119	0	6.71e-11	6.10373	C16173_c + accoa_c <=> C16389_c + coa_c
R312	0	0	0	4.84524	0	9.42e-11	18.7765	C16388_c <=> C16387_c + h2o_c
R313	0	0	0	0	0	0		C16388_c + nad_c --> C16389_c + h_c + nadh_c
R314	0	0	0	0	0	0		h_m + malcoa_m + pmtcoa_m --> 3ohodcoa_m + co2_m + coa_m
R315	0	0	0	3.50234	0	6.81e-11		C16173_m + accoa_m <=> C16389_m + coa_m
R316	0	7.05608	7.05608	0.106517	0	0.106517		2.0 focytb5_m + 2.0 h_m + o2_m + ocdce9coa_m --> 2.0 ficytb5_m + 2.0 h2o_m + lnlccoa_m
R317	0	0	0	0	0	0		2.0 focytb5_m + 2.0 h_m + lnlccoa_m + o2_m --> 2.0 ficytb5_m + 2.0 h2o_m + lnlncacoa_m
R318	0	0	0	0	0	0	5.71434	2.0 focytb5_x + 2.0 h_x + o2_x + pmtcoa_x --> C21072_x + 2.0 ficytb5_x + 2.0 h2o_x
R319	0	0	0	0	0	0		2.0 focytb5_x + 2.0 h_x + lnlccoa_x + o2_x --> 2.0 ficytb5_x + 2.0 h2o_x + lnlncacoa_x
R320	0	0	0	0	0	0	5.71434	2.0 focytb5_x + 2.0 h_x + o2_x + stcoa_x --> 2.0 ficytb5_x + 2.0 h2o_x + ocdce9coa_x
R321	0	0	0	1000	0	0		ala__L_x + anth_x + 3.0 atp_x + trp__L_x <=> C22145_x + 3.0 amp_x + h2o_x + 2.0 h_x + 3.0 ppi_x
R322	0	0	0	1000	0	0		ala__L_c + anth_c + 3.0 atp_c + trp__L_c <=> C22145_c + 3.0 amp_c + h2o_c + 2.0 h_c + 3.0 ppi_c
R323	0	0	0	1000	0	0		C22146_x + ala__L_x + atp_x <=> C22147_x + amp_x + h2o_x + h_c + ppi_x
R324	0	0	0	0	0	0		3.0 C03024_c + C22145_c + 2.0 o2_c --> 3.0 C03161_c + C22146_c + 2.0 h2o_c
R325	0	0	0	0	0	0		ala__L_c + h_c + pmcoa_c --> 8aonn_c + co2_c + coa_c
R326	0	0	0	5.53657	0	1.02e-10	24.664	8aonn_c + amet_c <=> amob_c + dann_c
R327	0	0	0	0	0	0	26.08	atp_c + co2_c + dann_c --> adp_c + dtbt_c + 3.0 h_c + pi_c
R328	0	0	0	0	0	0	16.2234	2.0 amet_c + dtbt_c + s_c --> btn_c + 2.0 dad_2_c + 2.0 met__L_c
R329	0	0	0	4.0342	0	7.43e-11	7.29703	C19673_c + h_c + malACP_c <=> ACP_c + C20372_c + co2_c
R330	0	0	0	4.0342	0	7.43e-11	7.29703	gmeACP_c + h_c + malACP_c <=> ACP_c + C20376_c + co2_c
R331	0	0	0	0	0	0	13.7594	BCCP_L_LYSINE_c + atp_c + btn_c --> BCCP_BIOTIN_L_LYSINE_c + amp_c + h_c + ppi_c
R332	0	0	0	22.5414	0	4.15e-10		1btol_c + nadp_c <=> btal_c + h_c + nadph_c
R333	0	0	0	10.8726	0	2e-10	19.4373	2_HYDROXYGLUTARIC_ACID_m + fad_m + h_m <=> akg_m + fadh2_m
R334	0	0	0	0	0	0	7.56327	h_c + nadph_c + sucsal_c --> ghb_c + nadp_c
R335	0	32.0478	32.0478	2.38689	0	2.38689	21.253	CPD_3618_c + h_c --> btal_c + co2_c
R336	0	32.0478	32.0478	2.38689	0	2.38689	15.9759	CPD_1130_c + nad_c --> CPD_3618_c + co2_c + nadh_c
R337	0	0	0	0	0	0	22.5568	3mob_c + h_c --> 2mppal_c + co2_c
R338	0	0	0	86.46	0	-3.79e-10		ibutoh_c + nad_c <=> 2mppal_c + h_c + nadh_c
R339	0	0	0	0	0	0	81.7423	1_7_DIMETHYLXANTHINE_c + h2o_c + o2_c --> CPD_12483_c + h2o2_c
R340	0	0	0	0	0	0	81.7423	CPD_9025_c + h2o_c + o2_c --> CPD_14119_c + h2o2_c
R341	0	0	0	0	0	0	0.661274	1_3_7_TRIMETHYLXANTHINE_m + h_m + nadph_m + o2_m --> 1_7_DIMETHYLXANTHINE_m + fald_m + h2o_m + nadp_m
R342	0	0	0	0.301088	0	5.54e-12	0.661274	1_7_DIMETHYLXANTHINE_m <=> CPD_9025_m
R343	0	0	0	0.301088	0	5.54e-12	0.661274	1_7_DIMETHYLXANTHINE_m <=> CPD_12483_m
R344	0	0	0	0	0	0	8.81768	CPD_18382_m + RED_NADPH_HEMOPROTEIN_REDUCTASES_m + o2_m --> CPD_18383_m + OX_NADPH_HEMOPROTEIN_REDUCTASES_m + h2o_m
R345	0	0	0	0	0	0	8.81768	CPD_18381_m + RED_NADPH_HEMOPROTEIN_REDUCTASES_m + o2_m --> CPD_18382_m + OX_NADPH_HEMOPROTEIN_REDUCTASES_m + h2o_m
R346	0	0	0	0	0	0	8.81768	RED_NADPH_HEMOPROTEIN_REDUCTASES_m + TRICHODIENE_CPD_m + o2_m --> CPD_18381_m + OX_NADPH_HEMOPROTEIN_REDUCTASES_m + h2o_m
R347	0	0	0	0	0	0		CYCLOHEXANONE_c + h_c + nadph_c + o2_c --> CPD_101_c + h2o_c + nadp_c
R348	0	0	0	0	0	0	22.5575	CPD_101_c + h2o_c --> CPD_102_c + h_c
R349	0	0	0	16.5975	0	3.06e-10		CPD_102_c + nadp_c <=> 6_OXO_HEXANOATE_c + h_c + nadph_c
R350	0	0	0	0	0	0		CYCLOHEXANONE_x + h_x + nadph_x + o2_x --> CPD_101_x + h2o_x + nadp_x
R351	0	15.9398	15.9398	2.56611	0	0.0694617	13.1997	e4p_c + xu5p__D_c <=> f6p_c + g3p_c
R352	0	0	0	0	0	0		f6p_c + pi_c --> actp_c + e4p_c + h2o_c
R353	0	0	0	6.68748	0	1.23e-10	13.8108	dhap_c + e4p_c <=> s17bp_c
R354	0	0	0	0	0	0	13.2729	2.0 REDUCED_FERREDOXINS_c + bcryptox_c + 2.0 h_c + o2_c --> 2.0 OXIDIZED_FERREDOXINS_c + h2o_c + zeax_c
R355	0	0	0	0	0	0	13.2729	2.0 REDUCED_FERREDOXINS_c + caro_c + 2.0 h_c + o2_c --> 2.0 OXIDIZED_FERREDOXINS_c + bcryptox_c + h2o_c
R356	0	0	0	0	0	0	8.70857	2.0 REDUCED_FERREDOXINS_m + bcryptox_m + 2.0 h_m + o2_m --> 2.0 OXIDIZED_FERREDOXINS_m + h2o_m + zeax_m
R357	0	0	0	0	0	0	8.70857	2.0 REDUCED_FERREDOXINS_m + caro_m + 2.0 h_m + o2_m --> 2.0 OXIDIZED_FERREDOXINS_m + bcryptox_m + h2o_m
R359	0	0	0	0	0	0		CPD3DJ_82_m + 2.0 focytb5_m + 2.0 h_m + o2_m --> crm_cho_m + 2.0 ficytb5_m + 2.0 h2o_m
R360	0	0	0	0	0	0		ACP_c + accoa_c + 3.0 amet_c + 14.0 h_c + 8.0 malcoa_c + 9.0 nadph_c --> CPD_17434_c + 3.0 ahcys_c + 8.0 co2_c + 9.0 coa_c + 7.0 h2o_c + 9.0 nadp_c
R361	0	0	0	0	0	0	11.777	ACP_x + accoa_x + 3.0 amet_x + 8.0 malcoa_x + 9.0 nadph_x --> CPD_17434_x + 3.0 ahcys_x + 8.0 co2_x + 9.0 coa_x + h_x + 9.0 nadp_x
R362	0	0	0	0	0	0		CPD_17434_c + atp_c + nadph_c + trp__L_c --> ACP_c + CPD_17428_c + amp_c + h2o_c + nadp_c + ppi_c
R363	0	0	0	0	0	0	11.777	CPD_17434_x + atp_x + nadph_x + trp__L_x --> ACP_x + CPD_17428_x + amp_x + h_x + nadp_x + ppi_x
R364	0	0	0	15.4162	0	-6.75e-11		CHLOROACETALDEHYDE_c + h2o_c + nad_c <=> CHLOROACETIC_ACID_c + 2.0 h_c + nadh_c
R365	0	48.0718	48.0718	1.63255	0	1.63255		fald_c + h2o_c + nad_c --> for_c + 2.0 h_c + nadh_c
R366	0	0	0	0	0	0	12.4981	BTOL_c + o2_c --> 2MAC_c + 2.0 h_c
R367	0	0	0	0	0	0	6.65596	4_CARBOXYMETHYLENEBUT_2_EN_4_OLIDE_c + h2o_c --> 2MAC_c + h_c
R368	0	0	0	0	0	0	6.65596	CPD_10608_c + h2o_c --> 2MAC_c + h_c
R369	0	0	0	0	0	0	10.4025	4_CARBOXYMETHYLENEBUT_2_EN_4_OLIDE_m + h2o_m --> 2MAC_m + h_m
R370	0	0	0	0	0	0	10.4025	CPD_10608_m + h2o_m --> 2MAC_m + h_m
R371	0	0	0	0	0	0		CHLOROACETIC_ACID_c + h2o_c --> cl_c + glyclt_c + h_c
R372	0	0	0	0	0	0		5_ALPHA_CHOLESTA_724_DIEN_3_BETA_OL_x + 2.0 focytb5_x + 2.0 h_x + o2_x --> CPD_8646_x + 2.0 ficytb5_x + 2.0 h2o_x
R373	0	31.0374	31.0374	5.05068	0	5.05068	5.91394	o2_m + ppcoa_m --> h2o2_m + prpncoa_m
R374	0	0	0	0	0	0	8.40306	C03024_c + hdca_c + o2_c --> C03161_c + C18218_c + h2o_c
R375	0	0	0	0	0	0	8.40306	C03024_c + o2_c + ocdcea_c --> 18_HYDROXYOLEATE_c + C03161_c + h2o_c
R376	0	0	0	0	0	0		C01025_x + h_c + ocdcea_x --> C00069_x + C19418_x
R377	0	0	0	0	0	0		18_HYDROXYOLEATE_x + C01025_x --> 910_EPOXY_18_HYDROXYSTEARATE_x + C00069_x
R378	0	0	0	0	0	0		aprop_c + 2.0 h2o_c --> ala__L_c + nh4_c
R379	0	0	0	0	0	0		acybut_c + 2.0 h2o_c --> glu__L_c + nh4_c
R380	0	0	0	0	0	0		3CPYRD_c + 2.0 h2o_c --> nac_c + nh4_c
R381	0	0	0	0	0	0		LNM_e + h2o_e --> ACH_e + BDGLC_e
R382	0	0	0	0	0	0		AMYD_e + h2o_e --> PRNS_e + glc__D_e
R383	0	0	0	0	0	0		PRNS_e + h2o_e --> MDN_e + glc__D_e
R384	0	0	0	0	0	0		HC00955_c + glu__L_c + 2.0 h_c --> HC01577_c + h2o_c
R385	0	0	0	0	0	0		BETA_AMINOPROPIONITRILE_c + glu__L_c --> HC01700_c + h2o_c
R386	0	0	0	42.3708	0	-1.34e-10		CPD_1042_c + h2o_c <=> BDGLC_c + CPD_648_c
R387	0	0	0	0	0	0		CPD_10277_c + h2o_c --> BDGLC_c + CPD_12700_c
R388	0	0	0	0	0	0	19.287	frmd_c + h2o_c --> for_c + nh4_c
R389	0	238.352	238.352	1.99355	0	1.99355		cellb_e + h2o_e --> 2.0 BDGLC_e
R390	0	238.352	238.352	3.02411	0	3.02411		cellb_c + h2o_c --> 2.0 BDGLC_c
R391	0	0	0	0	0	0		CELLU_e + h2o_e --> BDGLC_e
R394	0	119.176	119.176	1.29677	0	1.29677		accoa_c + ser__L_c --> acser_c + coa_c
R395	0.0028152	39.3106	39.3078	4.96418	0	0.00253368		accoa_c + hom__L_c <=> achms_c + coa_c
R396	0	1000	1000	5.38595	0	-0.000795806		achms_c + cys__L_c <=> ac_c + cyst__L_c + h_c
R397	0	39.3078	39.3078	0.623754	0	0.623754		achms_c + ch4s_c --> ac_c + h_c + met__L_c
R398	0	1000	1000	5.23642	0	5.23642		achms_c + h2s_c --> ac_c + h_c + hcys__L_c
R399	0	91.0388	91.0388	1.42367	0	1.42367		cyst__L_c + h2o_c --> hcys__L_c + nh4_c + pyr_c
R400	0.0192202	0.0192202	0	0.0192202	0	0.0192202		atp_c + h2o_c + met__L_c --> amet_c + pi_c + ppi_c
R401	0.0192202	0.0192202	3.47e-18	0.0192202	0.0172981	0.00192202	4.13386	ahcys_c + h2o_c --> adn_c + hcys__L_c
R402	0	174.013	174.013	1.46736	0	1.46736	16.2169	h2s_c + pser__L_c --> cys__L_c + pi_c
R403	0	0	0	0	0	0	13.5643	h2s_m + pser__L_m --> cys__L_m + pi_m
R404	0	0	0	62.5775	0	1.11e-09		3SALA_c + akg_c <=> 3_SULFINYL_PYRUVATE_c + glu__L_c
R405	0	0	0	0	0	0		Lcyst_c + h2o_c --> h_c + nh4_c + pyr_c + so3_c
R406	0	0	0	0	0	0		cysi__L_c + h2o_c --> nh4_c + pyr_c + thcys_c
R407	0	0	0	0.283607	0	5.02e-12	0.619731	hcys__L_c + mhpglu_c <=> hpglu_c + met__L_c
R408	0	91.0388	91.0388	1.20308	0	1.20308	5.56724	cys__L_c + h2o_c --> h2s_c + nh4_c + pyr_c
R409	0	0	0	0	0	0	7.47558	cys__L_m + h2o_m --> h2s_m + nh4_m + pyr_m
R410	0	39.3078	39.3078	0.609445	0	0.609445		h2o_c + suchms_c --> 2obut_c + h_c + nh4_c + succ_c
R411	0	1000	1000	5.48761	0	-0.000103304		cys__L_c + suchms_c <=> cyst__L_c + h_c + succ_c
R412	0	0	0	55.2117	0	1.02e-09	186.506	akg_c + cys__L_c <=> glu__L_c + mercppyr_c
R413	0	0	0	61.5916	0	1.13e-09	209.718	akg_m + cys__L_m <=> glu__L_m + mercppyr_m
R414	0	0	0	0	0	0	4.38746	metox_c + trdrd_c --> h2o_c + met__L_c + trdox_c
R415	0	1000	1000	5.44859	0	-2.6e-11		achms_c + trdrd_c + tsul_c <=> ac_c + 2.0 h_c + hcys__L_c + so3_c + trdox_c
R416	0	0	0	416.717	0	-1.99e-09		mercplac_c + nad_c <=> 2.0 h_c + mercppyr_c + nadh_c
R417	0	0	0	10.7912	0	1.99e-10	12.4368	mercppyr_m + trdrd_m <=> h2s_m + pyr_m + trdox_m
R418	0	0	0	0.588801	0	1.08e-11		amet_c + dnacyt_c <=> ahcys_c + dna5mtc_c
R419	0	0	0	27.19	0	5.01e-10		C02356_m + akg_m <=> 2obut_m + glu__L_m
R420	0	0	0	17.6302	0	3.25e-10	28.4406	C02356_c + akg_c <=> 2obut_c + glu__L_c
R421	0	0	0	13.8533	0	2.55e-10		C02356_m + atp_m + glu__L_m <=> C21015_m + adp_m + pi_m
R422	0	0	0	61.5916	0	1.13e-09		Lcyst_c + akg_c <=> 3spyr_c + glu__L_c
R423	0	0	0	0	0	0		dkmpp_c + h2o_c --> dhmtp_c + h_c + pi_c
R424	0	0	0	0	0	0	6.60637	5mdru1p_c --> dkmpp_c + h2o_c
R425	0	0	0	0	0	0	10.3278	5mta_m + pi_m --> 5mdr1p_m + ade_m
R426	0	0	0	0	0	0		5mdr1p_m --> 5mdru1p_m
R427	0	0	0	0	0	0	0.736014	amet_c + h_c --> ametam_c + co2_c
R428	0	0	0	0	0	0	0.957742	ametam_c + ptrc_c --> 5mta_c + h_c + spmd_c
R429	0	0	0	0	0	0	1.0165	ametam_c + spmd_c --> 5mta_c + h_c + sprm_c
R430	0	0	0	7.16351	0	1.32e-10	10.4025	CPD_367_c + nad_c <=> 3spyr_c + h_c + nadh_c
R431	0.0220354	31.1513	31.1293	0.284809	0.0198318	0.264978	1.09105	5mthf_c + hcys__L_c --> met__L_c + thf_c
R432	0	1000	1000	2.27014	0	2.27014		acser_c + h2s_c --> ac_c + cys__L_c + h_c
R433	0	0	0	0	0	0	7.5121	hom__L_c + succoa_c --> coa_c + suchms_c
R434	0	0	0	0	0	0	6.86305	hom__L_m + succoa_m --> coa_m + suchms_m
R435	0	1000	1000	6.13477	0	-2.91e-11		h2s_c + suchms_c <=> h_c + hcys__L_c + succ_c
R436	0	0	0	0	0	0	3.06953	cys__L_c + o2_c --> 3SALA_c + h_c
R437	0	0	0	0	0	0		D_ARABINOFURANOSE_c + nad_c --> Dara14lac_c + h_c + nadh_c
R438	0	0	0	38.0525	0	7.01e-10	59.8525	galt_c + nad_c <=> CPD_13036_c + h_c + nadh_c
R439	0	0	0	11.7752	0	2.17e-10	13.328	CPD_13036_m + h_m + nadph_m <=> nadp_m + sbt__D_m
R440	0	0	0	0	0	0		2.0 h_c + nadph_c + o2_c + salc_c --> catechol_c + co2_c + h2o_c + nadp_c
R441	0.0529992	8.97405	8.92105	0.55059	0.0476993	0.50289	5.09183	h_c + pphn_c --> co2_c + h2o_c + phpyr_c
R442	0	0	0	0	0	0		frdp_c + 13.0 ipdp_c --> CPD_10712_c + 13.0 ppi_c
R443	0	0	0	0	0	0	19.932	CPD0_2367_c + atp_c --> 5flurimp_c + adp_c + h_c
R444	0	0	0	0	0	0	34.2914	5flurimp_c + atp_c + 3.0 h_c --> C21748_c + adp_c
R445	0	0	0	0	0	0	34.2914	C04242_c + atp_c + h_c --> C21750_c + adp_c
R446	0	0	0	0	0	0	2.71483	5flura_m + prpp_m --> 5flurimp_m + ppi_m
R447	0	0	0	0	0	0	21.254	C21748_m + trdrd_m --> C21750_m + h2o_m + trdox_m
R448	0	0	0	0	0	0	22.2023	C21748_m + atp_m + h_c --> C21749_m + adp_m
R449	0	0	0	0	0	0	22.2023	C21750_m + atp_m + h_c --> C21751_m + adp_m
R450	0	0	0	0	0	0	24.664	ser__D_m --> a2m2prpnte_m + h2o_m
R451	0	0	0	0	0	0		ACP_c + 2.0 amet_c + 14.0 h_c + 8.0 malcoa_c + 8.0 nadph_c --> CPD_17994_c + 2.0 ahcys_c + 8.0 co2_c + 8.0 coa_c + 6.0 h2o_c + 8.0 nadp_c
R452	0	0	0	0	0	0	45.5108	ACP_m + 2.0 amet_m + 14.0 h_m + 8.0 malcoa_m + 8.0 nadph_m --> CPD_17994_m + 2.0 ahcys_m + 8.0 co2_m + 8.0 coa_m + 6.0 h2o_m + 8.0 nadp_m
R453	0	0	0	0	0	0		CPD_17994_c + atp_c + ser__L_c --> ACP_c + CPD_17993_c + amp_c + h_c + ppi_c
R454	0	0	0	0	0	0		CPD_17993_c + amet_c --> CPD_17992_c + ahcys_c + h_c
R455	0	0	0	0	0	0	1.79622	CPD_15280_c + cys__L_c + o2_c --> CPD_15277_c + h2o_c
R456	0	0	0	0	0	0		3.0 amet_c + his__L_c --> CPD_15280_c + 3.0 ahcys_c + 3.0 h_c
R457	0	0	0	0	0	0	27.7829	CPD_15277_c + h2o_c --> CPD_19388_c + nh4_c + pyr_c
R458	0	0	0	0	0	0		accoa_x + ak2lgchol_hs_x --> ALKYL_ACETYL_GLYCERO_PHOSPHOCHOLINES_x + coa_x
R459	0	0	0	0	0	0	93.1874	ALKYL_ACETYL_GLYCERO_PHOSPHOCHOLINES_c + h2o_c --> ac_c + ak2lgchol_hs_c + h_c
R460	0	0	0	0	0	0		D_3_HYDROXYACYL_COA_c + nad_c --> 3_KETOACYL_COA_c + h_c + nadh_c
R461	0	0	0	10.3369	0	1.9e-10	12.0528	CIS_DELTA3_ENOYL_COA_m <=> TRANS_D2_ENOYL_COA_m
R462	0	0	0	0	0	0		TRANS_3_CIS_5_DIENOYL_COA_c --> TETRADEHYDROACYL_COA_c
R463	0	0	0	10.3369	0	1.9e-10	12.0528	TRANS_2_CIS_5_DIENOYL_COA_m <=> TRANS_3_CIS_5_DIENOYL_COA_m
R464	0	0	0	0	0	0	9.80981	CIS_5_ENOYL_COA_m + o2_m --> TRANS_2_CIS_5_DIENOYL_COA_m + h2o2_m
R465	0.275886	56.7245	56.4486	1.10049	0	1.10049		ACP_c + malcoa_c --> coa_c + malACP_c
R466	0.0357139	53.448	53.4123	28.9972	0	0.0321425		ACP_c + accoa_c <=> acACP_c + coa_c
R467	0	53.448	53.448	0.606968	0	0.606968		acACP_c + malACP_c --> ACP_c + actACP_c + co2_c
R468	0	53.448	53.448	26.151	0	0.0321425		actACP_c + h_c + nadph_c <=> C4HACP_c + nadp_c
R469	0	53.448	53.448	0.606968	0	0.606968		C4HACP_c --> C4DACP_c + h2o_c
R470	0	53.448	53.448	28.9972	0	0.0321425		C4DACP_c + h_c + nadph_c <=> C40ACP_c + nadp_c
R471	0	53.448	53.448	0.465615	0	0.465615	6.46074	acACP_c + 2.0 h_c + malACP_c + 2.0 nadph_c --> ACP_c + C40ACP_c + co2_c + h2o_c + 2.0 nadp_c
R472	0	7.09179	7.09179	0.138667	0	0.138667		C40ACP_c + h_c + malACP_c --> ACP_c + C6OACP_c + co2_c
R473	0	7.09179	7.09179	26.151	0	0.0321425		C6OACP_c + h_c + nadph_c <=> C6HACP_c + nadp_c
R474	0	7.09179	7.09179	28.9972	0	0.0321425		C6HACP_c <=> C6DACP_c + h2o_c
R475	0	7.09179	7.09179	28.9972	0	0.0321425		C6DACP_c + h_c + nadph_c <=> C60ACP_c + nadp_c
R476	0	7.09179	7.09179	0.131281	0	0.131281	6.46074	C40ACP_c + 3.0 h_c + malACP_c + 2.0 nadph_c --> ACP_c + C60ACP_c + co2_c + h2o_c + 2.0 nadp_c
R477	0	7.09179	7.09179	0.138667	0	0.138667		C60ACP_c + h_c + malACP_c --> ACP_c + C8OACP_c + co2_c
R478	0	7.09179	7.09179	26.151	0	0.0321425		C8OACP_c + h_c + nadph_c <=> C8HACP_c + nadp_c
R479	0	7.09179	7.09179	28.9972	0	0.0321425		C8HACP_c <=> C8DACP_c + h2o_c
R480	0	7.09179	7.09179	28.9972	0	0.0321425		C8DACP_c + h_c + nadph_c <=> C80ACP_c + nadp_c
R481	0	7.09179	7.09179	0.131281	0	0.131281	6.46074	C60ACP_c + 3.0 h_c + malACP_c + 2.0 nadph_c --> ACP_c + C80ACP_c + co2_c + h2o_c + 2.0 nadp_c
R482	0	7.09179	7.09179	0.138667	0	0.138667		C80ACP_c + h_c + malACP_c --> ACP_c + C10OACP_c + co2_c
R483	0	7.09179	7.09179	26.151	0	0.0321425		C10OACP_c + h_c + nadph_c <=> C10HACP_c + nadp_c
R484	0	7.09179	7.09179	28.9972	0	0.0321425		C10HACP_c <=> C10DACP_c + h2o_c
R485	0	7.09179	7.09179	28.9972	0	0.0321425		C10DACP_c + h_c + nadph_c <=> C100ACP_c + nadp_c
R486	0	7.09179	7.09179	0.131281	0	0.131281	6.46074	C80ACP_c + 3.0 h_c + malACP_c + 2.0 nadph_c --> ACP_c + C100ACP_c + co2_c + h2o_c + 2.0 nadp_c
R487	0	7.09179	7.09179	0.138667	0	0.138667		C100ACP_c + h_c + malACP_c --> ACP_c + C12OACP_c + co2_c
R488	0	7.09179	7.09179	26.151	0	0.0321425		C12OACP_c + h_c + nadph_c <=> C12HACP_c + nadp_c
R489	0	7.09179	7.09179	28.9972	0	0.0321425		C12HACP_c <=> C12DACP_c + h2o_c
R490	0	7.09179	7.09179	28.9972	0	0.0321425		C12DACP_c + h_c + nadph_c <=> dodecacp_c + nadp_c
R491	0	7.09179	7.09179	0.131281	0	0.131281	6.46074	C100ACP_c + 3.0 h_c + malACP_c + 2.0 nadph_c --> ACP_c + co2_c + dodecacp_c + h2o_c + 2.0 nadp_c
R492	0	7.09179	7.09179	0.138667	0	0.138667		dodecacp_c + h_c + malACP_c --> ACP_c + C14OACP_c + co2_c
R493	0	7.09179	7.09179	26.151	0	0.0321425		C14OACP_c + h_c + nadph_c <=> C14HACP_c + nadp_c
R494	0	7.09179	7.09179	28.9972	0	0.0321425		C14HACP_c <=> C14DACP_c + h2o_c
R495	0	7.09179	7.09179	28.9972	0	0.0321425		C14DACP_c + h_c + nadph_c <=> C140ACP_c + nadp_c
R496	0	7.09179	7.09179	0.131281	0	0.131281	6.46074	dodecacp_c + 3.0 h_c + malACP_c + 2.0 nadph_c --> ACP_c + C140ACP_c + co2_c + h2o_c + 2.0 nadp_c
R497	0	7.09179	7.09179	0.138667	0	0.138667		C140ACP_c + h_c + malACP_c --> 3opalmACP_c + ACP_c + co2_c
R498	0	7.09179	7.09179	26.151	0	0.0321425		3opalmACP_c + h_c + nadph_c <=> C16HACP_c + nadp_c
R499	0	7.09179	7.09179	28.9972	0	0.0321425		C16HACP_c <=> C16DACP_c + h2o_c
R500	0	7.09179	7.09179	28.9972	0	0.0321425		C16DACP_c + h_c + nadph_c <=> C160ACP_c + nadp_c
R501	0	7.09179	7.09179	0.131281	0	0.131281	6.46074	C140ACP_c + 3.0 h_c + malACP_c + 2.0 nadph_c --> ACP_c + C160ACP_c + co2_c + h2o_c + 2.0 nadp_c
R502	0	56.1996	56.1996	0.590785	0	0.590785		C160ACP_c + h_c + malACP_c --> ACP_c + C18OACP_c + co2_c
R503	0	56.1996	56.1996	26.151	0	0.0223666		C18OACP_c + h_c + nadph_c <=> C18HACP_c + nadp_c
R504	0	56.1996	56.1996	0.590785	0	0.590785		C18HACP_c --> C18DACP_c + h2o_c
R505	0	56.1996	56.1996	0.590785	0	0.590785		C18DACP_c + h_c + nadph_c --> C180ACP_c + nadp_c
R506	0	56.1996	56.1996	0.522749	0	0.522749	6.46074	C160ACP_c + 3.0 h_c + malACP_c + 2.0 nadph_c --> ACP_c + C180ACP_c + co2_c + h2o_c + 2.0 nadp_c
R507	0	0	0	0	0	0		C180ACP_c + h_c + malACP_c --> ACP_c + C20OACP_c + co2_c
R508	0	0	0	0	0	0		C20OACP_c + h_c + nadph_c --> C20HACP_c + nadp_c
R509	0	0	0	0	0	0		C20HACP_c --> C20DACP_c + h2o_c
R510	0	0	0	0	0	0		C20DACP_c + h_c + nadph_c --> C200ACP_c + nadp_c
R511	0	0	0	0	0	0	6.46074	C180ACP_c + 3.0 h_c + malACP_c + 2.0 nadph_c --> ACP_c + C200ACP_c + co2_c + h2o_c + 2.0 nadp_c
R512	0.000148165	0.000148165	-5.55e-17	1.74106	0	0.000133349		ACP_c + ppcoa_c <=> PROPACP_c + coa_c
R513	0	0.000148165	0.000148165	0.000148165	0	0.000148165		PROPACP_c + malACP_c --> ACP_c + C5OACP_c + co2_c
R514	0	0.000148165	0.000148165	0.000148165	0	0.000148165		C5OACP_c + h_c + nadph_c --> C5HACP_c + nadp_c
R515	0	0.000148165	0.000148165	0.822927	0	0.000126983	6.46074	C5HACP_c <=> C5DACP_c + h2o_c
R516	0	0.000148165	0.000148165	0.000148165	0	0.000148165		C5DACP_c + h_c + nadph_c --> C50ACP_c + nadp_c
R517	0	0.000148165	0.000148165	0.000148165	0	0.000148165	6.46074	PROPACP_c + 2.0 h_c + malACP_c + 2.0 nadph_c --> ACP_c + C50ACP_c + co2_c + h2o_c + 2.0 nadp_c
R518	0	0.000148165	0.000148165	0.000148165	0	0.000148165		C50ACP_c + h_c + malACP_c --> ACP_c + C7OACP_c + co2_c
R519	0	0.000148165	0.000148165	0.000148165	0	0.000148165		C7OACP_c + h_c + nadph_c --> C7HACP_c + nadp_c
R520	0	0.000148165	0.000148165	0.822927	0	0.000126983	6.46074	C7HACP_c <=> C7DACP_c + h2o_c
R521	0	0.000148165	0.000148165	0.000148165	0	0.000148165		C7DACP_c + h_c + nadph_c --> C70ACP_c + nadp_c
R522	0	0.000148165	0.000148165	0.000148165	0	0.000148165	6.46074	C50ACP_c + 3.0 h_c + malACP_c + 2.0 nadph_c --> ACP_c + C70ACP_c + co2_c + h2o_c + 2.0 nadp_c
R523	0	0.000148165	0.000148165	0.000148165	0	0.000148165		C70ACP_c + h_c + malACP_c --> ACP_c + C9OACP_c + co2_c
R524	0	0.000148165	0.000148165	0.000148165	0	0.000148165		C9OACP_c + h_c + nadph_c --> C9HACP_c + nadp_c
R525	0	0.000148165	0.000148165	0.822927	0	0.000126983	6.46074	C9HACP_c <=> C9DACP_c + h2o_c
R526	0	0.000148165	0.000148165	0.000148165	0	0.000148165		C9DACP_c + h_c + nadph_c --> C90ACP_c + nadp_c
R527	0	0.000148165	0.000148165	0.000148165	0	0.000148165	6.46074	C70ACP_c + 3.0 h_c + malACP_c + 2.0 nadph_c --> ACP_c + C90ACP_c + co2_c + h2o_c + 2.0 nadp_c
R528	0	0.000148165	0.000148165	0.000148165	0	0.000148165		C90ACP_c + h_c + malACP_c --> ACP_c + C11OACP_c + co2_c
R529	0	0.000148165	0.000148165	0.000148165	0	0.000148165		C11OACP_c + h_c + nadph_c --> C11HACP_c + nadp_c
R530	0	0.000148165	0.000148165	0.822927	0	0.000126983	6.46074	C11HACP_c <=> C11DACP_c + h2o_c
R531	0	0.000148165	0.000148165	0.000148165	0	0.000148165		C11DACP_c + h_c + nadph_c --> C110ACP_c + nadp_c
R532	0	0.000148165	0.000148165	0.000148165	0	0.000148165	6.46074	C90ACP_c + 3.0 h_c + malACP_c + 2.0 nadph_c --> ACP_c + C110ACP_c + co2_c + h2o_c + 2.0 nadp_c
R533	0	0.000148165	0.000148165	0.000148165	0	0.000148165		C110ACP_c + h_c + malACP_c --> ACP_c + C13OACP_c + co2_c
R534	0	0.000148165	0.000148165	0.000148165	0	0.000148165		C13OACP_c + h_c + nadph_c --> C13HACP_c + nadp_c
R535	0	0.000148165	0.000148165	0.822927	0	0.000126983	6.46074	C13HACP_c <=> C13DACP_c + h2o_c
R536	0	0.000148165	0.000148165	0.000148165	0	0.000148165		C13DACP_c + h_c + nadph_c --> C130ACP_c + nadp_c
R537	0	0.000148165	0.000148165	0.000148165	0	0.000148165	6.46074	C110ACP_c + 3.0 h_c + malACP_c + 2.0 nadph_c --> ACP_c + C130ACP_c + co2_c + h2o_c + 2.0 nadp_c
R538	0	0.000148165	0.000148165	0.000148165	0	0.000148165		C130ACP_c + h_c + malACP_c --> ACP_c + C15OACP_c + co2_c
R539	0	0.000148165	0.000148165	0.000148165	0	0.000148165		C15OACP_c + h_c + nadph_c --> C15HACP_c + nadp_c
R540	0	0.000148165	0.000148165	0.822927	0	0.000126983	6.46074	C15HACP_c <=> C15DACP_c + h2o_c
R541	0	0.000148165	0.000148165	0.000148165	0	0.000148165		C15DACP_c + h_c + nadph_c --> C150ACP_c + nadp_c
R542	0	0.000148165	0.000148165	0.000148165	0	0.000148165	6.46074	C130ACP_c + 3.0 h_c + malACP_c + 2.0 nadph_c --> ACP_c + C150ACP_c + co2_c + h2o_c + 2.0 nadp_c
R543	0	0.000148165	0.000148165	0.000148165	0	0.000148165		C150ACP_c + h_c + malACP_c --> ACP_c + C17OACP_c + co2_c
R544	0	0.000148165	0.000148165	0.000148165	0	0.000148165		C17OACP_c + h_c + nadph_c --> C17HACP_c + nadp_c
R545	0	0.000148165	0.000148165	0.822927	0	0.000126983	6.46074	C17HACP_c <=> C17DACP_c + h2o_c
R546	0	0.000148165	0.000148165	0.000148165	0	0.000148165		C17DACP_c + h_c + nadph_c --> C170ACP_c + nadp_c
R547	0	0.000148165	0.000148165	0.000148165	0	0.000148165	6.46074	C150ACP_c + 3.0 h_c + malACP_c + 2.0 nadph_c --> ACP_c + C170ACP_c + co2_c + h2o_c + 2.0 nadp_c
R548	0	0	0	0	0	0		C170ACP_c + h_c + malACP_c --> ACP_c + C19OACP_c + co2_c
R549	0	0	0	0	0	0		C19OACP_c + h_c + nadph_c --> C19HACP_c + nadp_c
R550	0	0	0	0.822927	0	1.51e-11	6.46074	C19HACP_c <=> C19DACP_c + h2o_c
R551	0	0	0	0	0	0		C19DACP_c + h_c + nadph_c --> C190ACP_c + nadp_c
R552	0	0	0	0	0	0	6.46074	C170ACP_c + 3.0 h_c + malACP_c + 2.0 nadph_c --> ACP_c + C190ACP_c + co2_c + h2o_c + 2.0 nadp_c
R553	0	119.176	119.176	0.91233	0	0.91233		C40ACP_c + h2o_c --> ACP_c + C40_c + h_c
R554	0	119.176	119.176	0.91233	0	0.91233		C60ACP_c + h2o_c --> ACP_c + h_c + hxa_c
R555	0	119.176	119.176	0.91233	0	0.91233		C140ACP_c + h2o_c --> ACP_c + C140_c + h_c
R556	0	119.176	119.176	0.91233	0	0.91233		C141ACP_c + h2o_c --> ACP_c + C141_c + h_c
R557	0	119.176	119.176	0.91233	0	0.91233		C150ACP_c + h2o_c --> ACP_c + C150_c + h_c
R558	0	119.176	119.176	1.00606	0	1.00606		C160ACP_c + h2o_c --> ACP_c + h_c + hdca_c
R559	0	119.176	119.176	0.91233	0	0.91233		C161ACP_c + h2o_c --> ACP_c + C161_c + h_c
R560	0	119.176	119.176	0.91233	0	0.91233		C162ACP_c + h2o_c --> ACP_c + C162_c + h_c
R561	0	119.176	119.176	0.91233	0	0.91233		C170ACP_c + h2o_c --> ACP_c + C170_c + h_c
R562	0	119.176	119.176	0.9124	0	0.9124		C171ACP_c + h2o_c --> ACP_c + C171_c + h_c
R563	0	119.176	119.176	0.775434	0	0.775434		C180ACP_c + h2o_c --> ACP_c + h_c + ocdca_c
R564	0	119.176	119.176	0.775346	0	0.775346		C181ACP_c + h2o_c --> ACP_c + h_c + ocdcea_c
R565	0	119.176	119.176	0.775313	0	0.775313		C182ACP_c + h2o_c --> ACP_c + h_c + lnlc_c
R566	0	119.176	119.176	0.775313	0	0.775313		C183ACP_c + h2o_c --> ACP_c + h_c + lnlnca_c
R567	0	119.176	119.176	0.91233	0	0.91233		C190ACP_c + h2o_c --> ACP_c + C190_c + h_c
R568	0	119.176	119.176	0.91233	0	0.91233		C191ACP_c + h2o_c --> ACP_c + C191_c + h_c
R569	0	119.176	119.176	0.91233	0	0.91233		C192ACP_c + h2o_c --> ACP_c + C192_c + h_c
R570	0	119.176	119.176	0.91233	0	0.91233		C200ACP_c + h2o_c --> ACP_c + arach_c + h_c
R571	0	53.4123	53.4123	1.74106	0	3.2e-11		C40ACP_c + coa_c <=> ACP_c + btcoa_c
R572	0	0	0	1.74106	0	3.2e-11		C60ACP_c + coa_c <=> ACP_c + C60COA_c
R573	0	0	0	1.74106	0	3.2e-11		C80ACP_c + coa_c <=> ACP_c + occoa_c
R574	0	0	0	1.74106	0	3.2e-11		C100ACP_c + coa_c <=> ACP_c + dccoa_c
R575	0	0	0	1.74106	0	3.2e-11		coa_c + dodecacp_c <=> ACP_c + ddcacoa_c
R576	0	0	0	1.74106	0	2.94e-11		C140ACP_c + coa_c <=> ACP_c + tdcoa_c
R577	0	0	0	1.74106	0	2.94e-11		C141ACP_c + coa_c <=> ACP_c + C141COA_c
R578	0	0	0	1.74106	0	2.94e-11		C150ACP_c + coa_c <=> ACP_c + pentdcoa_c
R579	0	2.06e-05	2.06e-05	1000	0	0		C160ACP_c + coa_c <=> ACP_c + pmtcoa_c
R580	0	0	0	1.74106	0	3.34e-11		C161ACP_c + coa_c <=> ACP_c + hdd2coa_c
R581	0	0	0	1.74106	0	3.33e-11		C162ACP_c + coa_c <=> ACP_c + C162COA_c
R582	0	0	0	1.74106	0	3.34e-11		C170ACP_c + coa_c <=> ACP_c + hepdcoa_c
R583	0	0.000148165	0.000148165	1.74106	0	0.000133349		C171ACP_c + coa_c <=> ACP_c + C171COA_c
R584	0	56.175	56.175	1.74106	0	0.000270078		C180ACP_c + coa_c <=> ACP_c + stcoa_c
R585	0	7.05616	7.05616	1.74106	0	7.29e-05		C181ACP_c + coa_c <=> ACP_c + ocdce9coa_c
R586	0	6.96172	6.96172	1.74106	0	-0.00011065		C182ACP_c + coa_c <=> ACP_c + lnlccoa_c
R587	0	0	0	1.74106	0	2.57e-11		C183ACP_c + coa_c <=> ACP_c + lnlncacoa_c
R588	0	0	0	1.74106	0	2.57e-11		C190ACP_c + coa_c <=> ACP_c + C190COA_c
R589	0	0	0	1.74106	0	2.57e-11		C191ACP_c + coa_c <=> ACP_c + C191COA_c
R590	0	0	0	1.74106	0	2.57e-11		C192ACP_c + coa_c <=> ACP_c + C192COA_c
R591	0	0	0	1.74106	0	2.57e-11		C200ACP_c + coa_c <=> ACP_c + C200COA_c
R592	0	119.176	119.176	0.91233	0	0.91233		C40_c + atp_c + coa_c --> amp_c + btcoa_c + ppi_c
R593	0	119.176	119.176	0.91233	0	0.91233		atp_c + coa_c + hxa_c --> C60COA_c + amp_c + ppi_c
R594	0	0	0	0	0	0		atp_c + coa_c + octa_c --> amp_c + occoa_c + ppi_c
R595	0	0	0	0	0	0		C100_c + atp_c + coa_c --> amp_c + dccoa_c + ppi_c
R596	0	119.176	119.176	0.91233	0	0.91233		C120_c + atp_c + coa_c --> amp_c + ddcacoa_c + ppi_c
R597	0	119.176	119.176	0.91233	0	0.91233		C140_c + atp_c + coa_c --> amp_c + ppi_c + tdcoa_c
R598	0	119.176	119.176	0.91233	0	0.91233		C141_c + atp_c + coa_c --> C141COA_c + amp_c + ppi_c
R599	0	119.176	119.176	0.91233	0	0.91233		C150_c + atp_c + coa_c --> amp_c + pentdcoa_c + ppi_c
R600	0	119.176	119.176	0.91233	0	0.91233		C161_c + atp_c + coa_c --> amp_c + hdd2coa_c + ppi_c
R601	0	119.176	119.176	0.91233	0	0.91233		C162_c + atp_c + coa_c --> C162COA_c + amp_c + ppi_c
R602	0	119.176	119.176	0.91233	0	0.91233		C170_c + atp_c + coa_c --> amp_c + hepdcoa_c + ppi_c
R603	0	119.176	119.176	0.9124	0	0.9124		C171_c + atp_c + coa_c --> C171COA_c + amp_c + ppi_c
R604	2.34e-05	119.176	119.176	1.37068	0	1.37068		atp_c + coa_c + ocdca_c --> amp_c + ppi_c + stcoa_c
R605	0.00013482	119.176	119.176	0.775467	0	0.775467		atp_c + coa_c + ocdcea_c --> amp_c + ocdce9coa_c + ppi_c
R606	0.000122944	119.176	119.176	0.775424	0	0.775424		atp_c + coa_c + lnlc_c --> amp_c + lnlccoa_c + ppi_c
R607	0	119.176	119.176	0.775313	0	0.775313		atp_c + coa_c + lnlnca_c --> amp_c + lnlncacoa_c + ppi_c
R608	0	119.176	119.176	0.91233	0	0.91233		C190_c + atp_c + coa_c --> C190COA_c + amp_c + ppi_c
R609	0	119.176	119.176	0.91233	0	0.91233		C191_c + atp_c + coa_c --> C191COA_c + amp_c + ppi_c
R610	0	119.176	119.176	0.91233	0	0.91233		C192_c + atp_c + coa_c --> C192COA_c + amp_c + ppi_c
R611	0	119.176	119.176	0.91233	0	0.91233		arach_c + atp_c + coa_c --> C200COA_c + amp_c + ppi_c
R612	0	0	0	0	0	0		btcoa_m + fad_m + 5.0 h_m --> C4DCOA_m + fadh2_m
R613	0	58.0492	58.0492	0.860233	0	8.85e-12		aacoa_m + coa_m <=> 2.0 accoa_m
R614	0	0.00283876	0.00283876	0.00283876	0	0.00283876		PE_c + amet_c --> C01241_c + ahcys_c + h_c
R615	0.00283876	0.00283876	-8.67e-19	0.00283876	0.00255489	0.000283876		C01241_c + amet_c --> C04308_c + ahcys_c + h_c
R616	0.00283876	0.00283876	-8.67e-19	0.00283876	0.00255489	0.000283876		C04308_c + amet_c --> ahcys_c + h_c + pcholho_c
R617	3.03e-05	3.03e-05	0	3.03e-05	2.72e-05	3.03e-06		MIPC_c + gdpmann_c --> DMIPC_c + gdp_c + h_c
R618	0	0	0	0	0	0		atp_c + coa_c + malon_c --> amp_c + malcoa_c + ppi_c
R619	0.275886	56.7245	56.4486	1.10049	0	1.10049		accoa_c + carP_c --> BCCP_c + malcoa_c
R620	0	94.0593	94.0593	3.72613	0	3.72613		C60COA_m + fad_m + h_m --> fadh2_m + hx2coa_m
R621	0.00015494	119.176	119.176	1.30464	0	1.30464		atp_c + coa_c + hdca_c --> amp_c + pmtcoa_c + ppi_c
R622	0	119.176	119.176	0.91233	0	0.91233		dodecacp_c + h2o_c --> ACP_c + C120_c + h_c
R623	0	0	0	0	0	0		fad_x + h_x + pmtcoa_x --> fadh2_x + hdd2coa_x
R624	0	0	0	0	0	0		fad_x + h_x + tdcoa_x --> fadh2_x + td2coa_x
R625	0	0	0	0	0	0		dodcoa_x + fad_x + h_x --> fadh2_x + trans_dd2coa_x
R626	0	0	0	0	0	0		deccoa_x + fad_x + h_x --> dc2coa_x + fadh2_x
R627	0	0	0	0	0	0		fad_x + h_x + octcoa_x --> fadh2_x + oc2coa_x
R628	0	0	0	0	0	0		C60COA_x + fad_x + h_x --> fadh2_x + hx2coa_x
R629	0	0	0	0	0	0		fad_m + h_m + trdcalcoa_m --> C13DCOA_m + fadh2_m
R630	0	0	0	0	0	0		fad_m + 5.0 h_m + hepdcoa_m --> C17DCOA_m + fadh2_m
R631	0	94.0593	94.0593	3.63735	0	3.63735		fad_m + h_m + pmtcoa_m --> fadh2_m + hdd2coa_m
R632	0	94.0593	94.0593	3.67286	0	3.67286		ddcacoa_m + fad_m + h_m --> dd2coa_m + fadh2_m
R633	0	1000	1000	1.2726	0	1.2726	1.8875	fad_m + h_m + ivcoa_m --> 3mb2coa_m + fadh2_m
R634	0	56.1747	56.1747	0.568418	0	0.568418	8.70857	o2_x + stcoa_x --> h2o2_x + od2coa_x
R635	0	16.0239	16.0239	0.571784	0	0.571784	5.2234	fad_m + glutcoa_m + 2.0 h_m --> b2coa_m + co2_m + fadh2_m
R636	0	53.4123	53.4123	0.473797	0	0.473797		btcoa_m + fad_m + h_m --> b2coa_m + fadh2_m
R637	0	0	0	0	0	0		butcoa_x + fad_x + h_x --> b2coa_x + fadh2_x
R638	0	57.7375	57.7375	15.415	0	2.17e-10		b2coa_m + h2o_m <=> 3hbcoa_m
R639	0	57.7375	57.7375	19.3974	0	-0.255215		3hbcoa_m + nad_m <=> aacoa_m + h_m + nadh_m
R640	0	0	0	31.5023	0	4.44e-10		C4HCOA_x + nad_x <=> aacoa_x + h_x + nadh_x
R641	0	32.0478	32.0478	4.55214	0	4.55214		fad_m + h_m + ppcoa_m --> fadh2_m + prpncoa_m
R642	0	0.0642233	0.0642233	1.39621	0	0.057801		2.0 accoa_c <=> aacoa_c + coa_c
R643	0	0	0	0	0	0		aacoa_x + coa_x --> 2.0 accoa_x
R644	0	0	0	0	0	0		C200COA_x + fad_x + h_x --> C20DCOA_x + fadh2_x
R645	0	0	0	0	0	0		fad_x + h_x + stcoa_x --> fadh2_x + od2coa_x
R646	0	0	0	0	0	0		C190COA_x + fad_x + h_x --> C19DCOA_x + fadh2_x
R647	0	0	0	0	0	0		fad_x + h_x + hepdcoa_x --> C17DCOA_x + fadh2_x
R648	0	0	0	0	0	0		fad_x + h_x + pentdcoa_x --> C15DCOA_x + fadh2_x
R649	0	0	0	0	0	0		fad_x + h_x + trdcalcoa_x --> C13DCOA_x + fadh2_x
R650	0	0	0	0	0	0		C110COA_x + fad_x + h_x --> C11DCOA_x + fadh2_x
R651	0	0	0	0	0	0		fad_x + h_x + nndccoa_x --> C9DCOA_x + fadh2_x
R652	0	0	0	0	0	0		C70COA_x + fad_x + h_x --> C7DCOA_x + fadh2_x
R653	0	0	0	0	0	0		fad_x + 5.0 h_x + ptcoa_x --> fadh2_x + pt2coa_x
R654	0	0	0	0	0	0		C20DCOA_x + h2o_x --> 3heicoscoa_x
R655	0	0	0	0	0	0		3heicoscoa_x + nad_x --> C20OCOA_x + h_x + nadh_x
R656	0	0	0	0	0	0		C20OCOA_x + coa_x --> accoa_x + stcoa_x
R657	0	56.1747	56.1747	0.568418	0	0.568418		CE2248_x + nad_x --> 3ohodcoa_x + h_x + nadh_x
R658	0	56.1747	56.1747	0.568418	0	0.568418		3ohodcoa_x + coa_x --> accoa_x + pmtcoa_x
R659	0	0	0	0	0	0		C19DCOA_x + h2o_x --> C19HCOA_x
R660	0	0	0	0	0	0		C19HCOA_x + nad_x --> C19OCOA_x + h_x + nadh_x
R661	0	0	0	0	0	0		C19OCOA_x + coa_x --> accoa_x + hepdcoa_x
R662	0	0	0	0	0	0		C17DCOA_x + h2o_x --> C17HCOA_x
R663	0	0	0	0	0	0		C17HCOA_x + nad_x --> C17OCOA_x + h_x + nadh_x
R664	0	0	0	0	0	0		C17OCOA_x + coa_x --> accoa_x + pentdcoa_x
R665	0	0	0	0	0	0		C15DCOA_x + h2o_x --> C15HCOA_x
R666	0	0	0	0	0	0		C15HCOA_x + nad_x --> C15OCOA_x + h_x + nadh_x
R667	0	0	0	0	0	0		C15OCOA_x + coa_x --> accoa_x + trdcalcoa_x
R668	0	0	0	0	0	0		C13DCOA_x + h2o_x --> C13HCOA_x
R669	0	0	0	0	0	0		C13HCOA_x + nad_x --> C13OCOA_x + h_x + nadh_x
R670	0	0	0	0	0	0		C13OCOA_x + coa_x --> C110COA_x + accoa_x
R671	0	0	0	0	0	0		C11DCOA_x + h2o_x --> C11HCOA_x
R672	0	0	0	0	0	0		C11HCOA_x + nad_x --> C11OCOA_x + h_x + nadh_x
R673	0	0	0	0	0	0		C11OCOA_x + coa_x --> accoa_x + nndccoa_x
R674	0	0	0	0	0	0		C9DCOA_x + h2o_x --> C9HCOA_x
R675	0	0	0	0	0	0		C9HCOA_x + nad_x --> C9OCOA_x + h_x + nadh_x
R676	0	0	0	0	0	0		C9OCOA_x + coa_x --> C70COA_x + accoa_x
R677	0	0	0	0	0	0		C7DCOA_x + h2o_x --> C7HCOA_x
R678	0	0	0	0	0	0		C7HCOA_x + nad_x --> C7OCOA_x + h_x + nadh_x
R679	0	0	0	0	0	0		C7OCOA_x + coa_x --> accoa_x + ptcoa_x
R680	0	0	0	0	0	0		h2o_x + pt2coa_x --> C5HCOA_x + 4.0 h_x
R681	0	0	0	0	0	0		C5HCOA_x + nad_x --> C5OCOA_x + h_x + nadh_x
R682	0	0	0	7.46551	0	1.41e-10	15.8472	arab__L_e <=> arab__L_c
R683	0	86.8762	86.8762	4.25443	0	4.25443	71.141	TRANS_D2_ENOYL_COA_m + h_m + nadph_m --> SATURATED_FATTY_ACYL_COA_m + nadp_m
R684	0	0	0	20.7302	0	3.85e-10	32.808	nadp_m + pmtcoa_m <=> h_m + hdd2coa_m + nadph_m
R685	0	0	0	21.5453	0	4e-10	35.8728	nadp_m + occoa_m <=> h_m + nadph_m + oc2coa_m
R686	0	0	0	31.3927	0	5.83e-10	63.1548	ddcacoa_m + nadp_m <=> dd2coa_m + h_m + nadph_m
R687	0	0	0	21.0943	0	3.92e-10	33.7993	nadp_m + tdcoa_m <=> h_m + nadph_m + td2coa_m
R688	0	0	0	30.8913	0	5.74e-10	63.1548	dccoa_m + nadp_m <=> dc2coa_m + h_m + nadph_m
R689	0	94.0593	94.0593	38.2002	0	7.1e-10	71.141	h_m + hx2coa_m + nadph_m <=> C60COA_m + nadp_m
R690	0	119.176	119.176	1.3045	0	1.3045	12.072	h2o_c + pmtcoa_c --> coa_c + h_c + hdca_c
R691	0	0	0	0	0	0		h2o_x + hdd2coa_x --> 3hhdcoa_x
R692	0	0	0	17.9356	0	3.33e-10		3hhdcoa_x + nad_x <=> 3ohdcoa_x + h_x + nadh_x
R693	0	0	0	0	0	0		3ohdcoa_x + coa_x --> accoa_x + tdcoa_x
R694	0	0	0	0	0	0		h2o_x + td2coa_x --> 3htdcoa_x
R695	0	0	0	0	0	0		3htdcoa_x + nad_x --> 3otdcoa_x + h_x + nadh_x
R696	0	0	0	0	0	0		3otdcoa_x + coa_x --> accoa_x + dodcoa_x
R697	0	0	0	10.6971	0	1.98e-10		h2o_x + trans_dd2coa_x <=> 3hddcoa_x
R698	0	0	0	20.3227	0	3.77e-10		3hddcoa_x + nad_x <=> 3oddcoa_x + h_x + nadh_x
R699	0	0	0	0	0	0		3oddcoa_x + coa_x --> accoa_x + deccoa_x
R700	0	0	0	0	0	0		dc2coa_x + h2o_x --> 3hdcoa_x
R701	0	0	0	0	0	0		3hdcoa_x + nad_x --> 3odcoa_x + h_x + nadh_x
R702	0	0	0	0	0	0		3odcoa_x + coa_x --> accoa_x + octcoa_x
R703	0	0	0	6.75041	0	1.25e-10		h2o_x + oc2coa_x <=> 3hocoa_x
R704	0	0	0	0	0	0		3hocoa_x + nad_x --> 3oocoa_x + h_x + nadh_x
R705	0	0	0	0	0	0		3oocoa_x + coa_x --> C60COA_x + accoa_x
R706	0	0	0	0	0	0		h2o_x + hx2coa_x --> 3hhcoa_x
R707	0	0	0	17.2527	0	3.2e-10		3hhcoa_x + nad_x <=> 3ohcoa_x + h_x + nadh_x
R708	0	0	0	0	0	0		3ohcoa_x + coa_x --> accoa_x + butcoa_x
R709	0	0	0	0	0	0		2amac_c --> CPD_16015_c
R710	0	0	0	0	0	0	7.94399	nadph_m + o2_m + orn_m --> N5HORN_m + h2o_m + nadp_m
R711	0	43.4381	43.4381	10.8064	0	10.8064		2.0 hqn_c + o2_c --> 2.0 P_BENZOQUINONE_c + 2.0 h2o_c
R712	0	0	0	3.87379	0	5.65e-11	6.65596	C16477_c + h2o_c <=> 2MAC_c + C16487_c + 2.0 h_c
R713	0	0	0	3.87379	0	5.65e-11	6.65596	C16476_c + h2o_c <=> 2MAC_c + C16487_c + 2.0 h_c
R714	0	0	0	8.68442	0	1.27e-10	10.4025	C16477_m + h2o_m <=> 2MAC_m + C16487_m + 2.0 h_c
R715	0	0	0	8.68442	0	1.27e-10	10.4025	C16476_m + h2o_m <=> 2MAC_m + C16487_m + 2.0 h_c
R716	0	0	0	0	0	0	0.515263	gtp_c + h2o_c --> ahdt_c + for_c + h_c
R717	0	0	0	0	0	0		ahdt_c + 3.0 h2o_c --> HC01361_c + 2.0 h_c + 3.0 pi_c
R718	0	119.176	119.176	0.914299	0	0.914299	3.18476	6hmhpt_c + atp_c --> 6hmhptpp_c + amp_c + h_c
R719	0	119.176	119.176	0.914299	0	0.914299	5.09161	4abz_c + 6hmhptpp_c --> dhpt_c + ppi_c
R720	0	0	0	0	0	0		atp_m + dhpt_c + glu__L_m --> adp_m + dhf_m + h_m + pi_m
R721	0	0	0	7.96985	0	1.16e-10		atp_c + glu__L_c + 2.0 h_c + thf_c <=> adp_c + pi_c + thfglu_c
R722	0	0	0	0	0	0		4adcho_c --> 4abz_c + h_c + pyr_c
R723	0	0	0	6.58697	0	9.61e-11	24.2406	chor_c + gln__L_c <=> 4adcho_c + glu__L_c
R724	0	0	0	3.56144	0	5.19e-11	8.44575	4abz_c + 6hmhpt_c <=> dhpt_c + h2o_c
R725	0	0	0	0	0	0	6.43123	h_c + mobd_c + mptamp_c --> CPD_8123_c + amp_c + h2o_c
R726	0	0	0	0	0	0	1.8383	atp_c + 4.0 h_c + mpt_c --> mptamp_c + ppi_c
R727	0	0	0	0	0	0	33.2452	DONOR_H2_m + amet_m + gtp_m --> 38ch2gtp_m + dad_5_m + h_m + met__L_m
R728	0	0	0	1000	0	0		2.0 C15814_m + CPD_13467_m <=> 2.0 C15810_m + 2.0 h_m + mpt_m
R729	0	0	0	10.8477	0	1.58e-10	33.2452	C21310_m + h2o_m <=> CPD_13467_m + 4.0 h_c + ppi_m
R730	0	0	0	0	0	0		MANNAN_e + h2o_e --> man_e
R731	0.0153306	238.548	238.532	17.9299	0	2.61e-10	29.9192	f6p_c + h_c + nadh_c <=> mnl1p_c + nad_c
R732	0	238.532	238.532	3.53618	0	3.53618		mnl_c + nadp_c --> fru_c + h_c + nadph_c
R733	0	0	0	0	0	0		mnl_c + nad_c --> fru_c + h_c + nadh_c
R734	0	238.352	238.352	1.40794	0	1.40794		atp_c + f6p_c --> adp_c + f26bp_c + h_c
R735	0	238.352	238.352	1.40794	0	1.40794	5.86105	f26bp_c + h2o_c --> f6p_c + pi_c
R736	0	0	0	82.7999	0	1.27e-09		nad_c + sbt__D_c <=> fru_c + h_c + nadh_c
R737	0	0	0	0	0	0		nad_c + sbt__D_c --> fru_c + h_c + nadh_c
R738	0	130.326	130.326	1.77159	0	1.77159	10.8363	atp_c + fru_c --> adp_c + f1p_c + h_c
R739	0	130.326	130.326	1.77159	0	1.77159		f1p_c --> Lglyald_c + dhap_c
R740	0	0	0	0	0	0	28.3765	RHFR_c + nad_c --> RHNL_c + h_c + nadh_c
R741	0	0	0	0	0	0		RHNL_c + h2o_c --> RHNT_c + h_c
R742	0	0	0	0	0	0	6.44174	RHNT_c --> 2D3DLR_c + h2o_c
R743	0	0	0	39.43	0	1.5e-10		nadp_m + sbt__D_m <=> CPD_15616_m + h_m + nadph_m
R744	0	0	0	2.63849	0	4.06e-11	3.19645	nadp_c + sbt__D_c <=> CPD_15616_c + h_c + nadph_c
R745	0	0	0	0	0	0		nadp_c + sbt__D_c --> Glc_aD_c + h_c + nadph_c
R746	0	0	0	0	0	0		ADP_MANNOSE_m + h2o_m --> amp_m + 2.0 h_m + man1p_m
R747	0	0	0	0	0	0	28.3765	nadp_c + rmn_c --> RHNL_c + h_c + nadph_c
R748	0	0	0	26.151	0	4.02e-10	28.3765	nad_c + rmn_c <=> RHNL_c + h_c + nadh_c
R749	0	0	0	6.70988	0	1.03e-10	9.24322	2D3DLR_m <=> lald__L_m + pyr_m
R750	0	238.352	238.352	2.75849	0	2.75849	7.95034	atp_c + glyald_c --> adp_c + g3p_c + h_c
R751	0	0	0	0	0	0	4.52695	atp_m + glyald_m --> adp_m + g3p_m + h_m
R752	0	0	0	0	0	0		atp_c + man_c --> adp_c + h_c + man6p_c
R753	0	0	0	1.86447	0.0106387	2.85e-11	4.13386	man1p_c <=> man6p_c
R754	0.0118208	0.0118208	0	0.0118208	0	0.0118208		gtp_c + h_c + man1p_c --> gdpmann_c + ppi_c
R755	0	0	0	0	0	0		CPD_15263_c + RED_NADPH_HEMOPROTEIN_REDUCTASES_c + o2_c --> CPD_15264_c + OX_NADPH_HEMOPROTEIN_REDUCTASES_c + h2o_c
R756	0	0	0	0	0	0		3.0 accoa_c + 3.0 h_c + 3.0 nadph_c --> CPD_18035_c + co2_c + 3.0 coa_c + h2o_c + 3.0 nadp_c
R757	0	0	0	0	0	0	12.8431	accoa_c + 4.0 amet_c + 7.0 h_c + 6.0 malcoa_c + 5.0 nadph_c --> CPD_17997_c + 4.0 ahcys_c + 6.0 co2_c + 7.0 coa_c + 5.0 h2o_c + 5.0 nadp_c
R758	0	0	0	0	0	0	12.8431	CPD_17997_c + atp_c + tyr__L_c --> CPD_17995_c + amp_c + h_c + ppi_c
R759	0	0	0	422.023	0	6.5e-09	596.226	gal_c <=> gal_bD_c
R760	0	0	0	9.73554	0	3.71e-11		arab__D_c + h_c + nadph_c <=> abt__D_c + nadp_c
R761	0.00941562	238.361	238.352	9.73264	0	0.00847406		h_c + nadph_c + rib__D_c <=> nadp_c + rbt_c
R762	0	238.532	238.532	9.44717	0	3.56e-11		galt_c + nadp_c <=> gal_c + h_c + nadph_c
R763	0	0	0	0	0	0	11.513	gal_c + nad_c --> GALN14LAC_c + h_c + nadh_c
R764	0	0	0	0	0	0	8.44575	galctn__D_c --> 2dh3dgal_c + h2o_c
R765	0	0	0	0	0	0		h2o_c + lcts_c --> Glc_aD_c + gal_c
R766	0	1000	1000	1000	0	1000		1Dgali_m + sucr_m --> inost_m + raffin_m
R767	0	0	0	0	0	0		6dg_e + h2o_e --> gal_e + glc__D_e
R768	0	0	0	38.9456	0	6e-10		ggl_c + h2o_c <=> gal_c + glyc_c
R769	0	0	0	31.6685	0	4.87e-10		1Dgali_c + h2o_c <=> gal_c + inost_c
R770	0	0	0	36.4359	0	5.61e-10		epm_e + h2o_e <=> gal_e + man_e
R771	0	0	0	32.0904	0	4.94e-10		h2o_e + melt_e <=> gal_e + sbt__D_e
R772	0	0	0	0.861796	0	-1.17496	8.78831	ctp_c + tag6p__D_c <=> cdp_c + h_c + tagdp__D_c
R773	0	240.053	240.053	0.750822	0	0.750822	7.80174	tag6p__D_c + utp_c --> h_c + tagdp__D_c + udp_c
R774	0	0	0	0	0	0	7.51287	itp_c + tag6p__D_c --> h_c + idp_c + tagdp__D_c
R775	0	0	0	25.0551	0	2.53e-10		h2o_e + mnt_e <=> 6dg_e + gal_e
R776	0	0	0	0	0	0		h2o_e + stys_e --> gal_e + raffin_e
R777	0	0	0	0	0	0		h2o_e + raffin_e --> gal_e + sucr_e
R778	0	0	0	0	0	0	3.40184	tagdp__D_c --> dhap_c + g3p_c
R779	0	240.053	240.053	2.03676	0	2.03676		atp_c + tag6p__D_c --> adp_c + h_c + tagdp__D_c
R780	0	238.532	238.532	1.75713	0	1.75713	4.14845	atp_c + gal_c --> adp_c + gal1p_c + h_c
R781	0	119.526	119.526	1.19327	0	1.19327	22.7798	gal1p_c + h_c + utp_c --> ppi_c + udpgal_c
R782	0	238.517	238.517	422.023	0	-0.0135276		udpgal_c <=> udpg_c
R783	0	238.532	238.532	14.197	0	-0.257929	24.1773	gal1p_c + udpg_c <=> g1p_c + udpgal_c
R784	0.00359567	0.00359567	0	1.83938	0	2.88e-11	5.24546	udpgal_c <=> udpgalfur_c
R785	0	0	0	0	0	0		h2o_e + lcts_e --> gal_e + glc__aD_e
R786	0	0	0	0	0	0		h2o_e + sucr_e --> fru_e + glc__aD_e
R787	0	1000	1000	16.7799	0	16.7799	67.8628	h2o_c + sucr_c --> fru_B_c + glc__D_c
R788	0	0	0	0	0	0		h2o_e + sucr_e --> fru_e + glc__D_e
R789	0	0	0	24.2838	0	6.77e-11		h2o_c + sucr_c <=> fru_c + glc__D_c
R790	0	0	0	0	0	0	65.8724	1Dgali_m + 4_METHYL_MYO_INOSITOL_m --> CPD_8058_m + inost_m
R791	0	0	0	0	0	0	1.20381	atp_x + coa_x + lnlc_x --> amp_x + lnlccoa_x + ppi_x
R792	0	0	0	9.93319	0	1.55e-10	15.0416	CPD_8816_c + h_c <=> RES_c + co2_c
R793	0	238.352	238.352	4.00587	0	4.00587	123.084	g6p_c + h2o_c --> glc__D_c + pi_c
R794	0	0	0	0	0	0	12.2284	2.0 cys__L_c + o2_c --> CYST_c + h2o2_c
R795	0	119.176	119.176	1.67839	0	1.67839		atp_c + cys__L_c + glu__L_c --> adp_c + glucys_c + h_c + pi_c
R796	0	119.176	119.176	1.67174	0	1.67174		atp_c + glucys_c + gly_c --> adp_c + gthrd_c + h_c + pi_c
R797	0	119.176	119.176	1.67174	0	1.67174		gthrd_c + h2o_c --> cgly_c + glu__L_c
R798	0	119.176	119.176	1.67839	0	1.67839	25.3133	5oxpro_c + atp_c + 2.0 h2o_c --> adp_c + glu__L_c + h_c + pi_c
R799	0	43.4381	43.4381	4.68214	0	4.68214	108.28	gthox_c + h_c + nadph_c --> 2.0 gthrd_c + nadp_c
R800	0	119.176	119.176	1.67174	0	1.67174	51.9129	cgly_c + h2o_c --> cys__L_c + gly_c
R801	0	43.4381	43.4381	4.68214	0	4.68214		2.0 gthrd_c + h2o2_c --> gthox_c + 2.0 h2o_c
R802	0	32.5715	32.5715	6.1662	0	6.1662	19.8164	icit_m + nadp_m --> akg_m + co2_m + nadph_m
R803	0	0	0	0	0	0		CPD_6262_c + h2o_c --> S_SUBSTITUTED_L_CYSTEINES_c + gly_c
R804	0	173.768	173.768	2.05877	0	2.05877		glyald_c + h_c + nadph_c --> glyc_c + nadp_c
R805	0	238.367	238.367	3.60243	0	3.60243	98.2258	atp_c + glyc_c --> adp_c + glyc3p_c + h_c
R806	0	0	0	0	0	0		E_c + h_c + nadph_c --> EOL_c + nadp_c
R807	0	0.0013776	0.0013776	0.0013776	0	0.0013776		0.3211 C160ACP_c + 0.0606 C180ACP_c + 0.3061 C181ACP_c + 0.3122 C182ACP_c + dhap_c --> ACP_c + PSAT3P2_c
R808	0	0.00650738	0.00650738	0.00650738	0	0.00650738		0.3211 C160ACP_c + 0.0606 C180ACP_c + 0.3061 C181ACP_c + 0.3122 C182ACP_c + dhap_c --> ACP_c + PEAT3P2_c
R809	0	0.00294539	0.00294539	0.00294539	0	0.00294539		0.3211 C160ACP_c + 0.0606 C180ACP_c + 0.3061 C181ACP_c + 0.3122 C182ACP_c + dhap_c --> ACP_c + PCAT3P2_c
R810	0	0	0	0	0	0		SEMAG_c + h2o_c --> glyc_c + h_c + 0.3211 hdca_c + 0.3061 lnlc_c + 0.3122 lnlnca_c + 0.0606 ocdcea_c
R811	0.00166158	119.178	119.176	0.967829	0	0.967829		0.2291 C160ACP_c + 0.0795 C180ACP_c + 0.2979 C181ACP_c + 0.3935 C182ACP_c + DAGLY_c --> ACP_c + tagho_c
R812	0	119.176	119.176	0.966334	0	0.966334		h2o_c + tagho_c --> DAGLY_c + 0.2291 hdca_c + 0.3935 lnlc_c + 0.0795 ocdca_c + 0.2979 ocdcea_c
R813	0	0.000256856	0.000256856	0.000256856	0	0.000256856		DAGLY_c + h2o_c --> MAGLY_c + 0.2291 hdca_c + 0.3935 lnlc_c + 0.0795 ocdca_c + 0.2979 ocdcea_c
R814	0	521.305	521.305	2.75064	0	2.75064		glyc__R_c + 2.0 h_c + nadh_c --> Lglyald_c + h2o_c + nad_c
R815	0	0	0	0	0	0	117.435	atp_c + glyc_c --> GLYC1P_c + adp_c + h_c
R816	0	238.352	238.352	3.60243	0	3.60243	7.87029	glyc3p_c + h2o_c --> glyc_c + pi_c
R817	0	521.305	521.305	3.84369	0	3.84369		dha_c + h_c + nadph_c --> glyc_c + nadp_c
R818	0	0.0013776	0.0013776	0.0013776	0	0.0013776		0.3211 C160ACP_c + 0.0606 C180ACP_c + 0.3061 C181ACP_c + 0.3122 C182ACP_c + glyc3p_c --> ACP_c + PSAGL3P_c
R819	0.0003958	0.0013776	0.000981797	0.0013776	0	0.0013776		0.3211 C160ACP_c + 0.0606 C180ACP_c + 0.3061 C181ACP_c + 0.3122 C182ACP_c + PSAGL3P_c --> ACP_c + PSPA_c
R820	0	0.00650738	0.00650738	0.00650738	0	0.00650738		0.3211 C160ACP_c + 0.0606 C180ACP_c + 0.3061 C181ACP_c + 0.3122 C182ACP_c + glyc3p_c --> ACP_c + PEAGL3P_c
R821	0.00356198	0.00650738	0.00294539	0.00650738	0	0.00650738		0.3211 C160ACP_c + 0.0606 C180ACP_c + 0.3061 C181ACP_c + 0.3122 C182ACP_c + PEAGL3P_c --> ACP_c + PEPA_c
R822	0	0.00294539	0.00294539	0.00294539	0	0.00294539		0.3211 C160ACP_c + 0.0606 C180ACP_c + 0.3061 C181ACP_c + 0.3122 C182ACP_c + glyc3p_c --> ACP_c + PCAGL3P_c
R823	0	0.00294539	0.00294539	0.00294539	0	0.00294539		0.3211 C160ACP_c + 0.0606 C180ACP_c + 0.3061 C181ACP_c + 0.3122 C182ACP_c + PCAGL3P_c --> ACP_c + PCPA_c
R824	0.00789776	0.00887956	0.000981797	0.00887956	0	0.00887956		0.3211 C160ACP_c + 0.0606 C180ACP_c + 0.3061 C181ACP_c + 0.3122 C182ACP_c + glyc3p_c --> ACP_c + CLAGL3P_c
R825	0.00789776	0.00887956	0.000981797	0.00887956	0	0.00887956		0.3211 C160ACP_c + 0.0606 C180ACP_c + 0.3061 C181ACP_c + 0.3122 C182ACP_c + CLAGL3P_c --> ACP_c + CLPA_c
R826	0	238.352	238.352	3.25479	0	3.25479		PCPA_c + h2o_c --> SEDAG_c + pi_c
R827	0	0.00294539	0.00294539	0.00294539	0	0.00294539		0.074 C160ACP_c + 0.222 C181ACP_c + 0.704 C182ACP_c + glyc3p_c --> ACP_c + SEMAGP_c
R828	0	0.00294539	0.00294539	0.00294539	0	0.00294539		0.074 C160ACP_c + 0.222 C181ACP_c + 0.704 C182ACP_c + SEMAGP_c --> ACP_c + SEDAGP_c
R829	0	0.00294539	0.00294539	0.00294539	0	0.00294539		SEDAGP_c + h2o_c --> SEDAG_c + pi_c
R830	0.00221428	0.00221428	0	0.00221428	0	0.00221428		0.2291 C160ACP_c + 0.0795 C180ACP_c + 0.2979 C181ACP_c + 0.3935 C182ACP_c + glyc3p_c --> ACP_c + MAGLYP_c
R831	0.00195742	0.00221428	0.000256856	0.00221428	0	0.00221428		0.2291 C160ACP_c + 0.0795 C180ACP_c + 0.2979 C181ACP_c + 0.3935 C182ACP_c + MAGLYP_c --> ACP_c + DAGLYP_c
R832	0.00195742	0.00221428	0.000256856	0.00221428	0	0.00221428		DAGLYP_c + h2o_c --> DAGLY_c + pi_c
R833	0	521.305	521.305	2.75726	0	2.75726		atp_c + dha_c --> adp_c + dhap_c + h_c
R834	0	94.0593	94.0593	4.71816	0	4.71816	35.3374	fad_m + glyc3p_c + h_c --> dhap_c + fadh2_m
R835	0	247.809	247.809	4.73459	0	4.73459	84.5259	dhap_c + h_c + nadh_c --> glyc3p_c + nad_c
R836	0	0.0013776	0.0013776	0.0013776	0	0.0013776		PSAT3P2_c + nadph_c --> PSAGL3P_c + nadp_c
R837	0.0003958	0.0013776	0.000981797	0.0013776	0	0.0013776		PSPA_c + ctp_c + h_c --> PSCDPDG_c + ppi_c
R838	0	0.00650738	0.00650738	0.00650738	0	0.00650738		PEAT3P2_c + nadph_c --> PEAGL3P_c + nadp_c
R839	0.00356198	0.00650738	0.00294539	0.00650738	0	0.00650738		PEPA_c + ctp_c + h_c --> PECDPDG_c + ppi_c
R840	0.00345535	0.00640074	0.00294539	0.00640074	0	0.00640074		PEPS_c + h_c --> PE_c + co2_c
R841	0	0.00294539	0.00294539	0.00294539	0	0.00294539		PCAT3P2_c + nadph_c --> PCAGL3P_c + nadp_c
R842	0.00010663	0.00392719	0.00382056	0.00392719	0	0.00392719		PCPA_c + ctp_c + h_c --> PCCDPDG_c + ppi_c
R843	0	0.00283876	0.00283876	0.00283876	0	0.00283876		PCPS_c + h_c --> PCPE_c + co2_c
R844	0	0.00283876	0.00283876	0.00283876	0	0.00283876		PCPE_c + amet_c --> C01241_c + ahcys_c + h_c
R845	0.00257948	0.00356128	0.000981797	0.00356128	0	0.00356128		CLPA_c + ctp_c + h_c --> CLCDPDG_c + ppi_c
R846	0.00123642	0.00123642	0	0.00123642	0	0.00123642		CLCDPDG_c + glyc3p_c --> cmp_c + h_c + pgp_EC_c
R847	0.00123642	0.00123642	0	0.00123642	0.00111278	0.000123642	6.65596	h2o_c + pgp_EC_c --> pglycho_c + pi_c
R848	0.00123642	0.00123642	0	0.00123642	0.00111278	0.000123642		CLCDPDG_c + pglycho_c --> clpnho_c + cmp_c
R849	0	0	0	0	0	0	38.547	h2o_c + pglycho_c --> GLYC1P_c + SEDAG_c + 2.0 h_c
R850	0	0	0	0	0	0		pcholho_c --> 0.01 C120_c + 0.044 C140_c + 0.077 C141_c + 0.039 C161_c + 0.018 C162_c + 0.048 C170_c + 0.012 arach_c + 0.224 hdca_c + 0.308 lnlc_c + 0.021 lnlnca_c + lpcholho_c + 0.068 ocdca_c + 0.131 ocdcea_c
R851	0.00076194	0.00076194	0	0.00076194	0	0.00076194		PE_c --> LPE_c + 0.3211 hdca_c + 0.3122 lnlc_c + 0.0606 ocdca_c + 0.3061 ocdcea_c
R852	0	0	0	8.91925	0	1.57e-10	35.3374	fad_c + glyc3p_c + h_c <=> dhap_c + fadh2_c
R853	0	238.352	238.352	3.25479	0	3.25479		SEDAG_c + ctp_c --> PCPA_c + cdp_c + h_c
R854	0	0	0	0	0	0		LPE_c + h2o_c --> 0.024 C120_c + 0.013 C140_c + 0.012 C141_c + 0.002 C150_c + 0.02 C161_c + 0.008 C162_c + 0.002 C170_c + 0.006 arach_c + g3pe_c + h_c + 0.154 hdca_c + 0.327 lnlc_c + 0.032 lnlnca_c + 0.026 ocdca_c + 0.374 ocdcea_c
R855	0	79.4506	79.4506	0.846015	0	0.846015	10.6853	atp_c + etha_c --> adp_c + ethamp_c + h_c
R856	0	119.176	119.176	1.25288	0	1.25288	2.78626	ctp_c + ethamp_c + h_c --> cdpea_c + ppi_c
R857	0	119.176	119.176	1.25288	0	1.25288		SEDAG_c + cdpea_c --> PE_c + cmp_c + h_c
R858	0	119.176	119.176	1.22679	0	1.22679	38.547	h2o_c + pcholho_c --> SEDAG_c + cholp_c + h_c
R859	0	119.176	119.176	1.25288	0	1.25288	38.547	PE_c + h2o_c --> SEDAG_c + ethamp_c + h_c
R860	0	79.4506	79.4506	0.783861	0	0.783861		h2o_c + pcholho_c --> PCPA_c + chol_c + h_c
R861	0	79.4506	79.4506	0.846294	0	0.846294		PE_c + h2o_c --> PCPA_c + etha_c + h_c
R862	0	0	0	0	0	0		h2o_c + lpcholho_c --> 0.024 C120_c + 0.013 C140_c + 0.012 C141_c + 0.002 C150_c + 0.02 C161_c + 0.008 C162_c + 0.002 C170_c + 0.006 arach_c + g3pc_c + 0.154 hdca_c + 0.327 lnlc_c + 0.032 lnlnca_c + 0.026 ocdca_c + 0.374 ocdcea_c
R863	0	238.352	238.352	2.55933	0	2.55933	9.95473	atp_c + chol_c --> adp_c + cholp_c + h_c
R864	0	119.176	119.176	1.22679	0	1.22679	2.89211	cholp_c + ctp_c + h_c --> cdpchol_c + ppi_c
R865	0	119.176	119.176	1.22679	0	1.22679		SEDAG_c + cdpchol_c --> cmp_c + h_c + pcholho_c
R866	0.115731	119.292	119.176	1.96567	0.104158	1.86151	8.08045	accoa_c + gam6p_c --> acgam6p_c + coa_c + h_c
R867	0	0	0	7.42303	0	1.31e-10	17.5147	alltn_e <=> alltn_c
R868	0	0	0	1000	0	0		C04308_x + amet_x <=> ahcys_x + h_x + pchol_cho_x
R869	0	0	0	0	0	0		C03819_m + acoa_m --> coa_m + 4.0 h_m + pail_cho_m
R870	0	0	0	0	0	0		C03819_x + acoa_x --> coa_x + 4.0 h_x + pail_cho_x
R871	0	0	0	0	0	0		C18125_x + acoa_x --> PS_x + coa_x + 5.0 h_x
R872	0	0	0	0	0	0		C18126_m + acoa_m --> coa_m + 4.0 h_m + pglyc_cho_m
R873	0	0	0	0	0	0		C18126_x + acoa_x --> coa_x + 4.0 h_x + pglyc_cho_x
R874	0	0	0	0	0	0		C18129_m + acoa_m --> clpnho_c_m + coa_m + 4.0 h_m
R875	0	0	0	0	0	0	0.499823	SEDAG_c + amet_c --> 5mta_c + C18168_c + h_c
R876	0	0	0	0	0	0	0.143035	C18168_c + 3.0 amet_c --> C18169_c + 3.0 ahcys_c + 3.0 h_c
R877	0	238.352	238.352	2.55933	0	2.55933	58.2647	cholp_c + h2o_c --> chol_c + pi_c
R878	0	0	0	0	0	0	35.2537	g3pc_c + h2o_c --> chol_c + glyc3p_c + h_c
R879	0	0	0	0	0	0	32.2418	ach_m + h2o_m --> ac_m + chol_m + h_m
R880	0	23.0056	23.0056	10.5641	0	0.127974	17.7767	acald_c + gly_c <=> thr__L_c
R881	0	64.7055	64.7055	1.478	0	1.478		nad_c + thr__L_c --> 2aobut_c + h_c + nadh_c
R882	0	56.8753	56.8753	0.833759	0	0.833759	11.7145	atp_c + hom__L_c --> adp_c + h_c + phom_c
R883	0	56.8753	56.8753	0.833759	0	0.833759	23.9406	h2o_c + phom_c --> pi_c + thr__L_c
R884	0	0	0	0	0	0		HPLYS_m + gly_m --> HPSAMLYS_m + co2_m
R885	0	0	0	59.5668	0	1.05e-09	123.731	HPLYS_m + h_m + nadh_m <=> DHPLYS_m + nad_m
R886	0	91.0388	91.0388	1.53461	0	1.53461		ser__L_c --> nh4_c + pyr_c
R887	0	1000	1000	5.23388	0	5.23388		hcys__L_c + ser__L_c --> cyst__L_c + h2o_c
R888	0	1000	1000	10.7607	0	10.7607		gly_c + h2o_c + o2_c --> glx_c + h2o2_c + nh4_c
R889	0	521.305	521.305	2.75064	0	2.75064		3pg_c + h2o_c --> glyc__R_c + pi_c
R890	0	0	0	0	0	0	24.664	ser__L_m --> ser__D_m
R891	0	64.7055	64.7055	1.478	0	1.478	11.7179	aact_c + h2o_c + o2_c --> h2o2_c + mthgxl_c + nh4_c
R892	0	0	0	0	0	0	12.4532	ser__D_m --> nh4_m + pyr_m
R893	0	0	0	0	0	0	16.7492	athr__L_c --> acald_c + gly_c
R894	0	91.0404	91.0404	9.15068	0	-0.000966078	23.9406	h2s_c + ser__L_c <=> cys__L_c + h2o_c
R895	0	0	0	11.0598	0	1.67e-10	20.4636	pyr_m + ser__L_m <=> ala__L_m + hpyr_m
R896	0	64.7055	64.7055	1.478	0	1.478		2aobut_c + h_c --> aact_c + co2_c
R897	0	0	0	0	0	0	11.0406	24dab_c + h_c --> CPD_313_c + co2_c
R898	0	0	0	1000	0	0		chol_c <=> DONOR_H2_c + betald_c
R899	0	0	0	10.428	0	-4.62e-12		betald_c + h2o_c + nad_c <=> glyb_c + 2.0 h_c + nadh_c
R900	0	0	0	1000	0	0		chol_m <=> DONOR_H2_m + betald_m
R901	0	24.5389	24.5389	7.52875	0	-0.100196		ser__L_c + thf_c <=> gly_c + h2o_c + mlthf_c
R902	0	39.3078	39.3078	0.628571	0	0.628571		cyst__L_c + h2o_c --> 2obut_c + cys__L_c + nh4_c
R903	0.0028152	56.8781	56.8753	0.90051	0.00253368	0.897976	12.619	4pasp_c + h_c + nadph_c --> aspsa_c + nadp_c + pi_c
R904	0.0028152	56.8781	56.8753	0.90051	0.00253368	0.897976	22.2954	aspsa_c + h_c + nadh_c --> hom__L_c + nad_c
R905	0	174.013	174.013	16.0704	0	0.00145962		3pg_c + nad_c <=> 3php_c + h_c + nadh_c
R906	0	174.013	174.013	1.46736	0	1.46736	9.21395	3php_c + glu__L_c --> akg_c + pser__L_c
R907	0	238.352	238.352	2.60315	0	2.60315	3.65297	atp_c + glyc__R_c --> 3pg_c + adp_c + h_c
R908	0.00028917	0.00028917	0	0.00028917	0	0.00028917		PSCDPDG_c + ser__L_c --> PS_c + cmp_c + h_c
R909	0.00345535	0.00640074	0.00294539	0.00640074	0	0.00640074		PECDPDG_c + ser__L_c --> PEPS_c + cmp_c + h_c
R910	0	0.00283876	0.00283876	0.00283876	0	0.00283876		PCCDPDG_c + ser__L_c --> PCPS_c + cmp_c + h_c
R911	0	0	0	12.6262	0	1.91e-10	23.7478	akg_m + gly_m <=> glu__L_m + glx_m
R912	0	173.768	173.768	1.16905	0	1.16905	25.9662	glx_c + ser__L_c --> gly_c + hpyr_c
R913	0	0	0	12.8632	0	1.95e-10	18.967	glyc__R_c + nad_c <=> h_c + hpyr_c + nadh_c
R914	0	174.013	174.013	1.10894	0	1.10894	2.72495	h2o_c + pser__L_c --> pi_c + ser__L_c
R915	0.0028152	56.8781	56.8753	0.90051	0.00253368	0.897976	10.5463	asp__L_c + atp_c --> 4pasp_c + adp_c
R916	0	0	0	59.5668	0	-4.53e-11		HPSAMLYS_m + h_m + thf_m <=> DHPLYS_m + mlthf_m + nh4_m
R917	0	0	0	0	0	0		ala__D_c + h2o_c + o2_c --> h2o2_c + nh4_c + pyr_c
R918	0.0197982	21.5645	21.5448	0.297656	0	0.297656		3ig3p_c + ser__L_c --> g3p_c + h2o_c + trp__L_c
R919	0	0	0	0	0	0	3.32036	gly_m + h_m + succoa_m --> 5aop_m + co2_m + coa_m
R920	0	54.1833	54.1833	5.1062	0	5.1062		thr__L_c --> 2obut_c + nh4_c
R921	0	54.1833	54.1833	5.1062	0	5.1062		thr__L_m --> 2obut_m + nh4_m
R922	3.03e-05	3.03e-05	0	3.03e-05	2.72e-05	3.03e-06		CERB2_c + pailho_c --> IPC_c + h2o_c
R923	0	62.2669	62.2669	5.55121	0	5.55121		icit_x --> glx_x + succ_x
R924	0	0	0	0	0	0		h_c + oxa_c --> co2_c + for_c
R925	0	0	0	0	0	0		h_e + oxa_e --> co2_e + for_e
R926	0	43.4381	43.4381	7.20142	0	7.20142		2.0 h2o2_c --> 2.0 h2o_c + o2_c
R927	0	28.0874	28.0874	0.284209	0	0.284209		2.0 h2o2_x --> 2.0 h2o_x + o2_x
R928	0	0	0	0	0	0		2.0 h2o2_e --> 2.0 h2o_e + o2_e
R929	0	48.6906	48.6906	2.23444	0	2.23444		gly_c + nad_c + thf_c --> co2_c + mlthf_c + nadh_c + nh4_c
R930	0	43.4381	43.4381	4.26989	0	4.26989		2.0 h2o2_m --> 2.0 h2o_m + o2_m
R931	0	32.0478	32.0478	2.38689	0	2.38689		btcoa_c + glx_c + h2o_c --> CPD_1130_c + coa_c + h_c
R932	0	0	0	10.7864	0	1.56e-10	14.0588	glyclt_c + nad_c <=> glx_c + h_c + nadh_c
R933	0	0	0	0	0	0		atp_c + coa_c + oxa_c --> amp_c + oxalcoa_c + ppi_c
R934	0	1000	1000	9.88962	0	9.88962	24.2787	3hbcoa_m + nadp_m --> aacoa_m + h_m + nadph_m
R935	0	0	0	1000	0	0		b2coa_x + h2o_x <=> C4HCOA_x
R936	0.0107039	48.0825	48.0718	2.06213	0.00963349	2.0525	33.2175	for_c + h_c + o2_c --> co2_c + h2o2_c
R937	0	32.0478	32.0478	2.0525	0	2.0525		10fthf_c + h2o_c --> for_c + h_c + thf_c
R938	0	0	0	0	0	0	5.24546	cpppg3_m + 3.0 o2_m --> COPROPORPHYRIN_III_m + 3.0 h2o2_m
R939	0.0225216	0.0225216	0	0.0225216	0.0202694	0.00225216	1.90641	atp_c + prpp_c --> ppi_c + prbatp_c
R940	0.0225216	0.0225216	0	0.0225216	0	0.0225216		h2o_c + prbatp_c --> h_c + ppi_c + prbamp_c
R941	0.0225216	0.0225216	0	0.0225216	0	0.0225216		h2o_c + prbamp_c --> prfp_c
R942	0.0225216	0.0225216	0	0.0225216	0.0202694	0.00225216	11.0406	prfp_c --> prlp_c
R943	0.0225216	0.0225216	0	0.0225216	0.0202694	0.00225216	19.8611	gln__L_c + prlp_c --> aicar_c + eig3p_c + glu__L_c + h_c
R944	0.0225216	0.0225216	0	0.0225216	0.0202694	0.00225216	7.49797	eig3p_c --> h2o_c + imacp_c
R945	0.0225216	0.0225216	0	0.0225216	0	0.0225216		glu__L_c + imacp_c --> akg_c + hisp_c
R946	0.0225216	0.0225216	0	0.0225216	0.0202694	0.00225216	7.27773	h2o_c + hisp_c --> histd_c + pi_c
R947	0	0.0225216	0.0225216	0.0225216	0	0.0225216		h2o_c + histd_c + 2.0 nad_c --> 3.0 h_c + his__L_c + 2.0 nadh_c
R948	0	0	0	0	0	0		h_c + his__L_c --> co2_c + hista_c
R949	0	119.176	119.176	0.719025	0	0.719025	6.10181	camp_c + h2o_c --> amp_c + h_c
R950	0	0	0	0	0	0	6.10181	35cdamp_c + h2o_c --> damp_c + 2.0 h_c
R951	0	0	0	0	0	0	7.08111	CIMP_c + h2o_c --> 2.0 h_c + imp_c
R952	0	119.176	119.176	0.60111	0	0.60111	4.80874	35cgmp_c + h2o_c --> gmp_c + h_c
R953	0	0	0	0	0	0	7.08111	CCMP_c + h2o_c --> cmp_c + h_c
R954	0	0	0	0	0	0	0.0470304	CARNOSINE_c + amet_c --> ahcys_c + ans_c + h_c
R955	0	0.0225216	0.0225216	0.0225216	0	0.0225216	18.5217	HISTIDINAL_c + h2o_c + nad_c --> 2.0 h_c + his__L_c + nadh_c
R956	0	0.0225216	0.0225216	5.24369	0	0.00332065	16.9393	histd_c + nad_c <=> HISTIDINAL_c + h_c + nadh_c
R957	0	0	0	0	0	0	1.79622	CPD_15280_c + cys__L_c + o2_c --> CPD_15277_c + h2o_c
R958	0	0	0	13.9023	0	2.02e-10	27.7829	CPD_15277_c + fadh2_c <=> ergoth_c + fad_c + nh4_c + pyr_c
R959	0	0	0	0	0	0		atp_c + h_c + pailho_c --> adp_c + pail3pho_c
R960	0	0.00392719	0.00392719	0.00392719	0	0.00392719	38.547	h2o_c + pailho_c --> SEDAG_c + 2.0 h_c + mi3p__D_c
R961	0	0.00392719	0.00392719	0.00392719	0	0.00392719		atp_c + h_c + pailho_c --> adp_c + pail4pho_c
R962	0	0	0	0	0	0		atp_c + pail4pho_c --> adp_c + 4.0 h_c + pail45pho_c
R963	0	0	0	0	0	0		4.0 h2o_e + minohp_e --> mi14p_e + 4.0 pi_e
R964	0	0	0	0	0	0		CPD_505_c + atp_c --> CPD_1107_c + adp_c + h_c
R965	0	0	0	0	0	0		INOSITOL_1_4_5_TRISPHOSPHATE_c + atp_c --> INOSITOL_1456_TETRAKISPHOSPHATE_c + adp_c + h_c
R966	0	0	0	0	0	0		INOSITOL_1_4_5_TRISPHOSPHATE_c + h2o_c --> INOSITOL_1_4_BISPHOSPHATE_c + pi_c
R967	0	0.00392719	0.00392719	0.00392719	0	0.00392719		INOSITOL_1_4_BISPHOSPHATE_c + h2o_c --> mi4p__D_c + pi_c
R968	0	0	0	0	0	0		h2o_m + pail45p_cho_m --> DAGLY_m + INOSITOL_1_4_5_TRISPHOSPHATE_m + h_m
R969	0	0	0	1000	0	0		h2o_c + pail35pho_c <=> 2.0 h_c + pail5pho_c + pi_c
R970	0	0	0	1000	0	0		h2o_x + h_x + pail4p_cho_x <=> h_c + pail_cho_x + pi_x
R971	0	0	0	1000	0	0		h2o_c + pail35pho_c <=> 2.0 h_c + pail3pho_c + pi_c
R972	0	0.00392719	0.00392719	0.00392719	0	0.00392719		h2o_c + mi4p__D_c --> inost_c + pi_c
R973	0	0	0	0	0	0		INOSITOL_1456_TETRAKISPHOSPHATE_c + atp_c --> CPD_1107_c + adp_c + h_c
R974	0	0	0	0	0	0	17.1367	CPD_1107_c + atp_c --> adp_c + h_c + inoshp_c
R975	0	0	0	0	0	0		CPD_506_c + h2o_c --> INOSITOL_1_3_4_TRIPHOSPHATE_c + pi_c
R976	0	0	0	0	0	0	41.4224	PHOSPHATIDYLINOSITOL_345_TRIPHOSPHATE_m + h2o_m --> pail45p_cho_m + pi_m
R977	0.000426521	0.00435371	0.00392719	0.00435371	0.000383869	0.00396984		CDPDG_c + inost_c --> cmp_c + pailho_c
R978	0	0	0	0	0	0	17.1634	ISOPROPYLAMINE_c + atp_c + glu__L_c --> CPD_9372_c + adp_c + h_c + pi_c
R979	0	0	0	0	0	0	8.27359	h2o_c + nadp_c + ppal_c --> PROP_c + 2.0 h_c + nadph_c
R980	0	0	0	0	0	0	8.27359	CPD_9375_c + h2o_c + nadp_c --> ala__L_c + 2.0 h_c + nadph_c
R981	0	0	0	10.9499	0	5.2e-11		h_c + nadh_c + o2_c + tym_c <=> dopa_c + h2o_c + nad_c
R982	0	0	0	5.19836	0	7.52e-11	5.94583	h_x + nadh_x + o2_x + tym_x <=> dopa_x + h2o_x + nad_x
R983	0	0	0	0	0	0		crn_c + h_c + nadph_c + o2_c --> CPD_16618_c + h2o_c + nadp_c + tma_c
R984	0	0	0	10.0367	0	1.45e-10	17.7107	3.0 h_c + thmpp_c <=> TPP_m
R985	0	0	0	0	0	0	33.2161	THI4P_c + gly_c + nad_c --> ADT_c + THI4PU_c + 3.0 h2o_c + ncam_c
R986	0	0	0	8.04029	0	1.16e-10	15.8481	R_2_HYDROXYGLUTARATE_c + nad_c <=> akg_c + h_c + nadh_c
R987	0	0	0	0	0	0	12.072	lnlc_c + o2_c --> CPD_13762_c
R988	0	0	0	2.679	0	3.88e-11	12.072	CPD_13762_c <=> CPD_13766_c
R989	0	32.1094	32.1094	1.28912	0	1.28912	4.53349	2ahbut_m + h_m + nadph_m --> 23dhmp_m + nadp_m
R990	0	31.8081	31.8081	1.22215	0	1.22215	123.731	3mop_m + coa_m + nad_m --> 2MC40COA_m + co2_m + nadh_m
R991	0	0	0	0	0	0	22.5568	3mop_c + h_c --> 2mbald_c + co2_c
R992	0	0	0	0	0	0		2mbald_c + h_c + nadh_c --> 2mbtoh_c + nad_c
R993	0	86.8762	86.8762	21.1007	0	21.1007	67.1121	P_BENZOQUINONE_c + lac__L_c --> hqn_c + pyr_c
R994	0	16.0239	16.0239	0.481156	0	0.481156	94.6506	4mop_m + coa_m + nad_m --> co2_m + ivcoa_m + nadh_m
R995	0	0	0	1000	0	0		glutar_m + succoa_m <=> glutcoa_m + succ_m
R996	0	0	0	0	0	0	12.625	h2o_c + nadp_c + oxptn_c --> glutar_c + 2.0 h_c + nadph_c
R997	0	0	0	17.3258	0	2.55e-10		met__L_m + phpyr_m <=> 4met2obut_m + phe__L_m
R998	0	40.7806	40.7806	1.478	0	1.478		h2o_c + lald__L_c + nadp_c --> 2.0 h_c + lac__L_c + nadph_c
R999	0	0	0	1000	0	0		CPD_19136_m <=> CPD_19133_m
R1000	0	0	0	1000	0	0		CPD_19133_c <=> e4p_c
R1001	0	57.6512	57.6512	5.05082	0	5.05082	103.492	2obut_m + coa_m + nad_m --> co2_m + nadh_m + ppcoa_m
R1002	0	16.0239	16.0239	0.45338	0	0.45338	25.0865	3hib_m + nad_m --> h_m + mmtsa_m + nadh_m
R1003	0	16.123	16.123	0.660931	0	0.660931		HCIT_m --> b124tc_m + h2o_m
R1004	0	16.123	16.123	2.56723	0	0.089147		b124tc_m + h2o_m <=> hicit_m
R1005	0	16.123	16.123	0.660931	0	0.660931	30.1092	hicit_m + nad_m --> h_m + nadh_m + oxag_m
R1006	0	16.123	16.123	0.660931	0	0.660931	29.2517	h_m + oxag_m --> 2oxoadp_m + co2_m
R1007	0	999.901	999.901	0.320799	0	0.320799	1.48106	L2aadp6sa_m + h2o_m + nadp_m --> L2aadp_m + 2.0 h_m + nadph_m
R1008	0	0	0	1000	0	0		AMA_x + atp_x + 2.0 h_c <=> C05560_x + ppi_x
R1009	0	0	0	1000	0	0		C05535_x + h_x + nadph_x <=> C11482_x + L2aadp6sa_x + nadp_x
R1010	0	0	0	1000	0	0		C05560_x + C11482_x <=> C05535_x + amp_x + 2.0 h_c
R1011	0	0	0	1000	0	0		C20279_c <=> CPD_3321_c + h2o_c
R1012	0.0990522	5.62958	5.53052	48.8179	0	0.089147		2oxoadp_m + glu__L_m <=> L2aadp_m + akg_m
R1013	0.0990522	86.9752	86.8762	7.56861	0.089147	7.47947		L2aadp6sa_m + glu__L_m + h_m + nadph_m --> h2o_m + nadp_m + saccrp__L_m
R1014	0.0990522	521.404	521.305	4.51596	0	4.51596		h2o_m + nad_m + saccrp__L_m --> akg_m + h_m + lys__L_m + nadh_m
R1015	0	16.123	16.123	0.660931	0	0.660931	2.19451	accoa_m + akg_m + h2o_m --> HCIT_m + coa_m + h_m
R1016	0.0990522	1000	999.901	0.409946	0.089147	0.320799	1.43762	L2aadp_m + 2.0 h_m + nadh_m --> L2aadp6sa_m + h2o_m + nad_m
R1017	0	0	0	0	0	0	8.44575	akg_m + gbbtn_m + o2_m --> co2_m + crn_m + succ_m
R1018	0	521.305	521.305	4.42681	0	4.42681	7.95758	akg_c + h_c + lys__L_c + nadph_c --> h2o_c + nadp_c + saccrp__L_c
R1019	0	0	0	0	0	0		h2o_c + nad_c + saccrp__L_c --> L2aadp6sa_c + glu__L_c + h_c + nadh_c
R1020	0	0	0	0	0	0		h2o_c + nad_c + oxptn_c --> glutar_c + 2.0 h_c + nadh_c
R1021	0	0	0	0	0	0	19.8432	lys__L_m --> 36dahx_m
R1022	0	0	0	0	0	0		amet_c + pcollglys_c --> C05544_c + ahcys_c + h_c
R1023	0	0	0	0	0	0		C05544_c + amet_c --> Ndmelys_c + ahcys_c + h_c
R1024	0	0	0	0	0	0		Ndmelys_c + amet_c --> Ntmelys_c + ahcys_c
R1025	0	0	0	0	0	0		akg_c + o2_c + tmlys_c --> 3_HYDROXY_N6N6N6_TRIMETHYL_L_LYSINE_c + co2_c + succ_c
R1026	0	0	0	0	0	0		4_TRIMETHYLAMMONIOBUTANAL_c + h2o_c + nad_c --> gbbtn_c + 2.0 h_c + nadh_c
R1029	0	16.0239	16.0239	0.571784	0	0.571784		2oxoadp_m + coa_m + nad_m --> co2_m + glutcoa_m + nadh_m
R1030	0	0	0	0	0	0		PROP_m + atp_m + coa_m --> amp_m + ppcoa_m + ppi_m
R1031	0	0	0	0	0	0		PROP_c + atp_c + coa_c --> amp_c + ppcoa_c + ppi_c
R1032	0	16.0239	16.0239	0.45338	0	0.45338	13.3985	3mob_m + coa_m + nad_m --> co2_m + ibcoa_m + nadh_m
R1033	0.424636	62.7906	62.3659	1.86922	0	5.17749		cit_m <=> icit_m
R1035	0	0	0	0	0	0	11.5361	adhlam_m + coa_m --> C15973_m + accoa_m
R1036	0	247.455	247.455	12.7709	2.12458	10.6463	999	atp_c + f6p_c --> adp_c + fdp_B_c + h_c
R1037	0	0	0	18.8596	0	-0.0165344	41.0409	meoh_c + nad_c <=> fald_c + h_c + nadh_c
R1038	0	1000	1000	7.18273	0	7.18273	11.7179	meoh_c + o2_c --> fald_c + h2o2_c
R1039	0	0	0	0	0	0		hmgth_c + nad_c --> Sfglutth_c + h_c + nadh_c
R1040	0	0	0	0	0	0	21.8952	Sfglutth_c + h2o_c --> for_c + gthrd_c + h_c
R1041	0	0	0	58.3447	0	8.57e-10		fald_c + gthrd_c + nad_c <=> Sfglutth_c + h_c + nadh_c
R1042	0	521.305	521.305	3.65813	0	3.65813	13.1997	glyc_c + o2_c --> Lglyald_c + h2o2_c
R1043	0	521.305	521.305	3.84369	0	3.84369	14.0095	glyc_c + o2_c --> dha_c + h2o2_c
R1044	0	41.3123	41.3123	10.9892	0	9.19284		fdp_B_c <=> dhap_c + g3p_c
R1045	0	0	0	0	0	0		2amac_c + h2o_c --> nh4_c + pyr_c
R1046	0	40.7806	40.7806	1.478	0	1.478		h_c + mthgxl_c + nadph_c --> lald__L_c + nadp_c
R1047	0	0	0	0	0	0	1.8383	atp_c + h_c + mpt_c --> mptamp_c + ppi_c
R1048	0	0	0	0	0	0		CARBOXYADENYLATED_MPT_SYNTHASES_c + DONOR_H2_c + L_CYSTEINE_DESULFURASE_PERSULFIDE_c --> CYSTEINE_DESULFURASE_L_CYSTEINE_c + THIOCARBOXYLATED_MPT_SYNTHASES_c + amp_c + h_c
R1049	0	0	0	0	0	0		PRECURSOR_Z_m + 2.0 THIOCARBOXYLATED_MPT_SYNTHASES_m + h2o_m --> 2.0 MPT_SYNTHASE_SMALL_SUBUNITS_m + 4.0 h_m + mpt_m
R1050	0	0	0	0	0	0		CPD0_1812_c + ocdce9coa_c --> CPD_15977_c + coa_c
R1051	0	0	0	1000	0	0		atp_c + hco3_c + thr__L_c <=> CPD_15435_c + h2o_c + ppi_c
R1052	0	0	0	0	0	0		HISTONE_ACETYL_LYSINE_c + h2o_c + nad_c --> C02415_c + C20658_c + ncam_c
R1053	0	0	0	0	0	0		DOL20_c + ctp_c + h_c --> DOL20P_c + cdp_c
R1054	0	0	0	0	0	0		DOL20P_c + uacgam_c --> naglc2p_c + ump_c
R1055	0	0	0	0	0	0	16.7492	DOLICHOLP_c + gdpmann_c --> CPD_171_c + gdp_c
R1056	0	0	0	0	0	0		DOLICHOLP_c + udpg_c --> CPD_166_c + udp_c
R1057	0	0	0	0	0	0		CPD_166_x + CPD_5169_x --> CPD_5170_x + DOLICHOLP_x + h_x
R1058	0	0	0	0	0	0		CPD_166_x + CPD_5168_x --> CPD_5169_x + DOLICHOLP_x + h_x
R1059	0	0	0	0	0	0		CPD_171_x + CPD_5165_x --> CPD_5166_x + DOLICHOLP_x + h_x
R1060	0	0	0	1000	0	0		CPD_224_x + h2o_x <=> DOLICHOLP_x + h_x + pi_x
R1061	0	0	0	0	0	0		CPD_166_x + CPD_5170_x --> CPD_18076_x + DOLICHOLP_x + h_x
R1062	0	0	0	1000	0	0		C00110_x + uacgam_x <=> G00001_x + ump_x
R1063	0	0	0	0	0	0		C06081_x + h_x + nadph_x --> dolichol_x + nadp_x
R1064	0	0	0	1000	0	0		G00001_c + uacgam_c <=> G00002_c + G10619_c
R1065	0	0	0	0	0	0		CPD_171_x + CPD_5167_x --> CPD_5168_x + DOLICHOLP_x + h_x
R1066	0	0	0	0	0	0		CPD_171_x + CPD_5166_x --> CPD_5167_x + DOLICHOLP_x + h_x
R1067	0	0	0	0	0	0		CPD_171_x + CPD_5164_x --> CPD_5165_x + DOLICHOLP_x + h_x
R1068	0	0	0	0	0	0		CPD_5161_x + gdpmann_x --> CPD_5162_x + gdp_x + h_x
R1069	0	0	0	1000	0	0		G00001_x + uacgam_x <=> G00002_x + G10619_x
R1070	0	0	0	0	0	0		asp__L_c + o2_c --> h2o2_c + h_c + iasp_c
R1071	0	0	0	0	0	0		2.0 h_c + prpp_c + quln_c --> co2_c + nicrnt_c + ppi_c
R1072	0	39.7253	39.7253	0.252605	0	0.252605	41.3552	h2o_c + ncam_c --> nac_c + nh4_c
R1073	0	119.176	119.176	1.21747	0	1.21747	4.72149	atp_c + h_c + nmn_c --> nad_c + ppi_c
R1074	0	119.176	119.176	1.21747	0	1.21747		h2o_c + nad_c --> amp_c + 2.0 h_c + nmn_c
R1075	0	39.7253	39.7253	0.252605	0	0.252605	6.09322	atp_c + dnad_c + gln__L_c + h2o_c --> amp_c + glu__L_c + h_c + nad_c + ppi_c
R1076	0	119.176	119.176	1.19772	0	1.19772	4.06853	atp_c + h_c + nicrnt_c --> dnad_c + ppi_c
R1077	0	119.176	119.176	1.19772	0	1.19772		dnad_c + h2o_c --> amp_c + 2.0 h_c + nicrnt_c
R1078	0	0	0	0	0	0		atp_c + nad_c --> adp_c + h_c + nadp_c
R1079	0	59.5903	59.5903	0.309731	0	0.309731	0.534994	atp_c + h2o_c + nac_c + prpp_c --> adp_c + nicrnt_c + pi_c + ppi_c
R1080	0	970.314	970.314	5.21427	0	-0.295268	21.8952	h_c + nadh_m + nadp_m <=> h_m + nad_m + nadph_m
R1081	0	59.5903	59.5903	0.309731	0	0.309731	5.75067	h2o_c + nicrns_c --> h_c + nac_c + rib__D_c
R1082	0	39.7253	39.7253	0.252605	0	0.252605		h2o_c + nad_c --> adprib_c + h_c + ncam_c
R1083	0	26.4846	26.4846	0.205386	0	0.205386		h2o_c + nmn_c --> pi_c + rnam_c
R1084	0	59.5903	59.5903	0.309731	0	0.309731		h2o_c + nicrnt_c --> nicrns_c + pi_c
R1085	0	0	0	0	0	0		fad_m + 5.0 h_m + pentdcoa_m --> C15DCOA_m + fadh2_m
R1086	0	94.0593	94.0593	2.89727	0	2.89727		fad_m + 5.0 h_m + tdcoa_m --> fadh2_m + td2coa_m
R1087	0	94.0593	94.0593	3.66613	0	3.66613		dccoa_m + fad_m + h_m --> dc2coa_m + fadh2_m
R1088	0	94.0593	94.0593	3.62969	0	3.62969		fad_m + h_m + occoa_m --> fadh2_m + oc2coa_m
R1089	0	0	0	7.76997	0	-1.35e-11		C01997_c + h2o_c + nad_c <=> C02415_c + C20658_c + h_c + ncam_c
R1090	0	0	0	4.32378	0	-7.53e-12		C20743_c + h2o_c + nad_c <=> C20658_c + h_c + ncam_c + pcollglys_c
R1091	0	0	0	0	0	0	2.49757	atp_m + rnam_m --> adp_m + h_m + nmn_m
R1092	0	26.4846	26.4846	0.205386	0	0.205386		h2o_c + rnam_c --> h_c + ncam_c + rib__D_c
R1093	0	0	0	0	0	0	2.49757	atp_m + nicrns_m --> NICOTINATE_NUCLEOTIDE_m + adp_m + h_m
R1094	0	20.6555	20.6555	0.877463	0	0.877463		h_c + nadph_c + no3_c --> h2o_c + nadp_c + no2_c
R1095	0	21.1054	21.1054	0.98028	0	0.98028		h_c + nadh_c + no3_c --> h2o_c + nad_c + no2_c
R1096	0	12.0084	12.0084	0.7011	0	0.7011	22.584	4.0 h_c + 3.0 nadph_c + no2_c --> h2o_c + 3.0 nadp_c + nh4oh_c
R1097	0	12.4054	12.4054	0.95495	0	0.95495	36.3627	4.0 h_c + 3.0 nadh_c + no2_c --> h2o_c + 3.0 nad_c + nh4oh_c
R1098	0	0	0	91.1946	0	1.31e-09		h_c + hco3_c <=> co2_c + h2o_c
R1099	0	0	0	0	0	0		CPD_14557_m + 2.0 FERO_m + h_m + o2_m --> 2.0 ficytC_m + h2o_m + no2_m
R1100	0	0	0	0	0	0	17.1144	cynt_m + h_m + hco3_m --> cbm_m + co2_m
R1101	0	0	0	0	0	0		cbm_c + 2.0 h_c --> co2_c + nh4_c
R1102	0	0	0	5.84692	0	-1.16e-11		atp_m + cbm_m <=> adp_m + cbp_m
R1103	0	0	0	0	0	0	15.6713	CROTONYL_ACPS_c + h_c + nadph_c --> BUTANOYL_ACPS_c + nadp_c
R1104	0	0	0	0	0	0	71.141	CROTONYL_ACPS_m + h_m + nadph_m --> BUTANOYL_ACPS_m + nadp_m
R1105	0	0	0	0	0	0		h_x + mlthf_x + nadph_x --> 5mthf_x + nadp_x
R1106	0.0630484	32.1109	32.0478	2.10924	0.0567435	2.0525	14.2822	mlthf_c + nad_c --> methf_c + nadh_c
R1107	0.0220354	31.1513	31.1293	0.284809	0	0.284809		h_c + mlthf_c + nadph_c --> 5mthf_c + nadp_c
R1108	0	238.352	238.352	2.31191	0	2.31191	5.0802	5_10_METHENYL_THF_GLU_N_m + h2o_m --> N5_FORMYL_THF_GLU_N_m + h_m
R1109	0	238.352	238.352	2.31191	0	2.31191	8.57538	N5_FORMYL_THF_GLU_N_m + atp_m --> 5_10_METHENYL_THF_GLU_N_m + adp_m + pi_m
R1110	0	0	0	0	0	0	8.84761	10fthf_m + TRNAMET_m --> TRNAFMET_m + thf_m
R1111	0	0	0	0	0	0		atp_m + for_m + thf_m --> 10fthf_m + adp_m + pi_m
R1112	0	0	0	7.28635	0	1.05e-10		10fthf_m + h_m <=> h2o_m + methf_m
R1113	0	0	0	10.3375	0	1.49e-10		methf_m + nadph_m <=> mlthf_m + nadp_m
R1114	0.0630484	32.1109	32.0478	7.28635	0	0.0567435		h2o_c + methf_c <=> 10fthf_c + h_c
R1115	0	1000	1000	14.0908	0	-0.0680334	16.3152	nad_m + thf_m <=> dhf_m + h_m + nadh_m
R1116	0	624.227	624.227	12.7147	0	0.0834545	11.7593	2.0 h_c + 2.0 nadp_m + thf_m <=> fol_m + 2.0 h_m + 2.0 nadph_m
R1117	0	1000	1000	15.3053	0	-0.0544234	16.3152	dhf_m + 2.0 h_c + nad_m <=> fol_m + h_m + nadh_m
R1118	0	0	0	19.3711	0	2.78e-10	20.0255	PSPA_c <=> CLPA_m
R1119	0	0	0	0	0	0		C80ACP_m + amet_m + h2o_m + 2.0 s_m --> ACP_m + dad_5_m + h_m + lipoate_m + met__L_m
R1121	0	7.05608	7.05608	0.106524	0	0.106524		7.0 coa_m + 7.0 fad_m + 8.0 h2o_m + 2.0 h_m + lnlccoa_m + 9.0 nad_m --> aacoa_m + 7.0 accoa_m + 7.0 fadh2_m + 9.0 nadh_m
R1122	2.1708	240.608	238.437	4.78576	0	4.78576		h2o_c + ppi_c --> h_c + 2.0 pi_c
R1123	0	119.26	119.26	2.46679	0	2.46679		h2o_c + ppi_m --> h_m + 2.0 pi_m
R1124	0	0	0	0	0	0		2dhp_c + h_c + nadph_c --> nadp_c + pant__R_c
R1125	0	0	0	0	0	0		2dhp_m + h_m + nadph_m --> nadp_m + pant__R_m
R1126	0	0	0	0	0	0	16.326	atp_c + pnto__R_c --> 4ppan_c + adp_c + h_c
R1127	0	0	0	0	0	0	16.4658	4ppan_c + ctp_c + cys__L_c --> 4ppcys_c + cmp_c + h_c + ppi_c
R1128	0	0	0	0	0	0	27.7829	4ppcys_c + h_c --> co2_c + pan4p_c
R1129	0	0	0	0	0	0	8.55569	atp_c + dpcoa_c --> adp_c + coa_c + h_c
R1130	0	0	0	0	0	0	17.8511	HC01231_c + atp_c --> 4ppcys_c + adp_c + h_c
R1131	0	0	0	0	0	0		atp_c + h_c + pan4p_c --> dpcoa_c + ppi_c
R1132	0	0	0	11.4542	0	1.65e-10	37.4164	dpcoa_x + h2o_x <=> amp_x + 2.0 h_x + pan4p_x
R1133	0	0	0	0	0	0	9.07851	4ppan_c + atp_c + cys__L_c --> 4ppcys_c + amp_c + h_c + ppi_c
R1134	0	0	0	0	0	0	12.8126	3mob_m + h2o_m + mlthf_m --> 2dhp_m + thf_m
R1135	0	0	0	0	0	0	0.941413	1pyr5c_x + amet_x + arg__L_x + 2.0 atp_x --> CPD_17338_x + ahcys_x + 2.0 amp_x + h2o_x + 2.0 h_x + 2.0 ppi_x
R1136	0	0	0	13.1315	0	1.9e-10		crn_c + ddcacoa_c <=> C120CAR_c + coa_c
R1137	0	0	0	13.1315	0	1.9e-10		crn_c + tdcoa_c <=> C140CAR_c + coa_c
R1138	0	0	0	13.1315	0	1.9e-10		C141COA_c + crn_c <=> C141CAR_c + coa_c
R1139	0	0	0	13.1315	0	1.9e-10		crn_c + pentdcoa_c <=> C150CAR_c + coa_c
R1140	0	0	0	13.1315	0	1.87e-10		crn_c + pmtcoa_c <=> C160CAR_c + coa_c
R1141	0	0	0	13.1315	0	1.9e-10		crn_c + hdd2coa_c <=> C161CAR_c + coa_c
R1142	0	0	0	13.1315	0	1.9e-10		C162COA_c + crn_c <=> C162CAR_c + coa_c
R1143	0	0	0	13.1315	0	1.9e-10		crn_c + hepdcoa_c <=> C170CAR_c + coa_c
R1144	0	0	0	13.1315	0	1.9e-10		C171COA_c + crn_c <=> C171CAR_c + coa_c
R1145	0	56.1747	56.1747	13.1315	0	1.89e-10		crn_c + stcoa_c <=> C180CAR_c + coa_c
R1146	0	7.05608	7.05608	13.1315	0	1.89e-10		crn_c + ocdce9coa_c <=> C181CAR_c + coa_c
R1147	0	6.96185	6.96185	13.1315	0	1.89e-10		crn_c + lnlccoa_c <=> C182CAR_c + coa_c
R1148	0	0	0	13.1315	0	1.89e-10		crn_c + lnlncacoa_c <=> C183CAR_c + coa_c
R1149	0	0	0	13.1315	0	1.89e-10		C190COA_c + crn_c <=> C190CAR_c + coa_c
R1150	0	0	0	13.1315	0	1.89e-10		C191COA_c + crn_c <=> C191CAR_c + coa_c
R1151	0	0	0	13.1315	0	1.89e-10		C192COA_c + crn_c <=> C192CAR_c + coa_c
R1152	0	0	0	13.1315	0	1.89e-10		C200COA_c + crn_c <=> C200CAR_c + coa_c
R1153	0	0	0	13.1315	0	1.89e-10		C120CAR_m + coa_m <=> crn_m + ddcacoa_m
R1154	0	0	0	13.1315	0	1.89e-10		C140CAR_m + coa_m <=> crn_m + tdcoa_m
R1155	0	0	0	13.1315	0	1.89e-10		C141CAR_m + coa_m <=> C141COA_m + crn_m
R1156	0	0	0	13.1315	0	1.89e-10		C150CAR_m + coa_m <=> crn_m + pentdcoa_m
R1157	0	0	0	13.1315	0	1.89e-10		C160CAR_m + coa_m <=> crn_m + pmtcoa_m
R1158	0	0	0	13.1315	0	1.89e-10		C161CAR_m + coa_m <=> crn_m + hdd2coa_m
R1159	0	0	0	13.1315	0	1.89e-10		C162CAR_m + coa_m <=> C162COA_m + crn_m
R1160	0	0	0	13.1315	0	1.89e-10		C170CAR_m + coa_m <=> crn_m + hepdcoa_m
R1161	0	0	0	13.1315	0	1.89e-10		C171CAR_m + coa_m <=> C171COA_m + crn_m
R1162	0	0	0	13.1315	0	1.89e-10		C180CAR_m + coa_m <=> crn_m + stcoa_m
R1163	0	7.05608	7.05608	13.1315	0	1.89e-10		C181CAR_m + coa_m <=> crn_m + ocdce9coa_m
R1164	0	6.96185	6.96185	13.1315	0	1.89e-10		C182CAR_m + coa_m <=> crn_m + lnlccoa_m
R1165	0	0	0	13.1315	0	1.89e-10		C183CAR_m + coa_m <=> crn_m + lnlncacoa_m
R1166	0	0	0	13.1315	0	1.89e-10		C190CAR_m + coa_m <=> C190COA_m + crn_m
R1167	0	0	0	13.1315	0	1.89e-10		C191CAR_m + coa_m <=> C191COA_m + crn_m
R1168	0	0	0	13.1315	0	1.89e-10		C192CAR_m + coa_m <=> C192COA_m + crn_m
R1169	0	0	0	13.1315	0	1.89e-10		C200CAR_m + coa_m <=> C200COA_m + crn_m
R1170	0	0	0	18.0811	0	2.61e-10	28.6224	CCbuttc_c + 3.0 h_c <=> 3CMUCL_c
R1171	0.000148165	0.000148165	0	0.000148165	0.000133349	1.48e-05		C170ACP_c + h_c + nadh_c + o2_c --> C171ACP_c + 2.0 h2o_c + nad_c
R1172	0	0	0	0	0	0	12.1894	C171CAR_c + crn_m --> C171CAR_m + crn_c
R1173	0	56.1747	56.1747	13.1315	0	1.89e-10		crn_x + pmtcoa_x <=> C160CAR_x + coa_x
R1174	0	0	0	13.1315	0	1.89e-10		crn_x + stcoa_x <=> C180CAR_x + coa_x
R1176	0	0	0	0	0	0	0.860984	2.0 phe__L_c + 2.0 val__L_c --> CVVFF_c + 4.0 h2o_c
R1177	0	0	0	0	0	0	0.860984	phe__L_c + tyr__L_c + 2.0 val__L_c --> CVVFY_c + 4.0 h2o_c
R1178	0	0	0	0	0	0	20.0246	h_c + phpyr_c --> co2_c + pacald_c
R1179	0	0	0	7.4245	0	-3.43e-11		h2o_c + nadp_c + pacald_c <=> 2.0 h_c + nadph_c + pac_c
R1180	0	8.92105	8.92105	0.50289	0	0.50289		o2_c + phpyr_c --> 2hyoxplac_c + co2_c
R1181	0	0	0	0	0	0	14.8689	h2o_c + o2_c + peamn_c --> h2o2_c + nh4_c + pacald_c
R1182	0	0	0	0	0	0		h_c + phe__L_c --> co2_c + peamn_c
R1183	0	0	0	0	0	0		atp_c + coa_c + pac_c --> amp_c + phaccoa_c + ppi_c
R1184	0	0	0	0	0	0	0.884473	atp_m + coa_m + pac_m --> amp_m + phaccoa_m + ppi_m
R1185	0	0	0	78.1583	0	-3.63e-10		2phetoh_c + nad_c <=> h_c + nadh_c + pacald_c
R1186	0	0	0	0	0	0	112.37	o2_c + phe__L_c --> co2_c + h2o_c + pad_c
R1187	0	19.2287	19.2287	1.77718	0	1.77718		coa_m + oxadpcoa_m --> accoa_m + succoa_m
R1188	0.0529992	0.0529992	0	2.10503	0	3.04e-11	32.2418	glu__L_c + phpyr_c <=> akg_c + phe__L_c
R1189	0	0	0	0	0	0	8.97171	phe__L_m --> cinnm_m + nh4_m
R1190	0	0	0	9.84172	0	8.83e-11		h2o_m + pad_m <=> nh4_m + pac_m
R1191	0	0	0	19.0866	0	2.75e-10	37.4492	h2o_c + pad_c <=> nh4_c + pac_c
R1192	0	19.2287	19.2287	9.07102	0	1.31e-10		3dhsk_c <=> 34dhbz_c + h2o_c
R1193	0.0799884	19.3087	19.2287	1.84917	0	1.84917		e4p_c + h2o_c + pep_c --> 2dda7p_c + pi_c
R1194	0.0799884	19.3087	19.2287	1.84917	0	1.84917		2dda7p_c --> 3dhq_c + pi_c
R1195	0.0799884	19.3087	19.2287	1.84917	0	1.84917		3dhq_c --> 3dhsk_c + h2o_c
R1196	0	0	0	0	0	0		nad_c + quin_c --> 3dhq_c + h_c + nadh_c
R1197	0	11.3161	11.3161	0.647828	0	0.647828		3dhsk_c + h_c + nadh_c --> nad_c + skm_c
R1198	0	11.087	11.087	0.631955	0	0.631955		3dhsk_c + h_c + nadph_c --> nadp_c + skm_c
R1199	0.0799884	11.3161	11.2361	0.647828	0	0.647828		atp_c + skm_c --> adp_c + h_c + skm5p_c
R1200	0.0799884	11.3161	11.2361	0.647828	0	0.647828		pep_c + skm5p_c --> 3psme_c + pi_c
R1201	0.0799884	11.3161	11.2361	0.647828	0.0719896	0.575838	8.89953	3psme_c --> chor_c + pi_c
R1202	0.0601902	11.2963	11.2361	0.630009	0.0541712	0.575838		chor_c --> pphn_c
R1203	0.007191	11.2433	11.2361	0.58231	0.0064719	0.575838	25.6371	nadp_c + pphn_c --> 34hpp_c + co2_c + nadph_c
R1204	0.0197982	7.95433	7.93453	0.194568	0	0.194568		chor_c + gln__L_c --> anth_c + glu__L_c + h_c + pyr_c
R1205	0.0197982	21.5645	21.5448	0.297656	0.0178184	0.279837	0.985731	anth_c + prpp_c --> ppi_c + pran_c
R1206	0.0197982	21.5645	21.5448	0.297656	0.0178184	0.279837	4.79731	pran_c --> 2cpr5p_c
R1207	0.0197982	21.5645	21.5448	0.297656	0.0178184	0.279837	3.43644	2cpr5p_c + h_c --> 3ig3p_c + co2_c + h2o_c
R1208	0	0	0	0	0	0	4.79753	Largn_m + h_m --> co2_m + h2o_m + phe__L_m
R1209	0	0	0	0	0	0	18.3138	indole_m + ser__L_m --> h2o_m + trp__L_m
R1210	0	0	0	0	0	0	0.83335	atp_c + coa_c + fer_c --> amp_c + ferulcoa_c + ppi_c
R1211	0	0	0	1000	0	0		C21459_c <=> SCOPOLETIN_c + coa_c + 4.0 h_c
R1212	0	0	0	1000	0	0		C22070_c <=> CPD_8186_c + coa_c + 4.0 h_c
R1213	0	0	0	0	0	0		atp_c + cinnm_c + coa_c --> CINNAMOYL_COA_c + amp_c + ppi_c
R1214	0	0	0	0	0	0		conialdh_c + h2o_c + nadp_c --> fer_c + 2.0 h_c + nadph_c
R1215	0	0	0	0	0	0		conialdh_c + h2o_c + nad_c --> fer_c + 2.0 h_c + nadh_c
R1216	0	0	0	0	0	0		atp_m + cinnm_m + coa_m --> CINNAMOYL_COA_m + amp_m + ppi_m
R1217	0	0	0	0	0	0		atp_x + cinnm_x + coa_x --> CINNAMOYL_COA_x + amp_x + ppi_x
R1218	0	0	0	0	0	0		dhap_x + ocdce9coa_x --> CPD_15924_x + coa_x
R1219	0	0	0	0	0	0		L_1_LYSOPHOSPHATIDATE_m + ocdce9coa_m --> CPD_8268_m + coa_m
R1220	0	0	0	0	0	0		L_1_LYSOPHOSPHATIDATE_x + ocdce9coa_x --> CPD_8268_x + coa_x
R1221	0	0	0	0	0	0	9.9893	2.0 h2o_x + pchol_cho_x --> 2.0 CARBOXYLATES_x + g3pc_x + 2.0 h_x
R1222	0	0	0	0	0	0	25.4092	1_2_DIPALMITOYLPHOSPHATIDYLCHOLINE_c + h2o_c --> CPD_8343_c + h_c + hdca_c
R1223	0	0	0	1000	0	0		CPD_8343_m + pmtcoa_m <=> 1_2_DIPALMITOYLPHOSPHATIDYLCHOLINE_m + coa_m
R1224	0	0	0	1000	0	0		CPD_8343_x + pmtcoa_x <=> 1_2_DIPALMITOYLPHOSPHATIDYLCHOLINE_x + coa_x
R1225	0	0	0	0	0	0	35.2537	g3pe_c + h2o_c --> etha_c + glyc3p_c + h_c
R1226	0	0	0	1000	0	0		CPD_8355_x + ocdce9coa_x <=> coa_x + pe1819Z1819Z_x
R1227	0	0	0	0	0	0		PHN_c + h_c + nadh_c + o2_c --> PHNO_c + h2o_c + nad_c
R1228	0	0	0	0	0	0	6.43679	2.0 5aop_c --> 2.0 h2o_c + h_c + ppbng_c
R1229	0	0	0	0	0	0	8.17251	h2o_c + 4.0 ppbng_c --> hmbil_c + 4.0 nh4_c
R1230	0	0	0	0	0	0	3.78069	hmbil_c --> h2o_c + uppg3_c
R1231	0	0	0	0	0	0	10.4025	4.0 h_c + uppg3_c --> 4.0 co2_c + cpppg3_c
R1232	0	0	0	0	0	0	3.40037	cpppg3_m + 2.0 h_m + o2_m --> 2.0 co2_m + 2.0 h2o_m + pppg9_m
R1233	0	0	0	0	0	0	0.879217	fe2_m + ppp9_m --> 2.0 h_m + pheme_m
R1234	0	0	0	0	0	0		apocytc_m + 2.0 h_m + pheme_m --> cytc_m
R1235	0	0	0	0	0	0		frdp_m + h2o_m + pheme_m --> HEMEO_m + ppi_m
R1236	0	0	0	0	0	0	48.0415	HEMEO_m --> hemeA_m
R1237	0	0	0	0	0	0		2.0 amet_c + uppg3_c --> 2.0 ahcys_c + dscl_c + h_c
R1238	0	0	0	0	0	0		dscl_c + nad_c --> 2.0 h_c + nadh_c + srch_c
R1239	0	0	0	0	0	0		fe2_c + srch_c --> 2.0 h_c + sheme_c
R1240	0	0	0	0	0	0	3.16228	glu1sa_m --> 5aop_m
R1241	0	0	0	0	0	0	6.27125	3.0 o2_m + pppg9_m --> 3.0 h2o2_m + ppp9_m
R1242	0	0	0	0	0	0	7.49764	4.0 fe2_m + 4.0 h_m + o2_m --> 4.0 fe3_m + 2.0 h2o_m
R1243	0	0	0	0	0	0		TRNA_m + atp_m + glu__L_m --> TRNAGLU_m + amp_m + ppi_m
R1244	0.135344	0.270688	0.135344	0.270688	0	0.270688		TRNA_c + atp_c + glu__L_c --> TRNAGLU_c + amp_c + ppi_c
R1245	0	0	0	0	0	0	19.3439	CPD_7275_c + nad_c --> CPD_7257_c + h_c + nadh_c
R1246	0	0	0	5.22719	0	7.27e-11	19.3439	CPD_7275_c <=> CPD_7243_c + h2o_c
R1247	0	0	0	0	0	0	13.2729	RED_NADPH_HEMOPROTEIN_REDUCTASES_c + chsterol_c + o2_c --> CPD_7239_c + OX_NADPH_HEMOPROTEIN_REDUCTASES_c + h2o_c
R1248	0	0	0	0	0	0		CPD_202_c + h2o_c --> cholate_c + coa_c + h_c
R1249	0	0	0	0	0	0		CPD_7257_m + coa_m --> CPD_202_m + ppcoa_m
R1250	0	0	0	0	0	0		atp_x + cholate_x + coa_x --> CPD_202_x + amp_x + ppi_x
R1251	0	54.1216	54.1216	4.78537	0	4.78537		h2o_m + oaa_m + ppcoa_m --> 2mcit_m + coa_m + h_m
R1252	0	54.1216	54.1216	1000	0	0		2mcit_m <=> 2mcacn_m + h2o_m
R1253	0	54.1216	54.1216	1000	0	0		2mcacn_m + h2o_m <=> micit_m
R1254	0	54.1216	54.1216	1000	0	0		micit_m <=> pyr_m + succ_m
R1255	0	0	0	0	0	0		PROP_c + atp_c + h_c --> ppadn_c + ppi_c
R1256	0	0	0	0	0	0		coa_c + ppadn_c --> amp_c + h_c + ppcoa_c
R1257	0	0	0	46.6113	0	-1.34e-10		PROP_c + atp_c <=> adp_c + ppap_c
R1258	0	0	0	371.357	0	-2.00916		2hbut_c + nad_c <=> 2obut_c + h_c + nadh_c
R1259	0	0	0	4.6484	0	-1.5e-11		2obut_m + 4.0 h_m + thmpp_m <=> C21017_m + co2_m
R1260	0	0	0	11.6364	0	-3.76e-11		C21017_m + LIPO_m <=> C21018_m + 3.0 h_m + thmpp_m
R1261	0	32.0478	32.0478	1000	0	0		C15973_m + ppcoa_m <=> C21018_m + coa_m
R1262	0	0	0	0	0	0		h_c + mthgxl_c + nadph_c --> acetol_c + nadp_c
R1263	0	16.0239	16.0239	0.45338	0	0.45338	1.03517	coa_m + h2o_m + mmtsa_m + nad_m --> h_m + hco3_m + nadh_m + ppcoa_m
R1264	0	0	0	0	0	0		CPD_5162_x + 2.0 gdpmann_x --> CPD_5164_x + 2.0 gdp_x + 2.0 h_x
R1265	0	0	0	0	0	0	63.9403	GLCMAN9GLCNAC2_PROTEINS_c + h2o_c --> Glc_aD_c + MAN9GLCNAC2_PROTEINS_c
R1266	0	0	0	0	0	0	63.9403	GLC2MAN9GLCNAC2_PROTEINS_c + h2o_c --> GLCMAN9GLCNAC2_PROTEINS_c + Glc_aD_c
R1267	0	0	0	0	0	0		MAN9GLCNAC2_PROTEINS_m + h2o_m --> CPD_12601_m + MAN8GLCNAC2_PROTEIN_A123B13_m
R1268	0	0	0	0	0	0		CPD_171_x + PROTEIN_L_SERINE_OR_L_THREONINE_x --> DOLICHOLP_x + O_D_MANNOSYL_PROTEIN_x + h_x
R1269	0.0202634	16.0442	16.0239	0.231756	0.018237	0.213519	11.305	atp_c + gly_c + pram_c --> adp_c + gar_c + h_c + pi_c
R1270	0.0202634	16.0442	16.0239	0.231756	0.018237	0.213519	23.1974	atp_c + fgam_c + gln__L_c + h2o_c --> FGAM_c + adp_c + glu__L_c + h_c + pi_c
R1271	0.0202634	16.0442	16.0239	0.231756	0.018237	0.213519		FGAM_c + atp_c --> AIR_c + adp_c + h_c + pi_c
R1272	0.0202634	16.0442	16.0239	3.42904	0	4.61e-11	6.63109	AIR_c + co2_c <=> 5aizc_c + 2.0 h_c
R1273	0.0202634	16.0442	16.0239	0.231756	0.018237	0.213519		5aizc_c + asp__L_c + atp_c --> 25aics_c + adp_c + h_c + pi_c
R1274	0.0202634	16.0442	16.0239	0.471468	0	6.66e-12	4.69753	25aics_c <=> aicar_c + fum_c
R1275	0.042785	16.0667	16.0239	3.54846	0	3.3e-11	10.4025	fprica_c <=> h2o_c + imp_c
R1276	0	240.053	240.053	4.13393	0	4.13393	13.8116	amp_c + atp_c --> 2.0 adp_c
R1277	0	119.176	119.176	0.405424	0	0.405424		amp_c + h2o_c + h_c --> imp_c + nh4_c
R1278	0.0057222	0.0057222	0	0.0057222	0.00514998	0.00057222	16.486	adp_c + trdrd_c --> dadp_c + h2o_c + trdox_c
R1279	0	119.176	119.176	1.62808	0	1.62808		atp_c + damp_c --> adp_c + dadp_c
R1280	0	16.0355	16.0355	0.194602	0	0.194602		h2o_c + imp_c + nad_c --> h_c + nadh_c + xmp_c
R1281	0	39.7365	39.7365	0.386102	0	0.386102		atp_c + gln__L_c + h2o_c + xmp_c --> amp_c + glu__L_c + gmp_c + 2.0 h_c + ppi_c
R1282	0	238.369	238.369	0.876576	0	0.876576	3.07767	atp_c + gmp_c --> adp_c + gdp_c
R1283	0	240.053	240.053	4.06926	0	4.06926	12.6316	amp_c + gtp_c --> adp_c + gdp_c
R1284	0.00606492	0.00606492	0	0.00606492	0.00545843	0.000606492	16.9841	gdp_c + trdrd_c --> dgdp_c + h2o_c + trdox_c
R1285	0.00606492	0.00606492	0	1.16141	0	1.06e-11	3.17066	adp_c + dgdp_c <=> atp_c + dgmp_c
R1286	0	0	0	27.1295	0	-7.5e-11		amp_c + itp_c <=> adp_c + idp_c
R1287	0	0	0	0	0	0	34.0251	h2o_c + idp_c --> h_c + imp_c + pi_c
R1288	0	119.182	119.182	1.19757	0	0.00545208	3.07767	datp_c + gmp_c <=> dadp_c + gdp_c
R1289	0	238.352	238.352	1.66629	0	1.66629	50.1191	amp_c + h2o_c --> adn_c + pi_c
R1290	0	238.361	238.361	1.62568	0	1.62568	8.72402	adn_c + h2o_c --> ade_c + rib__D_c
R1291	0	0	0	0	0	0	38.3396	damp_c + h2o_c --> dad_2_c + pi_c
R1292	0	0	0	3.90571	0	5.65e-11	20.4816	dad_2_c + pi_c <=> 2dr1p_c + ade_c
R1293	0	47.6761	47.6761	4.22737	0	6.11e-11	19.8809	din_c + pi_c <=> 2dr1p_c + hxan_c
R1294	0	238.352	238.352	4.18581	0	4.18581	37.215	h2o_c + imp_c --> ins_c + pi_c
R1295	0	119.176	119.176	1.08061	0	1.08061	13.501	h2o_c + imp_c --> R5P_c + hxan_c
R1296	0	119.176	119.176	1.07386	0	1.07386	18.7318	ins_c + pi_c --> hxan_c + r1p_c
R1297	0	79.4537	79.4537	0.806985	0	0.806985	8.72402	h2o_c + ins_c --> hxan_c + rib__D_c
R1298	0	16.0355	16.0355	0.211293	0	0.211293	74.7586	h2o_c + hxan_c + nad_c --> h_c + nadh_c + xan_c
R1299	0	238.352	238.352	4.1811	0	4.1811	37.215	gmp_c + h2o_c --> gsn_c + pi_c
R1300	0	238.361	238.361	1.69237	0	1.69237	13.9089	R5P_c + gua_c --> gsn_c + pi_c
R1301	0	238.361	238.361	1.69237	0	1.69237	8.72402	gsn_c + h2o_c --> gua_c + rib__D_c
R1302	0	47.6722	47.6722	0.40472	0	0.40472		gua_c + h2o_c + h_c --> nh4_c + xan_c
R1303	0	0	0	0	0	0	28.4683	dgmp_c + h2o_c --> dgsn_c + pi_c
R1304	0	0	0	4.46684	0	6.46e-11	19.2978	dgsn_c + pi_c <=> 2dr1p_c + gua_c
R1305	0	119.176	119.176	1.00336	0	1.00336	36.1235	h2o_c + xmp_c --> pi_c + xtsn_c
R1306	0	119.176	119.176	1.00336	0	1.00336	11.2926	pi_c + xtsn_c --> r1p_c + xan_c
R1307	0	1000	1000	6.09259	0	6.09259	81.7423	h2o_c + o2_c + xan_c --> h2o2_c + urate_c
R1308	0	16.0239	16.0239	0.197376	0	0.197376	18.3138	h2o_x + o2_x + urate_x --> C11821_x + h2o2_x
R1309	0	16.0239	16.0239	0.197376	0	0.197376	51.7189	alltn_c + h2o_c --> alltt_c + h_c
R1310	0	16.0239	16.0239	0.197376	0	0.197376	17.256	alltt_c + h2o_c --> urdglyc_c + urea_c
R1311	0	16.0239	16.0239	0.197376	0	0.197376	16.2579	h2o_c + 2.0 h_c + urdglyc_c --> co2_c + glx_c + 2.0 nh4_c
R1312	0	240.053	240.053	4.77852	0	4.77852		amp_c + utp_c --> adp_c + udp_c
R1313	0	240.055	240.055	3.93391	0	3.93391	12.6316	amp_c + ctp_c --> adp_c + cdp_c
R1314	0	29.794	29.794	0.224191	0	0.224191	5.38109	adprib_c + h2o_c --> R5P_c + amp_c + 2.0 h_c
R1315	0	119.176	119.176	1.07636	0	1.07636	2.72494	hxan_c + prpp_c --> imp_c + ppi_c
R1316	0	79.4537	79.4537	0.811022	0	0.811022	2.9795	gua_c + prpp_c --> gmp_c + ppi_c
R1317	0	79.4601	79.4601	0.819471	0	0.819471	2.80728	ade_c + prpp_c --> amp_c + ppi_c
R1318	0	119.176	119.176	1.01211	0	1.01211	2.89211	prpp_c + xan_c --> ppi_c + xmp_c
R1319	0	238.361	238.361	1.62568	0	1.62568	12.3475	ade_c + r1p_c --> adn_c + pi_c
R1320	0	238.361	238.361	1.67041	0	1.67041	13.9089	gua_c + r1p_c --> gsn_c + pi_c
R1321	0	238.371	238.371	1.68358	0	1.68358	1.96401	adn_c + atp_c --> adp_c + amp_c + h_c
R1322	0	238.352	238.352	4.1811	0	4.1811		atp_c + ins_c --> adp_c + h_c + imp_c
R1323	0	238.352	238.352	4.1811	0	4.1811		atp_c + gsn_c --> adp_c + gmp_c + h_c
R1324	0	119.176	119.176	0.719025	0	0.719025	6.20205	atp_c --> camp_c + ppi_c
R1325	0	119.176	119.176	0.60111	0	0.60111	8.35255	gtp_c --> 35cgmp_c + ppi_c
R1326	0	1000	1000	3.7596	0	3.7596	13.8116	amp_m + atp_m --> 2.0 adp_m
R1327	0	238.435	238.435	6.35346	0	9.57e-11	12.6316	amp_m + gtp_m <=> adp_m + gdp_m
R1328	0	1000	1000	6.35346	0	9.57e-11	12.6316	amp_m + itp_m <=> adp_m + idp_m
R1329	0	0	0	0	0	0		C70COA_m + fad_m + h_m --> C7DCOA_m + fadh2_m
R1330	0	0	0	0	0	0		fad_m + 5.0 h_m + ptcoa_m --> fadh2_m + pt2coa_m
R1331	0	0	0	0	0	0	12.1894	C140CAR_c + crn_m --> C140CAR_m + crn_c
R1332	0	0	0	0	0	0	12.1894	C192CAR_c + crn_x --> C192CAR_x + crn_c
R1333	0	0	0	0	0	0		fad_m + h_m + stcoa_m --> fadh2_m + od2coa_m
R1334	0	0	0	0	0	0	10.2912	C11821_c + h2o_c --> h_c + houdic_c
R1335	0	47.6761	47.6761	0.248084	0	0.248084	4.06451	dad_2_c + h2o_c + h_c --> din_c + nh4_c
R1336	0	79.457	79.457	0.353759	0	0.353759		adn_c + h2o_c + h_c --> ins_c + nh4_c
R1337	0	0	0	0	0	0	5.63925	adn_m + h2o_m + h_m --> ins_m + nh4_m
R1338	0	1000	1000	17.2985	0	0.0039933		adp_c + atp_c + h_c <=> ap4a_c + pi_c
R1339	0	0	0	15.3836	0	2.25e-10	24.0682	adp_m + atp_m + h_m <=> ap4a_m + pi_m
R1340	0	0	0	0	0	0	7.22003	atp_x + h2o_x --> amp_x + h_x + ppi_x
R1341	0	0	0	0	0	0	6.1263	apppa_m + h2o_m --> adp_m + amp_m + 2.0 h_m
R1342	0	0	0	0	0	0	21.5511	atp_m + dadp_m --> adp_m + datp_m
R1343	0	0	0	0	0	0		atp_m + dgdp_m --> adp_m + dgtp_m
R1344	0	1000	1000	4.77143	0	4.77143		atp_m + gdp_m --> adp_m + gtp_m
R1345	0	47.6838	47.6838	0.41512	0	0.41512	1.46357	atp_c + nh4_c + xmp_c --> amp_c + gmp_c + 2.0 h_c + ppi_c
R1346	0	0	0	0	0	0		gdp_m + h2o_m --> gmp_m + h_m + pi_m
R1347	0	238.347	238.347	9.59025	0	-0.0039933		aps_c + atp_c <=> ap4a_c + so4_c
R1348	0	0	0	9.43921	0	1.38e-10	19.5409	aps_m + atp_m <=> ap4a_m + so4_m
R1349	0	16.0355	16.0355	0.212198	0	0.212198	70.4375	h2o_c + hxan_c + o2_c --> h2o2_c + xan_c
R1350	0	0	0	0	0	0	5.07041	ditp_m + h2o_m --> dimp_m + h_m + ppi_m
R1351	0	0	0	0	0	0	7.92445	h2o_m + xtp_m --> h_m + ppi_m + xmp_m
R1352	0	0	0	0	0	0	7.46642	dgtp_m + h2o_m --> dgmp_m + h_m + ppi_m
R1353	0	238.352	238.352	4.59383	0	4.59383		h2o_m + itp_m --> h_m + idp_m + pi_m
R1354	0	238.352	238.352	3.35939	0	3.35939		gtp_c + h2o_c --> gdp_c + h_c + pi_c
R1355	0	238.352	238.352	3.52919	0	3.52919		gtp_m + h2o_m --> gdp_m + h_m + pi_m
R1356	0	0	0	0	0	0	5.38145	h2o_m + itp_m --> h_m + imp_m + ppi_m
R1357	0	256.477	256.477	4.89909	0	4.89909		gdp_c + h_c + pep_c --> gtp_c + pyr_c
R1358	0	1000	1000	4.60862	0	4.60862	22.2023	atp_m + idp_m --> adp_m + itp_m
R1359	0	0	0	0	0	0	7.92445	gtp_m + h2o_m --> gmp_m + h_m + ppi_m
R1360	0	128.247	128.247	3.17023	0	3.17023		dadp_c + h_c + pep_c --> datp_c + pyr_c
R1361	0	128.241	128.241	3.15962	0	3.15962		dgdp_c + h_c + pep_c --> dgtp_c + pyr_c
R1362	0	0	0	0	0	0	6.65263	C04051_c + prpp_c --> aicar_c + ppi_c
R1363	0	238.352	238.352	3.33232	0	3.33232	29.3376	adp_m + h2o_m --> amp_m + h_m + pi_m
R1364	0	0	0	0	0	0	19.4373	urdglyc_m --> glx_m + urea_m
R1365	0	238.352	238.352	5.00721	0	5.00721		atp_m + h2o_m --> adp_m + h_m + pi_m
R1366	0.0202634	16.0442	16.0239	0.231756	0	0.231756		gln__L_c + h2o_c + prpp_c --> glu__L_c + ppi_c + pram_c
R1367	0.0312304	119.207	119.176	0.435443	0.0281074	0.407335	2.4674	asp__L_c + gtp_c + imp_c --> dcamp_c + gdp_c + 2.0 h_c + pi_c
R1368	0.0312304	119.207	119.176	0.435443	0.0281074	0.407335	3.28646	dcamp_c --> amp_c + fum_c
R1369	0	238.352	238.352	0.959702	0	0.959702	9.03169	atp_c + h_c + so4_c --> aps_c + ppi_c
R1370	0.0202634	16.0442	16.0239	0.231756	0.018237	0.213519	15.2731	10fthf_c + gar_c --> fgam_c + h_c + thf_c
R1371	0.042785	16.0667	16.0239	999.961	0	1.82e-12		10fthf_c + aicar_c <=> fprica_c + thf_c
R1372	0.004437	238.356	238.352	1.75164	0	1.75164		aps_c + atp_c --> adp_c + h_c + paps_c
R1373	0	0	0	20.143	0.0184284	2.76e-10	33.1323	dhor__S_c + h2o_c <=> cbasp_c + h_c
R1374	0	4.92625	4.92625	0.32537	0	0.32537	3.12948	dhor__S_c + o2_c --> h2o2_c + orot_c
R1375	0.020476	4.92625	4.90578	2.39288	0	3.28e-11	2.973	orot_c + prpp_c <=> orot5p_c + ppi_c
R1376	0.020476	4.92625	4.90578	0.370041	0.0184284	0.351613	12.765	h_c + orot5p_c --> co2_c + ump_c
R1377	0.0168955	120.043	120.027	1.07208	0.0152059	1.05687	31.1131	atp_c + ump_c --> adp_c + udp_c
R1378	0.477441	240.531	240.053	5.42561	0	5.42561		atp_c + udp_c --> adp_c + utp_c
R1379	0	80.0252	80.0252	0.847684	0	0.847684	6.16039	atp_c + gln__L_c + h2o_c + utp_c --> adp_c + ctp_c + glu__L_c + 2.0 h_c + pi_c
R1380	0	120.038	120.038	1.06917	0	1.06917	5.97971	atp_c + nh4_c + utp_c --> adp_c + ctp_c + 2.0 h_c + pi_c
R1381	0	240.053	240.053	4.67361	0	4.67361		atp_c + cdp_c --> adp_c + ctp_c
R1382	0	120.022	120.022	32.8018	0	-0.00393686	24.7157	adp_c + cdp_c <=> atp_c + cmp_c
R1383	0.00606492	3.7637	3.75764	0.178213	0.00545843	0.172754	16.9841	cdp_c + trdrd_c --> dcdp_c + h2o_c + trdox_c
R1384	0	3.81728	3.81728	0.189787	0	0.189787	17.4973	trdrd_c + udp_c --> dudp_c + h2o_c + trdox_c
R1385	0	119.176	119.176	1.7619	0	1.7619	33.0218	atp_c + dcmp_c --> adp_c + dcdp_c
R1386	0	3.75764	3.75764	0.172754	0	0.172754	10.4025	dcmp_c + h2o_c + h_c --> dump_c + nh4_c
R1387	0	238.358	238.358	3.09081	0	3.09081		gtp_c + uri_c --> gdp_c + h_c + ump_c
R1388	0	238.358	238.358	3.09081	0	3.09081		atp_c + uri_c --> adp_c + h_c + ump_c
R1389	0	238.358	238.358	3.13131	0	3.13131		cytd_c + gtp_c --> cmp_c + gdp_c + h_c
R1390	0	79.4556	79.4556	0.882962	0	0.882962		prpp_c + ura_c --> ppi_c + ump_c
R1391	0	4.83862	4.83862	0.342385	0	0.342385	4.60831	dhor__S_c + q_m --> orot_c + qh2_m
R1392	0	238.352	238.352	3.10809	0	3.10809	44.4928	h2o_c + ump_c --> pi_c + uri_c
R1393	0	79.4556	79.4556	0.882962	0	0.882962	7.29703	h2o_c + uri_c --> rib__D_c + ura_c
R1394	0	238.352	238.352	3.15447	0	3.15447	58.1629	cmp_c + h2o_c --> cytd_c + pi_c
R1395	0	0	0	0	0	0	44.4928	dcmp_c + h2o_c --> dcyt_c + pi_c
R1396	0	0	0	0	0	0	34.0356	dump_c + h2o_c --> duri_c + pi_c
R1397	0	0	0	0	0	0	16.1412	2dr1p_c + ura_c --> duri_c + pi_c
R1398	0	3.81156	3.81156	0.184637	0	0.184637	27.6334	dtmp_c + h2o_c --> pi_c + thymd_c
R1399	0	0	0	0	0	0	12.3475	2dr1p_c + thym_c --> pi_c + thymd_c
R1400	0	0	0	0	0	0	12.1894	C120CAR_c + crn_m --> C120CAR_m + crn_c
R1401	0	0	0	0	0	0	12.1894	C141CAR_c + crn_m --> C141CAR_m + crn_c
R1402	0	0	0	0	0	0	12.1894	C150CAR_c + crn_m --> C150CAR_m + crn_c
R1403	0	0	0	0	0	0	12.1894	C160CAR_c + crn_m --> C160CAR_m + crn_c
R1404	0	0	0	0	0	0	12.1894	C170CAR_c + crn_m --> C170CAR_m + crn_c
R1405	0	7.05608	7.05608	0.106517	0	0.106517	12.1894	C181CAR_c + crn_m --> C181CAR_m + crn_c
R1406	0	0	0	0	0	0	12.1894	C183CAR_c + crn_m --> C183CAR_m + crn_c
R1407	0	120.027	120.027	1.05687	0	1.05687	36.6381	cytd_c + h2o_c + h_c --> nh4_c + uri_c
R1408	0	0	0	0	0	0	36.6381	dcyt_c + h2o_c + h_c --> duri_c + nh4_c
R1409	0	238.358	238.358	3.13131	0	3.13131	10.6668	atp_c + cytd_c --> adp_c + cmp_c + h_c
R1410	0.00606492	238.364	238.358	2.90744	0	2.90744		atp_m + dcdp_m --> adp_m + dctp_m
R1411	0.00606492	119.185	119.179	1.76766	0.00545843	1.7622	6.65596	dctp_c + h2o_c --> dcmp_c + h_c + ppi_c
R1412	0	238.352	238.352	3.84309	0	3.84309		atp_m + dtdp_m --> adp_m + dttp_m
R1413	0	0	0	0	0	0	21.5511	atp_m + dudp_m --> adp_m + dutp_m
R1414	0	3.81728	3.81728	0.189787	0	0.189787	8.86794	dutp_c + h2o_c --> dump_c + h_c + ppi_c
R1415	0	238.358	238.358	3.04511	0	3.04511	11.3212	cytd_c + utp_c --> cmp_c + h_c + udp_c
R1416	0	238.358	238.358	2.81687	0	2.81687	10.9891	cytd_c + itp_c --> cmp_c + h_c + idp_c
R1417	0	238.358	238.358	3.00547	0	3.00547	11.6632	uri_c + utp_c --> h_c + udp_c + ump_c
R1418	0	238.358	238.358	2.78382	0	2.78382	11.3212	itp_c + uri_c --> h_c + idp_c + ump_c
R1419	0	238.358	238.358	3.15517	0	3.15517	10.9891	cytd_c + datp_c --> cmp_c + dadp_c + h_c
R1420	0	238.358	238.358	3.11324	0	3.11324	11.3212	datp_c + uri_c --> dadp_c + h_c + ump_c
R1421	0	128.241	128.241	3.11324	0	3.11324	11.3212	dgtp_c + uri_c --> dgdp_c + h_c + ump_c
R1422	0	128.241	128.241	3.15517	0	3.15517	10.9891	cytd_c + dgtp_c --> cmp_c + dgdp_c + h_c
R1423	0	238.352	238.352	3.60869	0	-5.18e-05	5.37873	cytd_c + dttp_c <=> cmp_c + dtdp_c + h_c
R1424	0	1000	1000	3.49325	0	0.000214865	5.54126	dttp_c + uri_c <=> dtdp_c + h_c + ump_c
R1425	0	238.358	238.358	2.86217	0	2.86217	11.6632	dctp_c + uri_c --> dcdp_c + h_c + ump_c
R1426	0	0	0	5.38044	0	-0.00514998	12.0157	dutp_c + uri_c <=> dudp_c + h_c + ump_c
R1427	0	238.358	238.358	2.89789	0	2.89789	11.3212	cytd_c + dctp_c --> cmp_c + dcdp_c + h_c
R1428	0	1000	1000	2.17379	0	2.17379	11.6632	cytd_c + dutp_c --> cmp_c + dudp_c + h_c
R1429	0	0	0	0	0	0	7.08301	cytd_c + h2o_c --> csn_c + rib__D_c
R1430	0	0	0	0	0	0	17.7767	ctp_x + h2o_x --> cmp_x + h_x + ppi_x
R1431	0	0	0	0	0	0		ctp_m + h2o_m --> cdp_m + h_m + pi_m
R1432	0	238.352	238.352	4.59383	0	4.59383		h2o_m + utp_m --> h_m + pi_m + udp_m
R1433	0	0	0	0	0	0		h2o_m + udp_m --> h_m + pi_m + ump_m
R1434	0	0	0	0	0	0		cdp_m + h2o_m --> cmp_m + h_m + pi_m
R1435	0	0	0	0	0	0	17.7767	h2o_x + utp_x --> h_x + ppi_x + ump_x
R1436	0	238.352	238.352	3.84309	0	3.84309		dttp_m + h2o_m --> dtdp_m + h_m + pi_m
R1437	0	238.352	238.352	4.59383	0	4.59383		atp_m + udp_m --> adp_m + utp_m
R1438	0	0	0	6.01306	0	8.26e-11	19.6179	CPD_15317_m + ura_m <=> PSEUDOURIDINE_5_P_m + h2o_m
R1439	0	0	0	0	0	0		CPD_497_m + atp_m --> PSEUDOURIDINE_5_P_m + adp_m + h_m
R1440	0	4.83862	4.83862	0.370041	0	0.370041	18.901	dhor__S_c + fum_c --> orot_c + succ_c
R1441	0	39.8114	39.8114	0.585284	0	0.585284	15.7225	2.0 atp_c + gln__L_c + h2o_c + hco3_c --> 2.0 adp_c + cbp_c + glu__L_c + 2.0 h_c + pi_c
R1442	0.020476	4.92625	4.90578	0.370041	0	0.370041		asp__L_c + cbp_c --> cbasp_c + h_c + pi_c
R1443	0	0	0	0	0	0	1.92711	h_c + msa_c + nadph_c --> 3hpp_c + nadp_c
R1444	0.0057222	3.81728	3.81156	0.189787	0.00514998	0.184637	1.79622	dump_c + mlthf_c --> dhf_c + dtmp_c
R1445	0	0	0	0	0	0	12.1894	C161CAR_c + crn_m --> C161CAR_m + crn_c
R1446	0	0	0	5.74124	0	7.89e-11	17.6357	h2o_x + udpg_x <=> g1p_x + 2.0 h_x + ump_x
R1447	0	0	0	0	0	0	123.731	PYRUVATE_DEHYDROGENASE_DIHYDROLIPOATE_m + nad_m --> LIPO_m + h_m + nadh_m
R1448	0	8.44258	8.44258	7.88657	0	7.88657	21.253	acald_c + h_c + pyr_c --> R_actn_c + co2_c
R1449	0	8.44258	8.44258	7.48469	0	7.48469	21.253	2.0 acald_c --> R_actn_c
R1450	0	58.2349	58.2349	11.1089	0	-1.25e-11		h_c + mthgxl_c + nadph_c <=> lald__D_c + nadp_c
R1451	0	58.2349	58.2349	0.963044	0	0.963044		h2o_c + lald__D_c + nad_c --> 2.0 h_c + lac__D_c + nadh_c
R1452	0	64.7055	64.7055	1.28491	0	1.28491	3.56216	lac__D_c + nad_c --> h_c + nadh_c + pyr_c
R1453	0	64.7055	64.7055	10.539	0	1.44e-10	26.177	gthrd_c + mthgxl_c <=> lgt__S_c
R1454	0	64.7055	64.7055	1.28491	0	1.28491		h2o_c + lgt__S_c --> gthrd_c + h_c + lac__D_c
R1455	0	119.489	119.489	2.37776	0	2.37776		ac_c + atp_c + coa_c --> accoa_c + amp_c + ppi_c
R1456	0	119.176	119.176	1.91868	0	1.91868	16.2538	accoa_c + h2o_c --> ac_c + coa_c + h_c
R1457	0	119.486	119.486	2.29299	0	2.29299	16.2538	accoa_m + h2o_m --> ac_m + coa_m + h_m
R1458	0	30.3025	30.3025	13.5025	0	13.5025	65.1437	lac__L_c + o2_c --> ac_c + co2_c + h2o_c
R1459	0	0	0	0	0	0		2.0 ficytC_m + lac__L_m --> 2.0 FERO_m + 2.0 h_m + pyr_m
R1460	0	0	0	0	0	0		2.0 ficytC_m + lac__D_m --> 2.0 FERO_m + 2.0 h_m + pyr_m
R1461	0.0057222	3.81728	3.81156	0.189787	0.00514998	0.184637	4.08025	dhf_c + h_c + nadph_c --> nadp_c + thf_c
R1462	0	0	0	9.89977	0	1.36e-10	25.8519	ac_c + atp_c + h_c <=> ACETYL_AMP_c + ppi_c
R1463	0	0	0	0.688742	0	9.44e-12	1.12593	ac_m + atp_m + h_m <=> ACETYL_AMP_m + ppi_m
R1464	0	0	0	117.031	0	1.63e-09	45.0261	actp_m + h2o_m <=> ac_m + h_m + pi_m
R1465	0	0	0	45.6161	0	-2.51e-11		C00201_c + pyr_c <=> C00454_c + 2.0 h_c + pep_c
R1466	0	238.532	238.532	2.87497	0	2.87497	74.7432	mal__L_c + nadp_c --> co2_c + nadph_c + pyr_c
R1467	0	238.352	238.352	4.45751	0	4.45751	59.359	mal__L_m + nad_m --> co2_m + nadh_m + pyr_m
R1468	0	238.352	238.352	3.76193	0	3.76193	54.7283	mal__L_m + nadp_m --> co2_m + nadph_m + pyr_m
R1469	0	0	0	0	0	0	7.68854	accoa_x + glx_x + h2o_x --> coa_x + h_x + mal__L_x
R1470	0	0	0	0	0	0	9.18749	CRPB_ALL_TRANS_RETINAL_c + h2o_c + nad_c --> CELLULAR_RETINOL_BINDING_PROTEINS_c + 2.0 h_c + nadh_c + retn_c
R1471	0	0	0	0	0	0	4.19251	CRPB_ALL_TRANS_RETINOL_x + nad_x --> CRPB_ALL_TRANS_RETINAL_x + h_x + nadh_x
R1472	0	0	0	4.07488	0	5.7e-11		nadp_c + retinol_c <=> h_c + nadph_c + retinal_c
R1473	0	0	0	0	0	0		C03024_c + o2_c + retn_c --> C03161_c + C16679_c + h2o_c
R1474	0	0	0	0	0	0	4.92326	2.0 h_c + nadph_c + o2_c + retn_c --> CE2953_c + h2o_c + nadp_c
R1475	0	0	0	0	0	0		2.0 h_c + nadph_c + o2_c + retn_c --> C16677_c + h2o_c + nadp_c
R1476	0	0	0	13.8082	0	-7.59e-12		nadp_m + retinol_m <=> h_m + nadph_m + retinal_m
R1477	0	0	0	0	0	0		C03024_m + o2_m + retn_m --> C03161_m + C16679_m + h2o_m
R1478	0	0	0	0	0	0	8.40306	h_c + h_m + nadph_m + o2_m + retn_m --> CE2953_m + h2o_m + nadp_m
R1479	0	0	0	0	0	0		h_c + h_m + nadph_m + o2_m + retn_m --> C16677_m + h2o_m + nadp_m
R1480	0	0	0	1.11852	0	1.56e-11	1.37246	nadp_x + retinol_x <=> h_x + nadph_x + retinal_x
R1481	0	0	0	1000	0	0		retinol_x <=> ALL_TRANS_RETINYL_ESTERS_x + coa_x
R1482	0	0	0	0	0	0		pmtcoa_x + retinol_x --> coa_x + retpalm_x
R1483	0	0	0	0	0	0		CPD_882_x + pmtcoa_x --> coa_x + retpalm_11_cis_x
R1484	0	0	0	0	0	0		C03024_x + o2_x + retn_x --> C03161_x + C16679_x + h2o_x
R1485	0	0	0	0	0	0	6.21041	h_c + h_x + nadph_x + o2_x + retn_x --> CE2953_x + h2o_x + nadp_x
R1486	0	0	0	0.747363	0	3.43e-12		h_c + h_x + nadph_x + o2_x + retn_x <=> C16677_x + h2o_x + nadp_x
R1487	0	0	0	0	0	0	8.28803	25drapp_c + h2o_c + h_c --> 5apru_c + nh4_c
R1488	0	0	0	0	0	0	7.14182	5apru_c + h_c + nadph_c --> 5aprbu_c + nadp_c
R1489	0	0	0	0	0	0		ru5p__D_c --> db4p_c + for_c + h_c
R1490	0	0	0	0	0	0	1.50241	4r5au_c + db4p_c --> dmlz_c + 2.0 h2o_c + h_c + pi_c
R1491	0	0	0	0	0	0	10.5005	2.0 dmlz_c + h_c --> 4r5au_c + ribflv_c
R1492	0	238.352	238.352	2.63157	0	2.63157	3.78648	atp_c + ribflv_c --> adp_c + fmn_c + h_c
R1493	0	0	0	0	0	0	1.09687	atp_c + fmn_c + h_c --> fad_c + ppi_c
R1494	0	238.352	238.352	2.63157	0	2.63157		fmn_c + h2o_c --> pi_c + ribflv_c
R1495	0	0	0	0	0	0	11.7699	25N65PRP_c + h2o_c --> 5apru_c + 3.0 h_c + nh4_c
R1496	0	0	0	1000	0	0		fad_x + h2o_x <=> amp_x + fmn_x + 2.0 h_x
R1497	0	0	0	1000	0	0		25drapp_c + 3.0 h_c + nadh_c <=> 25N65PRP_c + nad_c
R1498	0	0	0	0	0	0		25drapp_c + 3.0 h_c + nadph_c --> 25N65PRP_c + nadp_c
R1499	0	0	0	0	0	0		25drapp_c + h_c + nadh_c --> CPD_10809_c + nad_c
R1500	0	0	0	0	0	0		CPD_10809_c + h2o_c + h_c --> 5aprbu_c + nh4_c
R1501	0	0	0	0	0	0	11.7699	CPD_10809_m + h2o_m + h_m --> 5aprbu_m + nh4_m
R1502	0	0	0	0	0	0		gtp_c + 3.0 h2o_c --> 25drapp_c + for_c + 2.0 h_c + ppi_c
R1503	0	0	0	0	0	0	6.44445	acser_c + seln_c --> ac_c + h_c + selcys_c
R1504	0	0	0	0	0	0	8.42445	acser_m + seln_m --> ac_m + h_m + selcys_m
R1505	0.0280112	17.7369	17.7089	0.517388	0.0252101	0.492177	45.6802	h_c + nadph_c + trdox_c --> nadp_c + trdrd_c
R1506	0	0	0	0	0	0	45.6802	h_m + nadph_m + trdox_m --> nadp_m + trdrd_m
R1507	0	0	0	6.83149	0	9.55e-11	12.072	h2o_c + selmeth_c <=> 2obut_c + methsel_c + nh4_c
R1508	0	0	0	6.69087	0	9.35e-11		atp_c + selmeth_c + trnamet_c <=> amp_c + ppi_c + selmethtrna_c
R1509	0	0	0	4.71926	0	6.6e-11	6.44174	h2o_m + selcyst_m <=> nh4_m + pyr_m + selhcys_m
R1510	0	0	0	5.22789	0	-2.9e-12		C05702_c + selcys_c <=> 2.0 h_c + pi_c + selcyst_c
R1511	0	1000	1000	6.43744	0	-3.57e-12		selcys_c + suchms_c <=> h_c + selcyst_c + succ_c
R1512	0	0	0	6.83149	0	9.55e-11	12.072	CPD_12024_c + h2o_c <=> methsel_c + nh4_c + pyr_c
R1513	0	0	0	0	0	0		dgslnt_c + gthrd_c --> CPD_13909_c + gthox_c
R1514	0	0	0	0	0	0	75.7726	C18902_c + 2.0 h_c + 2.0 nadph_c --> 2.0 h2o_c + methsel_c + 2.0 nadp_c
R1515	0	0	0	0	0	0	56.7203	3.0 h2o_c + 3.0 nadp_c + seln_c --> 5.0 h_c + 3.0 nadph_c + slnt_c
R1516	0	0	0	0	0	0		Ssq23epx_m --> CPD_13283_m
R1517	0	0	0	0	0	0	25.4092	N1aspmd_c + h2o_c + o2_c --> 3aap_c + h2o2_c + ptrc_c
R1518	0.000175561	0.000175561	0	0.000175561	0.000158005	1.76e-05	1.94086	h_c + pmtcoa_c + ser__L_c --> 3dsphgn_c + co2_c + coa_c
R1519	0.000175561	0.000175561	0	0.000175561	0	0.000175561		3dsphgn_c + h_c + nadph_c --> nadp_c + sphgn_c
R1520	4.57e-05	4.57e-05	0	4.57e-05	4.11e-05	4.57e-06		h_c + nadph_c + o2_c + sphgn_c --> h2o_c + nadp_c + psphings_c
R1521	0.000107782	0.000107782	-1.36e-20	0.000107782	9.7e-05	1.08e-05	5.88768	ser__L_c + stcoa_c --> C20DHSPH_c + co2_c + coa_c
R1522	0.000107782	0.000107782	-1.36e-20	0.000107782	0	0.000107782		C20DHSPH_c + h_c + nadph_c --> C20SPH_c + nadp_c
R1523	4.57e-05	4.57e-05	0	4.57e-05	4.11e-05	4.57e-06		C20SPH_c + h_c + nadph_c + o2_c --> C20PSPH_c + h2o_c + nadp_c
R1524	0.000148165	0.000148165	0	0.000148165	0.000133349	1.48e-05	5.88768	C171COA_c + 4.0 h_c + ser__L_c --> C191DHSPH_c + co2_c + coa_c
R1525	0.000148165	0.000148165	0	0.000148165	0	0.000148165		C191DHSPH_c + nadph_c --> C191SPH_c + h_c + nadp_c
R1526	2.28e-05	119.176	119.176	1.37068	0	1.37068		psphings_c + stcoa_c --> CERB1A_c + coa_c
R1527	2.28e-05	2.28e-05	0	2.28e-05	0	2.28e-05		ocdce9coa_c + psphings_c --> CERB1B_c + coa_c
R1528	2.28e-05	2.28e-05	0	2.28e-05	0	2.28e-05		C20PSPH_c + stcoa_c --> CERB1C_c + coa_c + 3.0 h_c
R1529	2.28e-05	2.28e-05	0	2.28e-05	0	2.28e-05		C20PSPH_c + ocdce9coa_c --> CERB1D_c + coa_c + 3.0 h_c
R1530	6.49e-05	6.49e-05	0	6.49e-05	0	6.49e-05		sphgn_c + stcoa_c --> CERB2A_c + coa_c
R1531	6.49e-05	6.49e-05	0	6.49e-05	0	6.49e-05		ocdce9coa_c + sphgn_c --> CERB2B_c + coa_c
R1532	3.1e-05	3.1e-05	0	3.1e-05	0	3.1e-05		C20SPH_c + stcoa_c --> CERB2C_c + coa_c + 3.0 h_c
R1533	3.1e-05	3.1e-05	0	3.1e-05	0	3.1e-05		C20SPH_c + ocdce9coa_c --> CERB2D_c + coa_c + 3.0 h_c
R1534	3.39e-05	3.39e-05	0	3.39e-05	3.05e-05	3.39e-06		CERB2A_c + udpgal_c --> GALCERA_c + udp_c
R1535	3.39e-05	3.39e-05	0	3.39e-05	3.05e-05	3.39e-06		CERB2B_c + udpgal_c --> GALCERB_c + udp_c
R1536	7.4e-05	7.4e-05	0	7.4e-05	0	7.4e-05		C191SPH_c + stcoa_c --> CEREB1_c + coa_c + h_c
R1537	7.4e-05	7.4e-05	0	7.4e-05	6.66e-05	7.4e-06		CEREB1_c + udpg_c --> GLUCER1_c + udp_c
R1538	7.42e-05	7.42e-05	0	7.42e-05	0	7.42e-05		C191SPH_c + ocdce9coa_c --> CEREB2_c + coa_c + h_c
R1539	7.42e-05	7.42e-05	0	7.42e-05	6.68e-05	7.42e-06		CEREB2_c + udpg_c --> glusideho_c + udp_c
R1540	0	0	0	0	0	0		GALACTAN_e + h2o_e --> gal_e
R1541	0	0	0	1000	0	0		thr__L_m <=> thr__L_c
R1542	0	0	0	1000	0	0		leu__L_m <=> leu__L_c
R1543	0.0655146	7.30577	7.24026	999.941	0	1.14e-13		val__L_m <=> val__L_c
R1544	0	0	0	0	0	0		CERB2A_c + h_c + o2_c --> CERB3A_c + 2.0 h2o_c
R1545	0	0	0	0	0	0		CERB2B_c + h_c + o2_c --> CERB3B_c + 2.0 h2o_c
R1546	0	0	0	0	0	0		CERB2C_c + 5.0 h_c + o2_c --> CERB3C_c + 2.0 h2o_c
R1547	0	0	0	0	0	0		CERB2D_c + 5.0 h_c + o2_c --> CERB3D_c + 2.0 h2o_c
R1548	0	0	0	0	0	0		CERB2E_c + 2.0 h_c + o2_c --> CERB3E_c + 2.0 h2o_c
R1549	0	0	0	0	0	0		CERB2F_c + 2.0 h_c + o2_c --> CERB3F_c + 2.0 h2o_c
R1550	0	0	0	0	0	0		CERB2G_c + 2.0 h_c + o2_c --> CERB3G_c + 2.0 h2o_c
R1551	0	119.176	119.176	1.37066	0	1.37066		CERB1A_c + h2o_c --> h_c + ocdca_c + psphings_c
R1552	0	0	0	0	0	0		digalsideho_c + h2o_c --> GALCERA_c + gal_c
R1553	0	0	0	0	0	0	38.547	SPHINGOMYELINS_x + h2o_x --> CERAMIDES_x + cholp_x + h_x
R1554	0	0	0	0	0	0	11.3742	atp_c + sphgn_c --> adp_c + h_c + sph1p_c
R1555	0	0	0	5.34717	0	7.51e-11	24.664	C01290_c + h2o_c <=> gal_c + glusideho_c
R1556	0	0	0	0	0	0		dhcrmho_c + 2.0 focytb5_c + 2.0 h_c + o2_c --> 2.0 ficytb5_c + h2o_c + phcrm_hs_c
R1557	0	0	0	0	0	0	1.21528	sph1p_m --> ethamp_m + hxdcal_m
R1558	0	0	0	0	0	0	8.70095	CPD3DJ_11366_m --> CPD_292_m + ethamp_m
R1559	0	0	0	0	0	0		dhcrmho_c_m + 2.0 focytb5_m + 2.0 h_m + o2_m --> 2.0 ficytb5_m + 2.0 h2o_m
R1560	0	0	0	0	0	0	3.99718	h2o_x + 2.0 h_x + sph1p_x --> pi_x + sphgn_x
R1561	0	0	0	1000	0	0		acoa_x + sphgn_x <=> coa_x + dhcrmho_c_x + 5.0 h_c
R1562	0	0	0	1000	0	0		C12146_x + psphings_x <=> coa_x + 5.0 h_x + phcrm_hs_x
R1563	0	0	0	0	0	0	10.7168	atp_c + psphings_c --> adp_c + h_c + psph1p_c
R1564	0	0	0	0	0	0	1.25666	psph1p_m --> 2hhxdal_m + ethamp_m
R1565	0	0	0	0	0	0	4.6387	h2o_x + 2.0 h_x + psph1p_x --> pi_x + psphings_x
R1566	0	1000	1000	23.5538	0	23.5538	299.888	g6p_c --> f6p_c
R1567	0	238.532	238.532	3.44149	0	3.44149		atp_c + fru_c --> adp_c + f6p_c + h_c
R1568	0.069462	119.245	119.176	0.953968	0.0625158	0.891452	9.21479	g6p_c + udpg_c --> h_c + tre6p_c + udp_c
R1569	0.069462	79.5201	79.4506	0.571011	0.0625158	0.508495	7.0867	h2o_c + tre6p_c --> pi_c + tre_c
R1570	0	79.4506	79.4506	0.508495	0	0.508495	48.085	h2o_c + tre_c --> 2.0 glc__D_c
R1571	0	0	0	0	0	0		CELLU_e + h2o_e --> cellb_e
R1572	0	0	0	0	0	0		6.0 CELLU_e --> 2.0 cellb_e + 2.0 glc__D_e
R1573	0	0	0	0	0	0	13.5986	udpg_c --> amylose_c + udp_c
R1574	0	0	0	0	0	0		STAR_e + h2o_e --> amylose_e + glc__aD_e
R1575	0	0	0	0	0	0		STAR_e + h2o_e --> DEXTRIN_e
R1576	0	0	0	0	0	0		STAR_e + h2o_e --> glc__aD_e
R1577	0	0	0	0	0	0	57.4884	DEXTRIN_e + h2o_e --> glc__aD_e
R1578	0	0	0	0	0	0		STAR_c + pi_c --> amylose_c + g1p_c
R1579	0	0	0	0	0	0		amylose_c + glc__D_c --> 2.0 malt_c
R1580	0	0	0	0	0	0	21.6609	13GLUCAN_e + h2o_e --> glc__aD_e
R1581	0	0	0	0	0	0		h2o_c + malt_c --> 2.0 Glc_aD_c
R1582	0	0	0	0	0	0		h2o_e + malt_e --> 2.0 glc__aD_e
R1583	0.193453	0.193453	0	0.193453	0.174108	0.0193453	28.8782	udpg_c --> 13GLUCAN_c + udp_c
R1584	0.0276043	0.0276043	0	0.0276043	0.0248438	0.00276043	13.5986	udpg_c --> 14GLUCAN_c + udp_c
R1585	0	0	0	0	0	0		udpg_c --> GLYCO_c + h_c + udp_c
R1586	0	0	0	0	0	0		CYCLODEXTIN_e + h2o_e --> C01935_e
R1587	0	238.532	238.532	3.44822	0	3.44822		atp_c + fru_B_c --> adp_c + f6p_c + h_c
R1588	0	0	0	0	0	0	18.3138	atp_m + fru_B_m --> adp_m + f6p_m + h_m
R1589	0	0	0	0	0	0	19.406	atp_x + fru_B_x --> adp_x + f6p_x + h_x
R1590	0	0	0	0	0	0		STAR_e --> DEXTRIN_e + malt_e
R1591	0	0	0	42.3708	0	-2.34e-11		C00963_c + h2o_c <=> C01335_c + glc__D_c
R1592	0	0	0	32.4271	0	-1.79e-11		C01935_e + h2o_e <=> malt_e
R1593	0	0	0	62.3063	0	-3.46e-11		C01898_e <=> cellb_e
R1594	0	0	0	4.76042	0	6.95e-11	4.85062	adpglc_m + h2o_m <=> amp_m + g1p_m + 2.0 h_m
R1595	0	119.176	119.176	0.891452	0	0.891452		h2o_c + tre6p_c --> g6p_c + glc__D_c
R1596	0	0	0	0	0	0	67.8628	HC00229_m + h2o_m --> glc__D_m + glc__aD_m
R1597	0	238.702	238.702	50.7994	0	0.315484	97.0004	g6p_c <=> g1p_c
R1598	0	248.284	248.284	12.2819	0	12.2819		Glc_aD_c + atp_c --> adp_c + g6p_c + h_c
R1599	0	0	0	0	0	0		C03024_c + CPD_15263_c + o2_c --> C03161_c + CPD_15264_c + h2o_c
R1600	0	0	0	1.4179	0	2.07e-11		CPD_15264_c + amet_c <=> CPD_15262_c + ahcys_c + h_c
R1601	0	0	0	0	0	0	15.6713	R_3_HYDROXYSTEAROYL_ACPS_c --> OCTADEC_2_ENOYL_ACPS_c + h2o_c
R1602	0	0	0	0	0	0		STEAROYL_ACPS_c + coa_c --> stcoa_c
R1603	0.0107039	0.0107039	0	0.0107039	0.00963349	0.00107039		Ssq23epx_c --> lanost_c
R1604	0.0107039	0.0107039	0	0.0107039	0.00963349	0.00107039	0.552878	2.0 h_c + lanost_c + 3.0 nadph_c + 3.0 o2_c --> DCTOL_c + for_c + 4.0 h2o_c + 3.0 nadp_c
R1605	0.0107039	0.0107039	0	0.0107039	0.00963349	0.00107039		DCTOL_c + h_c + nadph_c --> DCDOL_c + nadp_c
R1606	0.0107039	0.0107039	0	0.0107039	0.00963349	0.00107039		DCDOL_c + 2.0 h_c + 3.0 nadph_c + 3.0 o2_c --> DCDA_c + 4.0 h2o_c + 3.0 nadp_c
R1607	0.0107039	0.0107039	0	0.0107039	0.00963349	0.00107039		DCDA_c + nadp_c --> CDOL_c + co2_c + nadph_c
R1608	0.0107039	0.0107039	0	0.0107039	0.00963349	0.00107039	0.292229	amet_c + zymst_c --> ahcys_c + fecost_c + h_c
R1609	0.0107039	0.0107039	0	0.0107039	0.00963349	0.00107039	16.7779	fecost_c --> epist_c
R1610	0.0107039	0.0107039	0	0.0107039	0.00963349	0.00107039		epist_c --> DEHYD_c + 2.0 h_c
R1611	0.0107039	0.0107039	0	0.0107039	0.00963349	0.00107039	0.580041	DEHYD_c + nadph_c --> ergtetrol_c + 3.0 h_c + nadp_c
R1612	0.0107039	0.0107039	0	0.0107039	0	0.0107039		ergtetrol_c + h_c + nadph_c --> ergst_c + nadp_c
R1613	0	0	0	0	0	0	7.95758	SEDAG_c + ergst_c --> ERGOSE_c + SEMAG_c
R1614	0	0	0	1000	0	0		h_c + nadph_c + zymst_c <=> nadp_c + zymstnl_c
R1615	0	0	0	1000	0	0		DCDOL_c + h_c + nadph_c <=> CE2314_c + nadp_c
R1616	0	0	0	1000	0	0		C22112_c + nadp_c <=> C22136_c + co2_c + h_c + nadph_c
R1617	0	0	0	2.37165	0	3.47e-11	4.70515	C22136_c + h_c + nadph_c <=> nadp_c + zymst_c
R1618	0	0	0	0	0	0		h_c + lanost_c + nadph_c --> CPD_8606_c + nadp_c
R1619	0	0	0	0	0	0		zymstnl_x --> CPD_4186_x
R1620	0	0	0	0	0	0	4.70515	CPD_4578_c + h_c + nadph_c --> 4mzym_c + nadp_c
R1621	0	0	0	0	0	0		zymst_x --> 5_ALPHA_CHOLESTA_724_DIEN_3_BETA_OL_x
R1622	0	0	0	0	0	0		5_ALPHA_CHOLESTA_724_DIEN_3_BETA_OL_c + h_c + nadph_c --> CPD_4186_c + nadp_c
R1623	0	0	0	0	0	0		DESMOSTEROL_CPD_c + h_c + nadph_c --> chsterol_c + nadp_c
R1624	0	0	0	0	0	0	0.552878	6.0 fdxrd_c + 6.0 h_c + lanost_c + 3.0 o2_c --> DCTOL_c + 6.0 fdxo_2_2_c + for_c + 4.0 h2o_c
R1625	0	0	0	1000	0	0		CPD_8646_c + h_c + nadph_c <=> CPD_4187_c + nadp_c
R1626	0	0	0	0	0	0	6.4664	CPD_4101_m + amet_m --> CPD_4124_m + ahcys_m + h_m
R1627	0	0	0	0	0	0		CPD_4186_x + 2.0 focytb5_x + 2.0 h_x + o2_x --> CPD_4187_x + 2.0 ficytb5_x + 2.0 h2o_x
R1628	0	0	0	0	0	0		accoa_x + chsterol_x --> CHOLESTEROL_ESTERS_x + coa_x
R1629	0	0	0	0	0	0		h_x + mergtrol_x + nadph_x --> mfecostrl_x + nadp_x
R1630	0	0	0	0	0	0		mfecostrl_x --> CPD_4101_x
R1631	0	0	0	0	0	0		4mzym_x + 6.0 focytb5_x + 6.0 h_x + 3.0 o2_x --> C22112_x + 6.0 ficytb5_x + 4.0 h2o_x
R1632	0	0.0107039	0.0107039	0.0107039	0	0.0107039	0.165243	2.0 frdp_c + h_c + nadph_c --> nadp_c + 2.0 ppi_c + sql_c
R1633	0	0.0107039	0.0107039	0.0107039	0	0.0107039		2.0 frdp_c --> ppi_c + psqldp_c
R1634	0	0.0107039	0.0107039	0.0107039	0	0.0107039	0.161122	h_c + nadph_c + psqldp_c --> nadp_c + ppi_c + sql_c
R1635	0	0	0	0	0	0		dhea_c + nad_c --> AND_c + h_c + nadh_c
R1636	0	0	0	0	0	0		dhea_m + h_m + nadph_m + o2_m --> C05139_m + h2o_m + nadp_m
R1637	0	0	0	0	0	0		C03024_m + CPD66_23_m + o2_m --> C03161_m + ac_m + dhea_m + h2o_m
R1638	0	0	0	0	0	0		17_ALPHA_HYDROXYPROGESTERONE_m + C03024_m + o2_m --> AND_m + C03161_m + ac_m + h2o_m
R1639	0	0	0	0	0	0		AND_x + h_x + nadph_x --> andrstandn_x + nadp_x
R1640	0	0	0	1.53038	0	2.24e-11	2.86605	estriol_c + nad_c <=> C05300_c + h_c + nadh_c
R1641	0	0	0	0	0	0	0.661274	C03024_c + PROGESTERONE_c + o2_c --> 17_ALPHA_HYDROXYPROGESTERONE_c + C03161_c + h2o_c
R1642	0	0	0	0	0	0	0.553109	estrone_c + h_c + nadh_c + o2_c --> C05298_c + h2o_c + nad_c
R1643	0	0	0	0	0	0	2.40974	estrone_c + h_c + nadph_c + o2_c --> C05300_c + h2o_c + nadp_c
R1644	0	0	0	12.3157	0	-7.55e-12		estriol_m + nadp_m <=> C05300_m + h_m + nadph_m
R1645	0	0	0	0	0	0		C03024_m + PROGESTERONE_m + o2_m --> 17_ALPHA_HYDROXYPROGESTERONE_m + C03161_m + h2o_m
R1646	0	0	0	0	0	0		estrone_m + h_m + nadh_m + o2_m --> C05298_m + h2o_m + nad_m
R1647	0	0	0	0	0	0	5.70648	estrone_m + h_m + nadph_m + o2_m --> C05300_m + h2o_m + nadp_m
R1648	0	0	0	0	0	0	3.31309	C03024_x + PROGESTERONE_x + o2_x --> 17_ALPHA_HYDROXYPROGESTERONE_x + C03161_x + h2o_x
R1649	0	0	0	0	0	0	2.11985	estrone_x + h_x + nadh_x + o2_x --> C05298_x + h2o_x + nad_x
R1650	0	0	0	0	0	0	3.32371	estrone_x + h_x + nadph_x + o2_x --> C05300_x + h2o_x + nadp_x
R1651	0	0	0	19.8864	0	-1.22e-11		TESTOSTERONE_m + nad_m <=> AND_m + h_m + nadh_m
R1652	0	0	0	0	0	0		ERGOSE_c + h2o_c --> ergst_c + h_c + 0.3211 hdca_c + 0.3061 lnlc_c + 0.3122 lnlnca_c + 0.0606 ocdcea_c
R1653	0	0	0	0	0	0		lanost_x + ocdce9coa_x --> CPD_16016_x + coa_x
R1654	0	0	0	0	0	0		CPD_16016_c + h2o_c --> h_c + lanost_c + ocdcea_c
R1655	0	0	0	0	0	0		ergst_x + ocdce9coa_x --> CPD_16017_x + coa_x
R1656	0	0	0	0	0	0		CPD_16017_c + h2o_c --> ergst_c + h_c + ocdcea_c
R1657	0	0	0	0	0	0		accoa_c + amet_c + 3.0 h_c + 3.0 malcoa_c + nadph_c --> CPD_18145_c + ahcys_c + 3.0 co2_c + 4.0 coa_c + h2o_c + nadp_c
R1658	0.0167271	33.5193	33.5026	1.10404	0.0150544	1.08898	2.01392	g6p_c --> mi3p__D_c
R1659	0.0167271	33.5218	33.505	1.10477	0	1.10477		h2o_c + mi3p__D_c --> inost_c + pi_c
R1660	0	0	0	0	0	0		PHAN_c + 2.0 h2o_c --> nh4_c + pac_c
R1661	0	0	0	0	0	0		h2o_e + sucr_e --> fru_B_e + glc__D_e
R1662	0	0	0	0	0	0	60.2446	ETR_QUINONES_m + gthrd_m + h2s_m --> CPD_11281_m + ETR_QUINOLS_m
R1663	0	0	0	0	0	0	55.9018	CPD_11281_m + o2_m --> CPD_17866_m + h_m
R1664	0.004437	17.7134	17.7089	0.496171	0.0039933	0.492177	9.33224	5.0 h_c + 3.0 nadph_c + so3_c --> 3.0 h2o_c + h2s_c + 3.0 nadp_c
R1665	0.004437	17.7134	17.7089	0.496171	0.0039933	0.492177	5.92444	paps_c + trdrd_c --> 2.0 h_c + pap_c + so3_c + trdox_c
R1666	0	31.1293	31.1293	0.264978	0	0.264978		ch4s_c + h2o_c + o2_c --> fald_c + h2o2_c + h2s_c
R1667	0	0	0	0	0	0		fmnh2_c + mso3_c + o2_c --> fald_c + fmn_c + h2o_c + 2.0 h_c + so3_c
R1668	0	0	0	31.8532	0	4.88e-10	60.2446	P_BENZOQUINONE_m + gthrd_m + h2s_m <=> CPD_11281_m + hqn_m
R1669	0	238.352	238.352	1.74765	0	1.74765		h2o_c + paps_c --> aps_c + pi_c
R1670	0	0	0	0	0	0		h2o_m + paps_m --> aps_m + pi_m
R1671	0	0	0	0	0	0		dms_c + h_c + nadh_c + o2_c --> ch4s_c + fald_c + h2o_c + nad_c
R1672	0	1000	1000	8.19245	0	8.19245		aps_c + pi_c --> adp_c + h_c + so4_c
R1673	0	0	0	0	0	0	8.96716	h2o_m + o2_m + so3_c --> h2o2_m + so4_m
R1674	0	0	0	0	0	0		ALKANESULFONATES_c + fmnh2_c + o2_c --> aldehyde_c + fmn_c + h2o_c + 2.0 h_c + so3_c
R1675	0	0	0	0	0	0	24.664	cyan_m + tsul_m --> 2.0 h_m + so3_c + tcynt_m
R1676	0	0	0	1000	0	0		4abutn_c <=> CE1944_c + h2o_c
R1677	0	16.0239	16.0239	19.6339	0	3.01e-10		acac_m + succoa_m <=> aacoa_m + succ_m
R1678	0	19.2287	19.2287	19.9768	0	3.02e-10		3oxoadp_m + succoa_m <=> oxadpcoa_m + succ_m
R1679	0	16.0239	16.0239	0.481156	0	0.481156	6.88159	H3MCOA_m --> acac_m + accoa_m
R1680	0.0642233	0.0642233	0	3.10218	0	4.45e-11	6.10373	aacoa_c + accoa_c + h2o_c <=> H3MCOA_c + coa_c + h_c
R1681	0	0	0	0	0	0		pyr_c + taur_c --> SULFACAL_c + ala__L_c
R1682	0	0	0	0	0	0		Lcyst_c + h_c --> co2_c + taur_c
R1683	0	0	0	0	0	0		SULFACAL_c + h_c + nadph_c --> istnt_c + nadp_c
R1684	0	0	0	0	0	0	1.33375	3SALA_c + h_c --> HYPOTAURINE_c + co2_c
R1685	0	0	0	0	0	0	86.5476	ac_c + atp_c --> actp_c + adp_c
R1686	0	0	0	0	0	0		akg_c + o2_c + taur_c --> amacald_c + co2_c + h_c + so3_c + succ_c
R1687	0	0	0	0	0	0	1.79622	3.0 amet_c + cys__L_c + his__L_c + o2_c --> 3.0 ahcys_c + h2o_c + 3.0 h_c + hercyso_c
R1688	0	0	0	0	0	0		2.0 h_c + hercyso_c --> ergoth_c + nh4_c + pyr_c
R1689	0	0	0	0	0	0		ACPYR_c + h2o_c --> ac_c + 2.0 h_c + pyr_c
R1690	0.0642233	0.0642233	0	8.06908	0	0.057801		H3MCOA_c + 2.0 h_c + 2.0 nadph_c <=> coa_c + mev__R_c + 2.0 nadp_c
R1691	0.0642233	0.0642233	0	0.0642233	0	0.0642233		atp_c + mev__R_c --> 5pmev_c + adp_c + h_c
R1692	0.0642233	0.0642233	0	0.0642233	0.057801	0.00642233	3.11636	5pmev_c + atp_c --> 5dpmev_c + adp_c
R1693	0.0642233	0.0642233	0	0.0642233	0.057801	0.00642233	5.3836	5dpmev_c + atp_c --> adp_c + co2_c + ipdp_c + pi_c
R1694	0.0214078	0.0214078	0	5.41256	0	7.76e-11	5.72456	ipdp_c <=> dmpp_c
R1695	0.0214078	0.0214078	0	0.0214078	0	0.0214078		dmpp_c + ipdp_c --> grdp_c + ppi_c
R1696	0.0214078	0.0214078	0	0.0214078	0	0.0214078		grdp_c + ipdp_c --> frdp_c + ppi_c
R1697	0	0	0	0	0	0		frdp_c + ipdp_c --> ggdp_c + ppi_c
R1698	0	27.5356	27.5356	15.049	0	-0.0745783	19.4113	citr__L_c <=> citr__L_m
R1699	0	0	0	1000	0	0		ggdp_m + 2.0 ipdp_m <=> hexdp_m + 2.0 ppi_m
R1700	0	0	0	0	0	0		frdp_m + 3.0 ipdp_m --> hexdp_m + 3.0 ppi_m
R1701	0	0	0	0	0	0		frdp_c + h2o_c --> 2_TRANS6_TRANS_FARNESOL_c + ppi_c
R1702	0	0	0	0	0	0	12.4049	CPD_15776_c + h2o_c --> 4mhetz_c + CPD_15778_c + h_c
R1703	0	79.4506	79.4506	0.993078	0	0.993078		4AMPM_c + atp_c --> 2mahmp_c + adp_c
R1704	0	79.4506	79.4506	0.993078	0	0.993078		4mhetz_c + atp_c --> 4mpetz_c + adp_c + h_c
R1705	0	79.4506	79.4506	0.993078	0	0.993078		2mahmp_c + 4mpetz_c + h_c --> ppi_c + thmmp_c
R1706	0	119.176	119.176	2.11699	0	2.11699		h2o_c + thmpp_c --> h_c + pi_c + thmmp_c
R1707	0	119.176	119.176	2.11699	0	2.11699		h2o_c + thmmp_c --> THM_c + pi_c
R1708	0	119.176	119.176	2.11699	0	2.11699	20.6297	THM_c + atp_c --> amp_c + h_c + thmpp_c
R1709	0	0	0	0	0	0	23.2588	his__L_c + pydx5p_c --> 4AMPM_c
R1710	0.0153306	238.548	238.532	3.54998	0.0137975	3.53618	24.5627	h2o_c + mnl1p_c --> mnl_c + pi_c
R1711	0	0	0	2.21525	0	-1.62e-12		5_PHOSPHORIBOSYL_5_AMINOIMIDAZOLE_m + amet_m <=> AMINO_HYDROXYMETHYL_METHYL_PYR_P_m + co_m + dad_5_m + for_m + 3.0 h_m + met__L_m
R1712	0	0	0	4.38373	0	-3.21e-12		5_PHOSPHORIBOSYL_5_AMINOIMIDAZOLE_c + amet_c <=> AMINO_HYDROXYMETHYL_METHYL_PYR_P_c + co_c + dad_2_c + for_c + 3.0 h_c + met__L_c
R1713	0	0	0	1000	0	0		dhgly_c + h2o_c <=> glx_c + nh4_c
R1714	0	0	0	5.57949	0	7.54e-11	5.48859	adp_c + thmpp_c <=> amp_c + thmtp_c
R1715	0	0	0	12.9916	0	1.76e-10	12.2611	adp_m + thmpp_m <=> amp_m + thmtp_m
R1716	0	0	0	0	0	0	12.4049	CPD_13578_c + h2o_c --> 4ahmmp_c + nh4_c
R1717	0	0	0	0	0	0	12.4049	4ahmmp_c + atp_c --> AMINO_HYDROXYMETHYL_METHYL_PYR_P_c + adp_c + h_c
R1718	0	0	0	0	0	0	11.1528	CYSTEINE_DESULFURASE_L_CYSTEINE_m + cys__L_m --> L_CYSTEINE_DESULFURASE_PERSULFIDE_m + ala__L_m
R1719	0	0	0	16.1227	0	-0.0106387		man6p_c <=> f6p_c
R1720	0	0.000256856	0.000256856	0.000256856	0	0.000256856		MAGLYP_c + h2o_c --> MAGLY_c + pi_c
R1721	0	0	0	0	0	0	13.1997	ADT_c + h2o_c --> 4mpetz_c + amp_c + co2_c + h_c
R1722	0	0	0	0	0	0		2.0 THIOLS_m + tsul_m --> DISULFIDES_m + h2s_m + h_m + so3_c
R1723	0	0	0	0	0	0	6.25118	4hglusa_m + h2o_m + nad_m --> e4hglu_m + 2.0 h_m + nadh_m
R1724	0	0	0	6.18265	0	8.35e-11	22.5568	pi_m + tre_m <=> g1p_m + glc__aD_m
R1725	0	0	0	0	0	0	16.9092	CARBOXYADENYLATED_URM1_c + DONOR_H2_c + MOCS3_S_SULFANYLCYSTEINE_c --> MOCS3_L_CYSTEINE_c + THIOCARBOXYLATED_URM1_c + amp_c + h_c
R1726	0	0	0	0	0	0	16.9092	MOCS3_L_CYSTEINE_c + TUM1_S_SULFANYLCYSTEINE_c --> MOCS3_S_SULFANYLCYSTEINE_c + TUM1_L_CYSTEINE_c
R1727	0	0	0	0	0	0	16.9092	URM1_c + atp_c + h_c --> CARBOXYADENYLATED_URM1_c + ppi_c
R1728	0	0	0	0	0	0	4.19878	5_2_ME_OXY_2_OXO_ET_UR_34_TRNA_m + THIOCARBOXYLATED_URM1_m + atp_m + h2o_m --> MCM5S2U_34_TRNA_m + URM1_m + amp_m + 2.0 h_m + ppi_m
R1729	0	0	0	0	0	0		CARBO_ME_UR_34_TRNA_m + amet_m --> 5_2_ME_OXY_2_OXO_ET_UR_34_TRNA_m + ahcys_m
R1730	0	0	0	0	0	0	23.9406	L_CYSTEINE_DESULFURASE_PERSULFIDE_m + TUM1_L_CYSTEINE_m --> CYSTEINE_DESULFURASE_L_CYSTEINE_m + TUM1_S_SULFANYLCYSTEINE_m
R1731	0	0	0	0	0	0		BAMN_c + h2o_c + o2_c --> bzal_c + h2o2_c + nh4_c
R1732	0	0	0	0	0	0		BUTN_c + h2o_c + o2_c --> btal_c + h2o2_c + nh4_c
R1733	0	0	0	0	0	0		PENN_c + h2o_c + o2_c --> h2o2_c + nh4_c + ptal_c
R1734	0	0	0	1000	0	0		L2aadp6sa_m <=> h2o_m + h_m + thp2c_m
R1735	0	21.5448	21.5448	0.279837	0	0.279837		o2_c + trp__L_c --> Lfmkynr_c
R1737	0	21.5448	21.5448	0.279837	0	0.279837	5.29155	Lkynr_c + h2o_c --> ala__L_c + anth_c + h_c
R1738	0	7.93453	7.93453	0.17675	0	0.17675	1.10054	Lkynr_c + h_c + nadph_c + o2_c --> h2o_c + hLkynr_c + nadp_c
R1739	0	7.93453	7.93453	0.17675	0	0.17675	5.13635	h2o_c + hLkynr_c --> 3hanthrn_c + ala__L_c + h_c
R1740	0	0	0	0	0	0		2.0 h2o_c + ind3acnl_c --> ind3ac_c + nh4_c
R1741	0	7.93453	7.93453	0.17675	0	0.17675	17.2553	3hanthrn_c + o2_c --> cmusa_c
R1742	0	0	0	62.5775	0	8.46e-10	222.583	Lkynr_m + akg_m <=> CPD_476_m + glu__L_m
R1743	0	0	0	0	0	0	11.7179	h_c + indpyr_c --> co2_c + id3acald_c
R1744	0	7.93453	7.93453	0.17675	0	0.17675	43.4215	cmusa_c + h_c --> am6sa_c + co2_c
R1745	0	0	0	46.4768	0	-3.29e-11		2.0 3hanthrn_c + 4.0 o2_c <=> C05640_c + 2.0 h2o2_c + 2.0 o2s_c
R1746	0	0	0	0	0	0		3hanthrn_c + amet_c --> C05831_c + ahcys_c
R1747	0	0	0	0	0	0		C03024_c + N_ACETYL_5_METHOXY_TRYPTAMINE_c + o2_c --> C03161_c + CPD_12014_c + h2o_c
R1748	0	0	0	0	0	0		C02470_c + amet_c + h_c --> C05830_c + ahcys_c
R1749	0	0	0	11.0129	0	1.49e-10	20.2159	akg_c + hLkynr_c <=> CPD_11552_c + glu__L_c
R1750	0	0	0	0	0	0	61.3771	h2o_m + ian_m --> iad_m
R1751	0	0	0	0	0	0	2.0845	h_m + indpyr_m + nadph_m + o2_m --> co2_m + h2o_m + ind3ac_m + nadp_m
R1752	0	0	0	0	0	0		h2o_m + iad_m --> ind3ac_m + nh4_m
R1753	0	0	0	0	0	0	38.5808	h2o_c + iad_c --> ind3ac_c + nh4_c
R1754	0	0	0	12.1611	0	1.64e-10		akg_m + trp__L_m <=> glu__L_m + indpyr_m
R1755	0	0	0	0	0	0		h_c + id3acald_c + nadh_c --> ind3eth_c + nad_c
R1756	0	0	0	0	0	0		h2o_c + id3acald_c + nad_c --> 2.0 h_c + ind3ac_c + nadh_c
R1757	0	7.93453	7.93453	0.17675	0	0.17675		am6sa_c + h2o_c + nad_c --> amuco_c + 2.0 h_c + nadh_c
R1758	0	0	0	0	0	0		h2o_c + id3acald_c + o2_c --> h2o2_c + h_c + ind3ac_c
R1759	0	7.93453	7.93453	0.17675	0	0.17675	52.5618	amuco_c + h2o_c --> CPD_8742_c + nh4_c
R1760	0	0	0	0	0	0	17.9749	am6sa_m + h2o_m + nad_m --> amuco_m + 2.0 h_m + nadh_m
R1761	0	21.5448	21.5448	0.279837	0	0.279837	20.2159	Lfmkynr_c + h2o_c --> Lkynr_c + for_c + h_c
R1762	0	0	0	0	0	0	1.59032	h_c + trp__L_c --> co2_c + trypta_c
R1763	0	0	0	0	0	0	27.2496	2.0 LDOPA_c + o2_c --> 2.0 DQ_c + 2.0 h2o_c
R1764	0	0	0	0	0	0		fumpyr_c + h2o_c --> fum_c + h_c + pyr_c
R1765	0	521.305	521.305	5.29093	0	5.29093		4hoxpacd_c + h2o_c + nad_c --> 4hoxpac_c + 2.0 h_c + nadh_c
R1766	0	0	0	0	0	0	32.1177	CPD_804_m --> pyr_m + sucsal_m
R1767	0	0	0	0	0	0		HC00460_m + o2_m --> CPD_1070_m + h_m
R1768	0	0	0	23.6791	0	3.2e-10	24.6124	pyr_m + sucsal_m <=> 24dhhed_m
R1769	0	0	0	12.3139	0	1.66e-10	77.0175	HC00460_c + h2o2_c + h_c <=> HC01522_c + h2o_c + o2_c
R1770	0	5.6555	5.6555	9.86641	0	-4.12e-11		4hoxpacd_c + h2o_c + nadp_c <=> 4hoxpac_c + 2.0 h_c + nadph_c
R1771	0	0	0	9.62891	0	-4.12e-11		34dhpac_c + h2o_c + nadp_c <=> 34dhpha_c + 2.0 h_c + nadph_c
R1772	0	0	0	0	0	0		CPD_8652_c + DQ_c --> LDOPA_c + L_DOPACHROME_c
R1773	0	0	0	0	0	0		L_DOPACHROME_c + h_c --> DIHYDROXYINDOLE_c + co2_c
R1774	0	0	0	0	0	0	156.509	4hoxpacd_c + h_c + nadh_c --> CPD3O_4151_c + nad_c
R1775	0	5.6555	5.6555	0.468857	0	0.468857		h2o_c + o2_c + tym_c --> 4hoxpacd_c + h2o2_c + nh4_c
R1776	0	0	0	0	0	0		LDOPA_c + o2_c --> CPD_253_c + h_c
R1777	0	0	0	0	0	0		DQ_c --> CPD_8652_c + h_c
R1778	0	2.82775	2.82775	0.234428	0	0.234428	27.2496	o2_c + 2.0 tyr__L_c --> 2.0 LDOPA_c
R1779	0	0	0	0	0	0		dopa_c + h2o_c + o2_c --> 34dhpac_c + h2o2_c + nh4_c
R1780	0	5.6555	5.6555	0.465756	0	0.465756		2.0 h_c + o2_c + tyr__L_c --> LDOPA_c + h2o_c
R1781	0	5.6555	5.6555	0.468857	0	0.468857		LDOPA_c + h_c --> co2_c + dopa_c
R1782	0	5.5387	5.5387	0.384326	0	0.384326	1.59032	h_c + tyr__L_c --> co2_c + tym_c
R1783	0	11.2361	11.2361	0.537229	0	0.537229	25.8074	hgentis_c + o2_c --> 4mlacac_c + h_c
R1784	0	11.2361	11.2361	0.537229	0	0.537229		4fumacac_c + h2o_c --> acac_c + fum_c + h_c
R1785	0	0	0	0	0	0	10.1972	4abz_m + hexdp_m --> CPD_15190_m + ppi_m
R1786	0	0	0	0	0	0	8.76218	4abz_x + hexdp_x --> CPD_15190_x + ppi_x
R1787	0	0	0	0	0	0		CPD_15191_m + amet_m --> CPD_15192_m + ahcys_m + h_m
R1788	0	0	0	0	0	0	1.97677	CPD_15190_m + 2.0 REDUCED_FERREDOXINS_m + 2.0 h_m + o2_m --> CPD_15191_m + 2.0 OXIDIZED_FERREDOXINS_m + h2o_m
R1789	0	0	0	0	0	0		CPD_15194_m + amet_m --> CPD_15195_m + ahcys_m + h_m
R1790	0	0	0	0	0	0	1.97677	CPD_15195_m + 4.0 REDUCED_FERREDOXINS_m + 5.0 h_m + o2_m --> 2_HEXAPRENYL_3_METHYL_6_METHOXY_14_BENZ_m + 4.0 OXIDIZED_FERREDOXINS_m + h2o_m + nh4_m
R1791	0	0	0	0	0	0	1.97677	CPD_15194_m + 4.0 REDUCED_FERREDOXINS_m + 5.0 h_m + o2_m --> 2_HEXAPRENYL_6_METHOXY_14_BENZOQUINOL_m + 4.0 OXIDIZED_FERREDOXINS_m + h2o_m + nh4_m
R1792	0	0	0	0	0	0	1.97677	3ophb_5_m + 2.0 REDUCED_FERREDOXINS_m + 2.0 h_m + o2_m --> 3_HEXAPRENYL_45_DIHYDROXYBENZOATE_m + 2.0 OXIDIZED_FERREDOXINS_m + h2o_m
R1793	0	0	0	0	0	0	2.10511	34dhbz_m + hexdp_m --> 3dh5hpb_m + ppi_m
R1794	0	0	0	0	0	0	2.82704	34dhbz_x + hexdp_x --> 3dh5hpb_x + ppi_x
R1795	0	0	0	0	0	0	2.23425	hexdp_m + vanlt_m --> 3hph5mb_m + ppi_m
R1796	0	0	0	0	0	0	2.74412	hexdp_x + vanlt_x --> 3hph5mb_x + ppi_x
R1797	0	0	0	0	0	0	10.1972	CPD_15216_m + hexdp_m --> CPD_15192_m + ppi_m
R1798	0	0	0	0	0	0	8.76218	CPD_15216_x + hexdp_x --> CPD_15192_x + ppi_x
R1799	0	0	0	0	0	0		4hbz_c + PD_c --> 4HP_c + ppi_c
R1800	0	0	0	0	0	0		3PD_c + amet_c --> 3PHM_c + ahcys_c + h_c
R1801	0	0	0	0	0	0		2PM_c + o2_c --> 2PMB_c + h2o_c
R1802	0	0	0	0	0	0		2PMB_c + amet_c --> 2PMMB_c + ahcys_c + h_c
R1803	0	0	0	0	0	0		2PMHMB_c + amet_c --> ahcys_c + h_c + q_c
R1804	0	0	0	0	0	0		3dh5hpb_m + amet_m --> 3hph5mb_m + ahcys_m + h_m
R1805	0	0	0	0	0	0		4hbz_m + CPD_21340_m --> NONAPRENYL_4_HYDROXYBENZOATE_m + ppi_m
R1806	0	0	0	0	0	0		4hbz_x + CPD_21340_x --> NONAPRENYL_4_HYDROXYBENZOATE_x + ppi_x
R1807	0	0	0	1000	0	0		CPD_11655_m + amet_m <=> CPD_11656_m + ahcys_m + h_m
R1808	0	0	0	0	0	0		h_c + sbzcoa_c --> C06986_c + coa_c
R1809	0	0	0	1000	0	0		2omhmbl_m + amet_m <=> ahcys_m + 3.0 h_m + q8_m
R1810	0	0	0	1000	0	0		CPD_15838_c + amet_c <=> CPD_15836_c + ahcys_c + h_c
R1811	0	0	0	1000	0	0		CPD_15839_c + amet_c <=> CPD_15837_c + ahcys_c + h_c
R1812	0	0	0	0	0	0		amet_c + dtocophe_c --> ahcys_c + bvite_c + h_c
R1813	0	0	0	0	0	0		2_HEXAPRENYL_3_METHYL_5_HYDROXY_6_METHOX_m + amet_m --> ahcys_m + h_m + q6h2_m
R1814	0	0	0	0	0	0		2_HEXAPRENYL_6_METHOXY_14_BENZOQUINOL_m + amet_m --> 2_HEXAPRENYL_3_METHYL_6_METHOXY_14_BENZ_m + ahcys_m + h_m
R1815	0	0	0	0	0	0		amet_c + gtocophe_c --> ahcys_c + avite1_c + h_c
R1816	0	0	0	0	0	0		2hp6mp_m + o2_m --> CPD_11655_m + h2o_m
R1817	0	11.2361	11.2361	0.537229	0	0.537229		34hpp_c + o2_c --> co2_c + hgentis_c
R1818	0.007191	5.66269	5.6555	2.10699	0	2.85e-11	31.2962	34hpp_c + glu__L_c <=> akg_c + tyr__L_c
R1819	0	0	0	10.3369	0	1.4e-10	12.0528	TRANS_3_ENOYL_COAS_m <=> TRANS_D2_ENOYL_COA_m
R1820	0	0	0	0	0	0	37.4164	2.0 h2o_m + utp_m --> 2.0 h_m + 2.0 pi_m + ump_m
R1821	0	0	0	0	0	0	40.9117	ctp_m + 2.0 h2o_m --> cmp_m + 2.0 h_m + 2.0 pi_m
R1822	0.187547	16.2115	16.0239	1.39929	0.168793	1.2305	5.30731	ACLAC_m + h_m + nadph_m --> 23dhmb_m + nadp_m
R1823	0.122033	16.146	16.0239	2.49745	0	0.10983		3c3hmp_m <=> 2ippm_m + h2o_m
R1824	0.122033	16.146	16.0239	2.57633	0	0.10983		2ippm_m + h2o_m <=> 3c2hmp_m
R1825	0.122033	16.146	16.0239	0.590985	0.10983	0.481156	13.351	3c2hmp_m + nad_m --> 3c4mop_m + h_m + nadh_m
R1826	0	32.1094	32.1094	1.28912	0	1.28912	4.53349	2ahbut_m + h_m + nadph_m --> 23dhmp_m + nadp_m
R1827	0.0615366	32.1094	32.0478	1.28912	0	1.28912		23dhmp_m --> 3mop_m + h2o_m
R1828	0	0	0	1000	0	0		2ahbut_m <=> 3hmop_m
R1829	0	0	0	0	0	0		3c4mop_c + h_c --> 4mop_c + co2_c
R1830	0	32.2969	32.2969	1.44811	0	1.44811		h_m + 2.0 pyr_m --> ACLAC_m + co2_m
R1831	0	32.2969	32.2969	1.42274	0	1.42274		2obut_m + h_m + pyr_m --> 2ahbut_m + co2_m
R1832	0	32.1094	32.1094	13.1943	0	2.04e-10		ACLAC_m + thmpp_m <=> 2ahethmpp_m + pyr_m
R1834	0	0	0	0	0	0		nad_c + r3mmal_c --> 2obut_c + co2_c + nadh_c
R1835	0.187547	16.2115	16.0239	1.39929	0	1.39929		23dhmb_m --> 3mob_m + h2o_m
R1836	0.122033	16.146	16.0239	0.590985	0.10983	0.481156	4.22438	3mob_m + accoa_m + h2o_m --> 3c3hmp_m + coa_m + h_m
R1837	0	0	0	0	0	0		C5OCOA_x + coa_x --> accoa_x + ppcoa_x
R1838	0	0	0	1000	0	0		CPD_466_m + akg_m <=> glu__L_m + mmtsa_m
R1839	0	0	0	3.64065	0	5.92e-11	3.57161	hibcoa_m <=> 2mp2coa_m + h2o_m
R1840	0	16.0239	16.0239	0.481156	0	0.481156		3mb2coa_m + atp_m + hco3_m --> TRANS_3_METHYL_GLUTACONYL_COA_m + adp_m + h_m + pi_m
R1841	0	0	0	5.94015	0	8.97e-11	8.46852	H3MCOA_m <=> TRANS_3_METHYL_GLUTACONYL_COA_m + h2o_m
R1842	0	0	0	1000	0	0		2MC40COA_m + C15973_m <=> C15979_m + coa_m
R1843	0	1000	1000	13.549	0	-0.844176		h2o_c + mmtsa_c + nad_c <=> 2.0 h_c + mmal_c + nadh_c
R1844	0	1000	1000	13.6979	0	-0.78187	77.0175	h2o2_c + h_c + mmal_c <=> h2o_c + mmtsa_c + o2_c
R1845	0	16.0239	16.0239	1.6802	0	-8.74e-12		fad_m + h_m + ivcoa_m <=> 3mb2coa_m + fadh2_m
R1846	0	0	0	1000	0	0		C15973_m + ivcoa_m <=> C15975_m + coa_m
R1847	0	16.0239	16.0239	0.45338	0	0.45338	4.35238	h2o_m + hibcoa_m --> 3hib_m + coa_m + h_m
R1848	0	0	0	0	0	0		3mob_m + 3.0 h_c + thmpp_m --> 2mhop_m + co2_m
R1849	0	0	0	0	0	0		2mhop_m + LIPO_m --> C15977_m + 2.0 h_c + thmpp_m
R1850	0	16.0239	16.0239	0.423531	0	0.423531		4mop_m + 4.0 h_m + thmpp_m --> 3mhtpp_m + co2_m
R1851	0	16.0239	16.0239	0.423531	0	0.423531		3mhtpp_m + LIPO_m --> C15975_m + 3.0 h_m + thmpp_m
R1852	0	32.0478	32.0478	0.971926	0	0.971926		3mop_m + 3.0 h_c + thmpp_m --> 2mhob_m + co2_m
R1853	0	32.0478	32.0478	0.971926	0	0.971926		2mhob_m + LIPO_m --> C15979_m + 2.0 h_c + thmpp_m
R1854	0	0	0	1.42683	0	2.38e-11	3.32761	2MC40COA_c + fad_c + h_c <=> 2mb2coa_c + fadh2_c
R1855	0	0	0	1000	0	0		atp_c + coa_c + mmal_c <=> amp_c + mmcoa__R_c + ppi_c
R1856	0	0	0	1000	0	0		BCAA_DEHYDROGENASE_DH_LIPOYL_m + ibcoa_m <=> BCAA_DEHYDROGENASE_2MP_DH_LIPOYL_m + coa_m
R1857	0	0	0	4.14109	0	1.36e-11	4.53202	3hmbcoa_m <=> 2mb2coa_m + h2o_m
R1858	0	16.0239	16.0239	0.45338	0	0.45338	2.80728	fad_m + h_m + ibcoa_m --> 2mp2coa_m + fadh2_m
R1859	0	0	0	0	0	0		2mb2coa_m + h2o_m --> 3hivcoa_m
R1860	0	32.0478	32.0478	2.58745	0	1.04e-11		2MC40COA_m + fad_m + h_m <=> 2mb2coa_m + fadh2_m
R1861	0	11.2361	11.2361	0.537229	0	0.537229		acac_c + atp_c + coa_c --> aacoa_c + amp_c + ppi_c
R1862	0	0	0	0	0	0		acac_c + atp_c + coa_c --> aacoa_c + amp_c + ppi_c
R1863	0	0	0	26.4042	0	2.16e-11		4mop_m + glu__L_m <=> akg_m + leu__L_m
R1864	0.122033	16.146	16.0239	16.8435	0	1.37e-11	28.4406	4mop_c + glu__L_c <=> akg_c + leu__L_c
R1865	0.0615366	0.0615366	0	24.878	0	0.0553829		3mop_m + glu__L_m <=> akg_m + ile__L_m
R1866	0	0	0	15.6511	0	1.28e-11	25.2479	3mop_c + glu__L_c <=> akg_c + ile__L_c
R1867	0	0	0	16.3206	0	1.33e-11	28.4406	akg_c + val__L_c <=> 3mob_c + glu__L_c
R1868	0.0655146	7.30577	7.24026	25.9422	0	0.0589631		3mob_m + glu__L_m <=> akg_m + val__L_m
R1869	0.0239139	0.0239139	0	0.0239139	0.0215225	0.00239139	8.86795	udpg_c --> PSNIG_c + udp_c
R1870	0.0180234	0.0180234	0	0.0180234	0.0162211	0.00180234	8.86795	udpg_c --> NIG_c + udp_c
R1871	3.03e-05	3.03e-05	0	3.03e-05	2.72e-05	3.03e-06	8.86795	DMIPC_c + udpgal_c --> GDMIPC_c + h_c + udp_c
R1872	3.03e-05	3.03e-05	0	3.03e-05	2.72e-05	3.03e-06	8.86795	GDMIPC_c + udpgal_c --> DGDMIPC_c + h_c + udp_c
R1873	3.03e-05	3.03e-05	0	3.03e-05	2.72e-05	3.03e-06	8.86795	DGDMIPC_c + udpgal_c --> TGDMIPC_c + h_c + udp_c
R1874	0	0	0	0.418219	0	3.42e-13	8.86795	h2o_c + ocdce9coa_c + udpg_c <=> MGC181_c + coa_c + udp_c
R1875	0	0	0	0	0	0	19.9275	CPD_10171_c --> CPD_10175_c + h2o_c
R1876	0	0	0	0	0	0		CPD_10172_c + h2o_c --> CPD_10174_c + ac_c
R1877	0	0	0	0	0	0		CPD_10169_c + h_c + nadph_c + o2_c --> CPD_10172_c + h2o_c + nadp_c
R1878	0	0	0	0	0	0		CPD_10170_c + h2o_c --> CPD_10171_c + ac_c + h_c
R1879	0	0	0	0	0	0		CPD_10168_c + h_c + nadph_c + o2_c --> CPD_10170_c + h2o_c + nadp_c
R1880	0	0	0	0	0	0	35.5859	CPD_10171_m --> CPD_10175_m + h2o_m
R1881	0	0	0	0	0	0	10.2598	CPD_10169_x + h_x + nadph_x + o2_x --> CPD_10172_x + h2o_x + nadp_x
R1882	0	0	0	0	0	0	10.2598	CPD_10168_x + h_x + nadph_x + o2_x --> CPD_10170_x + h2o_x + nadp_x
R1883	0	0	0	0	0	0		3ohxccoa_c + h_c + nadph_c --> CPD_14278_c + nadp_c
R1884	0	0	0	0	0	0		CE2251_c + h_c + nadph_c --> CPD_14275_c + nadp_c
R1885	0	0	0	0	0	0		CPD_14280_x + h_x + nadph_x --> CPD_9965_x + nadp_x
R1886	0	0	0	0	0	0		h_x + malcoa_x + stcoa_x --> CE2251_x + co2_x + coa_x
R1887	0	0	0	0	0	0		CPD_9326_x + atp_x + coa_x --> CPD_17870_x + amp_x + ppi_x
R1888	0	0	0	0	0	0	21.253	ACP_c + CPD_17870_c + 8.0 h_c + 8.0 malcoa_c --> CPD_17877_c + 8.0 co2_c + 9.0 coa_c + 2.0 h2o_c
R1889	0	0	0	0	0	0		CPD_17877_c --> ACP_c + CPD_17876_c + h_c
R1890	0	0	0	0	0	0	2.03418	g3p_c + gln__L_c + ru5p__D_c --> glu__L_c + 3.0 h2o_c + h_c + pi_c + pydx5p_c
R1891	0	0	0	0	0	0		h2o_c + o2_c + pydam_c --> h2o2_c + nh4_c + pydx_c
R1892	0	0	0	0	0	0		h2o_c + o2_c + pyam5p_c --> h2o2_c + nh4_c + pydx5p_c
R1893	0	0	0	0	0	0	0.707232	atp_c + pydam_c --> adp_c + h_c + pyam5p_c
R1894	0	0	0	0	0	0	0.897407	atp_c + pydxn_c --> adp_c + h_c + pdx5p_c
R1895	0	0	0	0	0	0	0.924523	atp_c + pydx_c --> adp_c + h_c + pydx5p_c
R1896	0	0	0	0	0	0		o2_c + pdx5p_c --> h2o2_c + pydx5p_c
R1897	0	0	0	11.5073	0	9.41e-12	12.89	nadp_c + pydxn_c <=> h_c + nadph_c + pydx_c
R1898	0	0	0	0	0	0		h2o_c + o2_c + pydx_c --> CPD_1112_c + h2o2_c + h_c
R1899	0	0	0	0	0	0		o2_m + pydxn_m --> h2o2_m + pydx_m
R1900	0	0	0	0	0	0	29.4872	CPD0_1202_m + h2o_m --> glc__D_m + xyl__D_m
R1901	0	0	0	0	0	0	22.5766	CPD0_1202_c + h2o_c --> glc__D_c + xyl__D_c
R1902	0	0	0	0	0	0		2.0 raffin_e --> stys_e + sucr_e
R1903	0	0	0	0	0	0		CPD_4586_c + amet_c --> CPD_4587_c + ahcys_c + h_c
R1904	0	0	0	1000	0	0		C20505_c + h2o_c <=> C20507_c + ac_c + h_c
R1905	0	0	0	8.68208	0	1.59e-11		C60ACP_c + 7.0 h_c + 7.0 malcoa_c <=> ACP_c + C20453_c + 7.0 co2_c + 7.0 coa_c + 2.0 h2o_c
R1906	0	0	0	1000	0	0		CPD_10163_m + nadp_m <=> CPD_10162_m + h_m + nadph_m
R1907	0	0	0	1000	0	0		C20504_m + nadp_m <=> C20503_m + h_m + nadph_m
R1908	0	0	0	0	0	0		C03024_m + C20499_m + o2_m --> C03161_m + C20500_m + h2o_m
R1909	0	0	0	1000	0	0		C20506_m + nadp_m <=> C20505_m + h_m + nadph_m
R1910	0	0	0	1000	0	0		C20508_m + nadp_m <=> C20507_m + h_m + nadph_m
R1911	0	0	0	1000	0	0		C20502_m <=> C20574_m + h2o_m
R1912	0	0	0	0	0	0		C03024_x + C20499_x + o2_x --> C03161_x + C20500_x + h2o_x
R1913	0	32.0478	32.0478	5.05068	0	5.05068	15.0058	2.0 h2o_m + prpncoa_m --> 3hpp_m + coa_m + h_m
R1914	0	0	0	0	0	0		atp_x + btcoa_c + h2o_x + 2.0 h_c --> adp_x + butcoa_x + h_x + pi_x
R1915	0	0	0	0	0	0		atp_x + h2o_x + 2.0 h_c + ptcoa_c --> adp_x + h_x + pi_x + ptcoa_x
R1916	0	0	0	0	0	0		C60COA_c + atp_x + h2o_x + 2.0 h_c --> C60COA_x + adp_x + h_x + pi_x
R1917	0	0	0	0	0	0		atp_x + h2o_x + 2.0 h_c + occoa_c --> adp_x + h_x + octcoa_x + pi_x
R1918	0	0	0	0	0	0		atp_x + dccoa_c + h2o_x + 2.0 h_c --> adp_x + deccoa_x + h_x + pi_x
R1919	0	0	0	0	0	0		atp_x + ddcacoa_c + h2o_x + 2.0 h_c --> adp_x + dodcoa_x + h_x + pi_x
R1920	0	0	0	0	0	0		atp_x + h2o_x + 2.0 h_c + tdcoa_c --> adp_x + h_x + pi_x + tdcoa_x
R1921	0	0	0	0	0	0		atp_x + h2o_x + 2.0 h_c + pentdcoa_c --> adp_x + h_x + pentdcoa_x + pi_x
R1922	0	0	0	0	0	0		atp_x + h2o_x + 2.0 h_c + pmtcoa_c --> adp_x + h_x + pi_x + pmtcoa_x
R1923	0	0	0	0	0	0		atp_x + h2o_x + 2.0 h_c + hepdcoa_c --> adp_x + h_x + hepdcoa_x + pi_x
R1924	0	0	0	0	0	0		atp_x + h2o_x + 2.0 h_c + stcoa_c --> adp_x + h_x + pi_x + stcoa_x
R1925	0	0	0	0	0	0		C190COA_c + atp_x + h2o_x + 2.0 h_c --> C190COA_x + adp_x + h_x + pi_x
R1926	0	0	0	0	0	0		C200COA_c + atp_x + h2o_x + 2.0 h_c --> C200COA_x + adp_x + h_x + pi_x
R1927	0	0	0	10.3369	0	8.46e-12	12.0528	CPD_15692_m <=> dc2coa_m
R1928	0	0	0	0	0	0	10.403	frdp_c --> CPD_14796_c + ppi_c
R1929	0	79.4506	79.4506	0.984852	0	0.984852	4.1877	gthrd_c --> 5oxpro_c + cgly_c
R1930	0	0	0	0	0	0		CPD_158_m + nadph_m + o2_m --> HYDROXYBENZOQUINONE_m + h2o_m + h_m + nadp_m + no2_m
R1931	0	0	0	0	0	0		akg_m + leu__L_m + o2_m --> CPD_17723_m + co2_m + succ_m
R1932	0	0	0	0	0	0		CPD_17723_m + akg_m + o2_m --> CPD_17724_m + co2_m + succ_m
R1933	0	5.6555	5.6555	0.468857	0	0.468857	119.474	4hoxpac_c + h2o_c --> ac_c + hqn_c
R1934	0	0	0	0	0	0	9.80122	CPD_10598_x + nadph_x + o2_x --> 4hoxpac_x + h2o_x + nadp_x
R1935	0	0	0	0	0	0	19.9159	4hbald_c + h2o_c + nadp_c --> 4hbz_c + 2.0 h_c + nadph_c
R1936	0	0	0	0	0	0	5.86105	34hpp_c + accoa_c + h2o_c --> CPD_17726_c + coa_c + h_c
R1937	0	0	0	0	0	0	1.74354	CPD_17729_c + akg_c + o2_c --> CPD_17730_c + co2_c + succ_c
R1938	0	0	0	59.5668	0	4.87e-11	123.731	BCAA_DEHYDROGENASE_DH_LIPOYL_m + nad_m <=> BCAA_DEHYDROGENASE_LIPOYL_m + h_m + nadh_m
R1939	0	0	0	59.5668	0	4.93e-11	123.731	OXO_GLUTARATE_DEHYDROGENASE_DH_LIPOYL_m + nad_m <=> OXO_GLUTARATE_DEHYDROGENASE_LIPOYL_m + h_m + nadh_m
R1940	0	0	0	0	0	0	2.4409	5aop_x + atp_x + coa_x --> CPD_16937_x + amp_x + ppi_x
R1941	0	0	0	0	0	0	3.05819	CPD_9159_c + h2o_c --> CPD_12179_c + pyr_c
R1942	0	0	0	0	0	0	15.3182	CPD_9136_c + o2_c --> CPD_9137_c + h_c
R1943	0	0	0	0	0	0	3.05819	CPD_9137_c --> CPD_9159_c + h_c
R1944	0	0	0	0	0	0	10.3636	CPD_9159_m + h2o_m --> CPD_12179_m + pyr_m
R1945	0	0	0	0	0	0	53.817	CPD_9136_m + o2_m --> CPD_9137_m + h_m
R1946	0	0	0	0	0	0	10.3636	CPD_9137_m --> CPD_9159_m + h_m
R1947	0	0.306	0.306	0.306	0	0.306		0.03931 amp_c + 0.7682 atp_c + 0.06724 cmp_c + 0.07226 gmp_c + 0.5423 h2o_c + 0.04713 ump_c --> RNA_c + 0.7682 adp_c + 0.7682 pi_c
R1948	0	0	0	0	0	0	11.754	CPD_15661_c + h_c + nadph_c --> CPD_15655_c + nadp_c
R1949	0	0	0	0	0	0	11.1528	L_CYSTEINE_DESULFURASES_m + cys__L_m --> PERSULFURATED_L_CYSTEINE_DESULFURASES_m + ala__L_m
R1950	0	0	0	0	0	0		CPD_10165_c + nad_c --> CPD_10166_c + h_c + nadh_c
R1951	0	0	0	0	0	0		CPD_10164_c + nad_c --> CPD_10166_c + h_c + nadh_c
R1952	0	0	0	0	0	0	22.0316	CPD_17080_c + o2_c --> CPD_17081_c + vanln_c
R1953	0	0	0	0	0	0		3HBA_c + h_c + nadph_c + o2_c --> 34dhbz_c + h2o_c + nadp_c
R1954	0	0	0	0	0	0		5aprbu_c + h2o_c --> 4r5au_c + pi_c
R1955	0	79.4506	79.4506	0.993078	0	0.993078		THM_c + h2o_c --> 4ahmmp_c + 4mhetz_c + h_c
R1956	0	79.4506	79.4506	0.993078	0	0.993078		4ahmmp_c + atp_c --> 4AMPM_c + adp_c + h_c
R1957	0	0	0	4.03919	0	4.41e-12	21.2612	6pgc_c + nadp_c <=> 6p2dhglcn_c + h_c + nadph_c
R1958	0	0	0	12.3185	0	1.34e-11	21.771	DMAND_c + nad_c <=> BFOR_c + h_c + nadh_c
R1959	0	0	0	0	0	0	4.2515	h_c + hgentis_c + o2_c --> HC01522_c + co2_c + h2o_c
R1960	0.00305143	0.00305143	0	0.00305143	0.00274629	0.000305143		0.181 udpacgal_c + 0.065 udpg_c + 0.754 udpgal_c --> GAG_c + udp_c
R1961	0.0270351	0.0270351	0	0.0270351	0.0243316	0.00270351		0.435 gdpmann_c + 0.1 udpg_c + 0.332 udpgal_c + 0.133 udpgalfur_c --> GGM_c + 0.435 gdp_c + 0.565 udp_c
R1962	0	94.0593	94.0593	35.272	0	35.272		0.5 o2_m + qh2_m --> h2o_m + q_m
R1963	0	521.305	521.305	5.20866	0	5.20866	14.0095	h_c + nadph_c + o2_c --> h2o2_c + nadp_c
R1964	0	0	0	1000	0	0		glu5sa_m <=> 1pyr5c_m + h2o_c + h_c
R1965	0	119.176	119.176	1.67839	0	1.67839	10.2289	glucys_c --> 5oxpro_c + cys__L_c
R1966	0	0	0	0	0	0		C182ACP_c + h_c + nadph_c + o2_c --> C183ACP_c + 2.0 h2o_c + nadp_c
R1967	3.03e-05	3.03e-05	0	3.03e-05	2.72e-05	3.03e-06		IPC_c + gdpmann_c --> MIPC_c + gdp_c
R1968	0.0107039	0.0107039	0	0.0107039	0.00963349	0.00107039	4.18806	h_c + nadph_c + o2_c + sql_c --> Ssq23epx_c + h2o_c + nadp_c
R1969	0	0	0	0	0	0		ggdp_c + ipdp_c --> PD_c + h_c + ppi_c
R1970	0.0107039	0.0107039	0	0.0107039	0.00963349	0.00107039		CDOL_c + h_c + nadph_c --> 4mzym_c + nadp_c
R1971	0.0107039	0.0107039	0	0.0107039	0.00963349	0.00107039		4mzym_c + o2_c --> co2_c + 2.0 h_c + zymst_c
R1972	0	0	0	0	0	0	57.4884	65.0 ala__L_c + 20.0 arg__L_c + 25.0 asn__L_c + 44.0 asp__L_c + 2554.0 atp_c + 10.0 cys__L_c + 17.0 gln__L_c + 25.0 glu__L_c + 46.0 gly_c + 4.0 his__L_c + 24.0 ile__L_c + 48.0 leu__L_c + 13.0 lys__L_c + 3.0 met__L_c + 22.0 phe__L_c + 22.0 pro__L_c + 88.0 ser__L_c + 74.0 thr__L_c + 20.0 trp__L_c + 27.0 tyr__L_c + 42.0 val__L_c --> GAMYL_e + 2554.0 adp_c + 2554.0 h_c + 2554.0 pi_c
R1973	0	12.4054	12.4054	1000	0	0		h_c + nh4oh_c <=> h2o_c + nh4_c
R1974	0	0.306	0.306	0.306	0	0.306	38.547	0.0097602 amp_c + 0.13641 atp_c + 0.016694 cmp_c + 0.01794 gmp_c + 0.080349 h2o_c + 0.011701 ump_c --> RNA_c + 0.13641 adp_c + 0.13641 pi_c
R1975	1.9	1.9	0	0	0	0		atp_c + h2o_c --> adp_c + h_c + pi_c
R1976	0	16.0239	16.0239	1000	0	0		0.5 R__ALLANTOIN_c + 0.5 S_ALLANTOIN_c <=> alltn_c
R1977	0	6.83076	6.83076	37.9629	0	4.61e-11	61.6611	galt_c + nad_c <=> h_c + nadh_c + srb__L_c
R1978	0	0	0	0	0	0		CALH_c + amet_c + h2o_c --> ahcys_c + cmaphis_c + h_c
R1979	0	238.369	238.369	3.03096	0	3.03096		atp_c + dadp_c --> adp_c + datp_c
R1980	0	0	0	0	0	0		C182ACP_c + h_c + nadh_c + o2_c --> C183ACP_c + 2.0 h2o_c + nad_c
R1981	0	0	0	0	0	0	14.6264	SMINT1_c + h2o_c --> SMN1368THN_c + acac_c + h_c
R1982	0	0	0	7.25112	0	8.79e-12	14.6435	YANUE_c + nadp_c <=> YANUD_c + h_c + nadph_c
R1983	0	0	0	0	0	0		N5HORN_c + accoa_c --> N5AN5HORN_c + coa_c
R1984	0	0	0	0	0	0	2.4409	atp_x + coa_x + 3.0 h_x + mev__R_x --> MVLCOA_x + amp_x + ppi_x
R1985	0	0	0	0	0	0		DHMVLCOA_x + N5HORN_x --> N5DHMVLN5HORN_x + coa_x + 4.0 h_x
R1986	0	0	0	0	0	0	0.941413	3.0 N5DHMVLN5HORN_c --> DFCOPROB_c + 3.0 h2o_c
R1987	0	0	0	0	0	0	48.9123	COPROB_c + 3.0 h_c --> DFCOPROB_c + fe3_c
R1988	0	0	0	0	0	0		ACXYLAN_e + h2o_e --> XYLAN_e + ac_e + h_e
R1989	0	0	0	0	0	0		ACCELLU_e + h2o_e --> CELLU_e + ac_e + h_e
R1990	0	0	0	0	0	0		ACSTARCH_e + h2o_e --> STAR_e + ac_e + h_e
R1991	0	0	0	0	0	0	2.64506	CARLOA_c --> DMDCAGGF_c + co2_c + 3.0 h_c
R1992	0	0	0	0	0	0	4.24286	atp_c + 2.0 h_c --> POLYP_c + adp_c
R1993	0	0	0	0	0	0		14BGLUCAN_e + h2o_e --> glc__D_e
R1994	0	0	0	0	0	0		13AGLUC_e + h2o_e --> glc__D_e
R1995	0	0	0	23.4149	0	2.84e-11	22.9917	nadhx__R_c <=> SNADHX_c
R1996	0	0	0	0	0	0	5.70041	SNADHX_c + atp_c --> adp_c + 3.0 h_c + nadh_c + pi_c
R1997	0	0	0	23.4149	0	2.84e-11	22.9917	nadphx__R_c <=> nadphx__S_c
R1998	0	0	0	0	0	0	5.70041	atp_c + nadphx__S_c --> adp_c + 5.0 h_c + nadph_c + pi_c
R1999	0	31.8081	31.8081	1.23374	0	1.23374		3mop_m + coa_m + nad_m --> 2MC40COA_m + co2_m + nadh_m
R2000	0	16.0239	16.0239	0.283935	0	0.283935	30.8356	4mop_m + coa_m + nad_m --> co2_m + ivcoa_m + nadh_m
R2001	0	0	0	0	0	0		12_BIS4_HYDROXY_3_METHOXYPHENYLETHYLE_c + o2_c --> 2.0 vanln_c
R2002	0	0	0	18.9201	0	1.97e-11		CPD_56_c + nadp_c <=> SMN1368THN_c + h_c + nadph_c
R2003	0	0	0	18.272	0	1.9e-11	19.8403	CPD_56_m + nadp_m <=> SMN1368THN_m + h_m + nadph_m
R2004	0	0	0	0	0	0	11.3742	EIF5A_LYSINE_c + spmd_c --> CPD_313_c + CPD_9973_c + h_c
R2005	0	0	0	1000	0	0		ACLAC_m <=> 3hmoa_m
R2006	0	0	0	0	0	0	25.3569	CARNOSINE_c + h2o_c --> ala_B_c + his__L_c
R2007	0	0	0	1000	0	0		glu__D_c <=> glu__L_c
R2008	0	0	0	0	0	0	7.87029	glyc1p_c + h2o_c --> glyc_c + pi_c
R2009	0	0	0	0	0	0		glyc2p_c + h2o_c --> glyc_c + pi_c
R2010	0	0	0	0	0	0		C02415_c + amet_c --> CPD_8579_c + ahcys_c + h_c
R2011	0	0	0	0	0	0	1.2004	C02415_m + amet_m --> CPD_8579_m + ahcys_m + h_m
[truncated: 594 more rows]
