# Supplementary material for: Construction of an enzyme-constrained metabolic network model for Myceliophthora thermophila using machine learning-based kcat data
Source: Microb Cell Fact. 2024 May 15;23:138. doi: 10.1186/s12934-024-02415-z (PMC11558977; doi:10.1186/s12934-024-02415-z)
Supplement: Supplementary file 10 — Additional file 10: Table S10. ATP generation in three stages. [file 12934_2024_2415_MOESM10_ESM.xlsx]

## Sheet: Sheet1
Table S10 ATP generation in three stages.
			Glucose uptake rate (mmol/gDCW/h)
			2		5		6
ID	Reaction	Pathway	flux	ratio	flux	ratio	flux	ratio
R2160	4.5454 He_i + adp_m + h_m + pi_m --> 4.5454 He_m + atp_m + h2o_m	oxidative phosphorylation	17.5	0.738	20.5	0.57	18.6	0.433
R112	adp_m + pi_m + succoa_m --> atp_m + coa_m + succ_m	TCA	0.597	0.025	2.99	0.083	4.26	0.099
R51	13dpg_c + adp_c --> 3pg_c + atp_c	glycolysis	2.87	0.121	6.34	0.176	10.2	0.2373
R36_num1	adp_c + h_c + pep_c --> atp_c + pyr_c	glycolysis	2.74	0.116	6.13	0.171	0	0
R36_num2	adp_c + h_c + pep_c --> atp_c + pyr_c	glycolysis	0	0	0	0	9.92	0.2307
