# Supplementary material for: Construction of an enzyme-constrained metabolic network model for Myceliophthora thermophila using machine learning-based kcat data
Source: Microb Cell Fact. 2024 May 15;23:138. doi: 10.1186/s12934-024-02415-z (PMC11558977; doi:10.1186/s12934-024-02415-z)
Supplement: Supplementary file 12 — Additional file 12 Table S12. Targets prediction by enzyme allocation method. [file 12934_2024_2415_MOESM12_ESM.xlsx]

## Sheet: Sheet1
Table S12 Targets prediction by enzyme allocation method
Ethanol target																Fumarate target																Malate target
Enhancing targets for ethanol								Weakening targets for ethanol								Enhancing targets for fumarate								Weakening targets for fumarate								Enhancing targets for Malate								Weakening targets for Malate
	Unnamed: 0	fluxes	equ	ec-code	kcat_MW	E	changeradio		Unnamed: 0	fluxes	equ	ec-code	kcat_MW	E	changeradio		Unnamed: 0	fluxes	equ	ec-code	kcat_MW	E	changeradio		Unnamed: 0	fluxes	equ	ec-code	kcat_MW	E	changeradio		Unnamed: 0	fluxes	equ	ec-code	kcat_MW	E	changeradio		Unnamed: 0	fluxes	equ	ec-code	kcat_MW	E	changeradio
5	R110_reverse	0.170323	fum_c + h2o_c --> mal__L_c		336.831	0.000505665	inf	0	R2158	6.11832	4.0 He_m + 2.0 ficytC_m + qh2_m --> 2.0 FERO_m + 4.0 He_i + 2.0 h_m + q_m		169.705	0.0360527	3553.6	0	R110	3.9182	mal__L_c --> fum_c + h2o_c	4.2.1.2	347.008	0.0112914	inf	0	R2158	4.73107	4.0 He_m + 2.0 ficytC_m + qh2_m --> 2.0 FERO_m + 4.0 He_i + 2.0 h_m + q_m		169.705	0.0278782	11.8956	21	R2266_reverse_num3	4.34136	h_c + mal__L_c --> h_e + mal__L_e		5752.91	0.000754637	9.79693	0	R2158	4.82056	4.0 He_m + 2.0 ficytC_m + qh2_m --> 2.0 FERO_m + 4.0 He_i + 2.0 h_m + q_m		169.705	0.0284055	12.1206
17	R1276	0.142578	amp_c + atp_c --> 2.0 adp_c	2.7.4.3	989.731	0.000144057	inf	2	R2159	6.53121	2.0 FERO_m + 4.0 He_m + 2.0 h_m + 0.5 o2_m --> 4.0 He_i + 2.0 ficytC_m + h2o_m	1.7.2.1,7.1.1.9	516.962	0.0126338	3793.42	1	R107	2.76103	atp_c + co2_c + h2o_c + pyr_c --> adp_c + 2.0 h_c + oaa_c + pi_c	6.4.1.1	493.872	0.00559058	2.79235	1	R2157	10.2723	4.0 He_m + h_m + nadh_m + q_m --> 4.0 He_i + nad_m + qh2_m	1.6.5.9	574.186	0.0178902	14.953	10	R1037_reverse	3.94921	fald_c + h_c + nadh_c --> meoh_c + nad_c		2531.61	0.00155996	inf	1	R2157	10.1492	4.0 He_m + h_m + nadh_m + q_m --> 4.0 He_i + nad_m + qh2_m	1.6.5.9	574.186	0.0176759	14.7739
18	R1080_reverse	0.0599275	h_m + nad_m + nadph_m --> h_c + nadh_m + nadp_m		498.133	0.000120304	inf	3	R46	2.39439	coa_m + nad_m + pyr_m --> accoa_m + co2_m + h_m + nadh_m	1.2.4.1	334.55	0.00715707	20.8649	3	R1963	2.9438	h_c + nadph_c + o2_c --> h2o2_c + nadp_c		789.386	0.00372923	inf	2	R2159	5.14397	2.0 FERO_m + 4.0 He_m + 2.0 h_m + 0.5 o2_m --> 4.0 He_i + 2.0 ficytC_m + h2o_m	1.7.2.1,7.1.1.9	516.962	0.00995039	12.9337	7	R2074_num4	3.44781	h2o2_c + meoh_c --> fald_c + 2.0 h2o_c	1.11.1.6	1883.87	0.00183017	inf	2	R2159	5.23346	2.0 FERO_m + 4.0 He_m + 2.0 h_m + 0.5 o2_m --> 4.0 He_i + 2.0 ficytC_m + h2o_m	1.7.2.1,7.1.1.9	516.962	0.0101235	13.1587
23	R2312	0.231343	oaa_c --> oaa_m		3418.03	6.77e-05	inf	4	R2160	17.841	4.5454 He_i + adp_m + h_m + pi_m --> 4.5454 He_m + atp_m + h2o_m	7.1.2.2	3559.99	0.00501152	5887.59	4	R351	1.00132	e4p_c + xu5p__D_c --> f6p_c + g3p_c	2.2.1.1	317.127	0.00315748	7.48863	3	R46	2.92404	coa_m + nad_m + pyr_m --> accoa_m + co2_m + h_m + nadh_m	1.2.4.1	334.55	0.00874022	5.55248	8	R2250_num6	3.0676	glc__D_e --> glc__D_c		1939.39	0.00158174	53.9713	3	R46	2.89943	coa_m + nad_m + pyr_m --> accoa_m + co2_m + h_m + nadh_m	1.2.4.1	334.55	0.00866666	5.50576
26	R882	0.0681237	atp_c + hom__L_c --> adp_c + h_c + phom_c	2.7.1.39	1095.86	6.22e-05	inf	5	R2165	18.2972	adp_c + atp_m --> adp_m + atp_c		5335.58	0.00342929	inf	6	R61	1.00805	R5P_c + xu5p__D_c --> g3p_c + s7p_c	2.2.1.1,2.2.1.3	390.601	0.00258076	5.0159	4	R2160	17.7299	4.5454 He_i + adp_m + h_m + pi_m --> 4.5454 He_m + atp_m + h2o_m	7.1.2.2	3559.99	0.00498031	13.591	28	R72	3.02519	g6p_B_c + nad_c --> 6pgl_c + h_c + nadh_c	1.1.1.363,1.1.1.388	10824	0.000279489	inf	4	R2160	17.7791	4.5454 He_i + adp_m + h_m + pi_m --> 4.5454 He_m + atp_m + h2o_m	7.1.2.2	3559.99	0.00499414	13.6287
27	R113_reverse	0.0278033	coa_m + gtp_m + succ_m --> gdp_m + pi_m + succoa_m		557.043	4.99e-05	inf	6	R1974	0.2573	0.0097602 amp_c + 0.13641 atp_c + 0.016694 cmp_c + 0.01794 gmp_c + 0.080349 h2o_c + 0.011701 ump_c --> RNA_c + 0.13641 adp_c + 0.13641 pi_c		86.7111	0.00296733	10	8	R2269_reverse	4.34136	fum_c --> fum_e		2313.41	0.0018766	10.373	5	R2165	18.7158	adp_c + atp_m --> adp_m + atp_c		5335.58	0.00350773	inf	11	R60	3.02519	6pgl_c + h2o_c --> 6pgc_c + h_c	3.1.1.31	2017.12	0.00149976	4.93176	5	R2165	18.7404	adp_c + atp_m --> adp_m + atp_c		5335.58	0.00351234	inf
32	R883	0.0681237	h2o_c + phom_c --> pi_c + thr__L_c	4.2.3.1	1417.85	4.8e-05	inf	7	R2306_reverse_num2	18.3195	h_c + pi_c --> h_m + pi_m		6457.87	0.00283678	inf	9	R2074_num4	3.44781	h2o2_c + meoh_c --> fald_c + 2.0 h2o_c	1.11.1.6	1883.87	0.00183017	inf	7	R112	1.29423	adp_m + pi_m + succoa_m --> atp_m + coa_m + succ_m	6.2.1.5	411.293	0.00314674	3.55901	39	R56_num3	3.02519	6pgc_c + nadp_c --> co2_c + nadph_c + ru5p__D_c	1.1.1.44,1.1.1.351	36800.5	8.22e-05	4.93176	7	R112	1.26963	adp_m + pi_m + succoa_m --> atp_m + coa_m + succ_m	6.2.1.5	411.293	0.00308691	3.49134
38	R880_reverse	0.0561674	thr__L_c --> acald_c + gly_c		1418.07	3.96e-05	inf	9	R105_reverse	2.1365	h_c + nadh_c + oaa_c --> mal__L_c + nad_c		932.975	0.00228998	inf	10	R2250_num6	3.0676	glc__D_e --> glc__D_c		1939.39	0.00158174	53.9713	8	R1974	0.2573	0.0097602 amp_c + 0.13641 atp_c + 0.016694 cmp_c + 0.01794 gmp_c + 0.080349 h2o_c + 0.011701 ump_c --> RNA_c + 0.13641 adp_c + 0.13641 pi_c		86.7111	0.00296732	10	2	R1963	2.9438	h_c + nadph_c + o2_c --> h2o2_c + nadp_c		789.386	0.00372923	inf	8	R1974	0.2573	0.0097602 amp_c + 0.13641 atp_c + 0.016694 cmp_c + 0.01794 gmp_c + 0.080349 h2o_c + 0.011701 ump_c --> RNA_c + 0.13641 adp_c + 0.13641 pi_c		86.7111	0.00296732	10
41	R1466	0.146473	mal__L_c + nadp_c --> co2_c + nadph_c + pyr_c	1.1.1.40	4017.04	3.65e-05	inf	10	R1016	0.083288	L2aadp_m + 2.0 h_m + nadh_m --> L2aadp6sa_m + h2o_m + nad_m	1.2.1.31	43.2474	0.00192585	10	12	R1037_reverse	3.94921	fald_c + h_c + nadh_c --> meoh_c + nad_c		2531.61	0.00155996	inf	9	R2306_reverse_num2	18.7381	h_c + pi_c --> h_m + pi_m		6457.87	0.00290159	8396.35	0	R107	2.76103	atp_c + co2_c + h2o_c + pyr_c --> adp_c + 2.0 h_c + oaa_c + pi_c	6.4.1.1	493.872	0.00559058	2.72454	9	R2306_reverse_num2	18.7627	h_c + pi_c --> h_m + pi_m		6457.87	0.0029054	8407.38
43	R109_reverse	0.159026	mal__L_m --> fum_m + h2o_m		4446.7	3.58e-05	inf	11	R112	0.764591	adp_m + pi_m + succoa_m --> atp_m + coa_m + succ_m	6.2.1.5	411.293	0.00185899	27.5	13	R60	3.02519	6pgl_c + h2o_c --> 6pgc_c + h_c	3.1.1.31	2017.12	0.00149976	4.93176	12	R1016	0.083288	L2aadp_m + 2.0 h_m + nadh_m --> L2aadp6sa_m + h2o_m + nad_m	1.2.1.31	43.2474	0.00192585	10	186	R54	2.00937	ru5p__D_c --> xu5p__D_c	5.1.3.1	941860	2.13e-06	6.0038	12	R1016	0.083288	L2aadp_m + 2.0 h_m + nadh_m --> L2aadp6sa_m + h2o_m + nad_m	1.2.1.31	43.2474	0.00192585	10
50	R2311_reverse	0.075991	akg_m --> akg_c		2586.36	2.94e-05	inf	12	R2308	2.76154	pyr_c --> pyr_m		1736.62	0.00159017	18.2314	16	R17	0.58739	fadh2_m + q_m --> fad_m + h_m + qh2_m	1.5.5.1	525.866	0.001117	inf	14	R118	1.29423	akg_m + coa_m + nad_m --> co2_m + nadh_m + succoa_m	1.2.4.2	780.237	0.00165877	3.55901	22	R108	1.63735	atp_m + co2_m + h2o_m + pyr_m --> adp_m + 2.0 h_m + oaa_m + pi_m	6.4.1.1	2664.25	0.000614563	inf	14	R118	1.26963	akg_m + coa_m + nad_m --> co2_m + nadh_m + succoa_m	1.2.4.2	780.237	0.00162723	3.49134
54	R486	0.003003	C80ACP_c + 3.0 h_c + malACP_c + 2.0 nadph_c --> ACP_c + C100ACP_c + co2_c + h2o_c + 2.0 nadp_c	2.3.1.85	113.753	2.64e-05	inf	13	R145	1.11519	akg_c + gln__L_c + h_c + nadh_c --> 2.0 glu__L_c + nad_c	1.4.1.14	897.498	0.00124255	6.1754	17	R1080	0.629608	h_c + nadh_m + nadp_m --> h_m + nad_m + nadph_m	1.6.1.1,1.6.1.2,1.6.1.3	670.857	0.000938513	inf	15	R145	1.11519	akg_c + gln__L_c + h_c + nadh_c --> 2.0 glu__L_c + nad_c	1.4.1.14	897.498	0.00124255	10	42	R58_reverse	1.01582	ru5p__D_c --> R5P_c		15871.6	6.4e-05	3.6445	15	R145	1.11519	akg_c + gln__L_c + h_c + nadh_c --> 2.0 glu__L_c + nad_c	1.4.1.14	897.498	0.00124255	10
55	R491	0.003003	C100ACP_c + 3.0 h_c + malACP_c + 2.0 nadph_c --> ACP_c + co2_c + dodecacp_c + h2o_c + 2.0 nadp_c	2.3.1.85	113.753	2.64e-05	inf	14	R107	0.570258	atp_c + co2_c + h2o_c + pyr_c --> adp_c + 2.0 h_c + oaa_c + pi_c	6.4.1.1	493.872	0.00115467	2.09945	19	R1038	0.501391	meoh_c + o2_c --> fald_c + h2o2_c	1.1.3.13	579.432	0.000865315	inf	16	R2313	2.82421	fum_m + succ_c --> fum_c + succ_m		2313.41	0.0012208	58.5803	5	R61	1.00805	R5P_c + xu5p__D_c --> g3p_c + s7p_c	2.2.1.1,2.2.1.3	390.601	0.00258076	5.0159	16	R254_num1	1.39597	atp_c + glu__L_c + nh4_c --> adp_c + gln__L_c + h_c + pi_c	6.3.1.2	1230.81	0.00113419	10
56	R496	0.003003	dodecacp_c + 3.0 h_c + malACP_c + 2.0 nadph_c --> ACP_c + C140ACP_c + co2_c + h2o_c + 2.0 nadp_c	2.3.1.85	113.753	2.64e-05	inf	15	R254_num1	1.39597	atp_c + glu__L_c + nh4_c --> adp_c + gln__L_c + h_c + pi_c	6.3.1.2	1230.81	0.00113419	6.69004	22	R108	1.63735	atp_m + co2_m + h2o_m + pyr_m --> adp_m + 2.0 h_m + oaa_m + pi_m	6.4.1.1	2664.25	0.000614563	inf	17	R254_num1	1.39597	atp_c + glu__L_c + nh4_c --> adp_c + gln__L_c + h_c + pi_c	6.3.1.2	1230.81	0.00113419	10	33	R62_num1	1.00805	g3p_c + s7p_c --> e4p_c + f6p_c	2.2.1.2	5551.92	0.000181567	5.0159	18	R2313	2.38107	fum_m + succ_c --> fum_c + succ_m		2313.41	0.00102925	49.3887
57	R481	0.003003	C60ACP_c + 3.0 h_c + malACP_c + 2.0 nadph_c --> ACP_c + C80ACP_c + co2_c + h2o_c + 2.0 nadp_c	2.3.1.85	113.753	2.64e-05	inf	17	R118	0.764591	akg_m + coa_m + nad_m --> co2_m + nadh_m + succoa_m	1.2.4.2	780.237	0.000979947	inf	28	R72	3.02519	g6p_B_c + nad_c --> 6pgl_c + h_c + nadh_c	1.1.1.363,1.1.1.388	10824	0.000279489	inf	18	R2251_num6	2.01721	BDGLC_e --> BDGLC_c		1939.39	0.00104013	inf	3	R351	1.00132	e4p_c + xu5p__D_c --> f6p_c + g3p_c	2.2.1.1	317.127	0.00315748	7.48863	19	R1632	0.00900035	2.0 frdp_c + h_c + nadph_c --> nadp_c + 2.0 ppi_c + sql_c	2.5.1.21,2.5.1.96,2.5.1.103	11.0218	0.000816597	10
58	R471	0.003003	acACP_c + 2.0 h_c + malACP_c + 2.0 nadph_c --> ACP_c + C40ACP_c + co2_c + h2o_c + 2.0 nadp_c	2.3.1.85	113.753	2.64e-05	inf	19	R1632	0.00900035	2.0 frdp_c + h_c + nadph_c --> nadp_c + 2.0 ppi_c + sql_c	2.5.1.21,2.5.1.96,2.5.1.103	11.0218	0.000816597	10	33	R62_num1	1.00805	g3p_c + s7p_c --> e4p_c + f6p_c	2.2.1.2	5551.92	0.000181567	5.0159	19	R1632	0.00900035	2.0 frdp_c + h_c + nadph_c --> nadp_c + 2.0 ppi_c + sql_c	2.5.1.21,2.5.1.96,2.5.1.103	11.0218	0.000816597	10	16	R1080	0.629608	h_c + nadh_m + nadp_m --> h_m + nad_m + nadph_m	1.6.1.1,1.6.1.2,1.6.1.3	670.857	0.000938513	inf	21	R2325	0.532302	glu__L_c + h_c --> glu__L_m + h_m		817.218	0.000651359	10
59	R476	0.003003	C40ACP_c + 3.0 h_c + malACP_c + 2.0 nadph_c --> ACP_c + C60ACP_c + co2_c + h2o_c + 2.0 nadp_c	2.3.1.85	113.753	2.64e-05	inf	20	R2313	1.87604	fum_m + succ_c --> fum_c + succ_m		2313.41	0.000810939	inf	34	R687_reverse	0.587378	h_m + nadph_m + td2coa_m --> nadp_m + tdcoa_m		3480.71	0.000168753	inf	20	R2314	2.32476	mal__L_c + succ_m --> mal__L_m + succ_c		2972.44	0.000782104	inf	15	R17	0.58739	fadh2_m + q_m --> fad_m + h_m + qh2_m	1.5.5.1	525.866	0.001117	inf	22	R2314	1.88162	mal__L_c + succ_m --> mal__L_m + succ_c		2972.44	0.000633023	inf
60	R501	0.003003	C140ACP_c + 3.0 h_c + malACP_c + 2.0 nadph_c --> ACP_c + C160ACP_c + co2_c + h2o_c + 2.0 nadp_c	2.3.1.85	113.753	2.64e-05	inf	21	R36_num2	4.44402	adp_c + h_c + pep_c --> atp_c + pyr_c	2.7.1.40	6213.02	0.000715274	1.64935	35	R1276	0.142578	amp_c + atp_c --> 2.0 adp_c	2.7.4.3	989.731	0.000144057	inf	22	R2325	0.532302	glu__L_c + h_c --> glu__L_m + h_m		817.218	0.000651359	10	34	R687_reverse	0.587378	h_m + nadph_m + td2coa_m --> nadp_m + tdcoa_m		3480.71	0.000168753	inf	23	R2312_reverse	1.79284	oaa_m --> oaa_c		3418.03	0.000524523	1.58753
71	R1116	0.0290555	2.0 h_c + 2.0 nadp_m + thf_m --> fol_m + 2.0 h_m + 2.0 nadph_m	1.5.1.3	1363.29	2.13e-05	inf	22	R2325	0.532302	glu__L_c + h_c --> glu__L_m + h_m		817.218	0.000651359	10	39	R56_num3	3.02519	6pgc_c + nadp_c --> co2_c + nadph_c + ru5p__D_c	1.1.1.44,1.1.1.351	36800.5	8.22052e-05	4.93176	23	R2312_reverse	1.81744	oaa_m --> oaa_c		3418.03	0.000531722	1.60932	18	R1038	0.501391	meoh_c + o2_c --> fald_c + h2o2_c	1.1.3.13	579.432	0.000865315	inf	24	R15_num2	0.412896	2.0 ficytC_m + nadph_c --> 2.0 FERO_m + h_c + nadp_c	1.6.2.4	801.785	0.000514971	inf
76	R506	0.00208966	C160ACP_c + 3.0 h_c + malACP_c + 2.0 nadph_c --> ACP_c + C180ACP_c + co2_c + h2o_c + 2.0 nadp_c	2.3.1.85	113.753	1.84e-05	inf	23	R15_num2	0.412896	2.0 ficytC_m + nadph_c --> 2.0 FERO_m + h_c + nadp_c	1.6.2.4	801.785	0.000514971	inf	42	R58_reverse	1.01582	ru5p__D_c --> R5P_c		15871.6	6.40024e-05	3.6445	24	R15_num2	0.412896	2.0 ficytC_m + nadph_c --> 2.0 FERO_m + h_c + nadp_c	1.6.2.4	801.785	0.000514971	inf	13	R110_reverse	0.423158	fum_c + h2o_c --> mal__L_c		336.831	0.00125629	inf	27	R1569	0.0584071	h2o_c + tre6p_c --> pi_c + tre_c	3.1.3.12	117.462	0.000497244	10
81	R351_reverse	0.00672582	f6p_c + g3p_c --> e4p_c + xu5p__D_c		402.403	1.67e-05	inf	24	R61	0.200971	R5P_c + xu5p__D_c --> g3p_c + s7p_c	2.2.1.1,2.2.1.3	390.601	0.000514517	inf	60	R2311_reverse	0.075991	akg_m --> akg_c		2586.36	2.93814e-05	inf	26	R2249_num6	0.993552	glc__aD_e + h_e --> Glc_aD_c + h_c		1939.39	0.000512301	inf	35	R1276	0.142578	amp_c + atp_c --> 2.0 adp_c	2.7.4.3	989.731	0.000144057	inf	28	R1015	0.083288	accoa_m + akg_m + h2o_m --> HCIT_m + coa_m + h_m	2.3.3.14	169.977	0.000489995	10
87	R1115_reverse	0.0290555	dhf_m + h_m + nadh_m --> nad_m + thf_m		2007.51	1.45e-05	inf	26	R1569	0.0584071	h2o_c + tre6p_c --> pi_c + tre_c	3.1.3.12	117.462	0.000497244	10	64	R486	0.003003	C80ACP_c + 3.0 h_c + malACP_c + 2.0 nadph_c --> ACP_c + C100ACP_c + co2_c + h2o_c + 2.0 nadp_c	2.3.1.85	113.753	2.63994e-05	inf	27	R1569	0.0584071	h2o_c + tre6p_c --> pi_c + tre_c	3.1.3.12	117.462	0.000497244	10	60	R2311_reverse	0.075991	akg_m --> akg_c		2586.36	2.94e-05	inf	29	R1568	0.0584071	g6p_c + udpg_c --> h_c + tre6p_c + udp_c	2.4.1.15	119.888	0.000487182	10
95	R1117_reverse	0.0290555	fol_m + h_m + nadh_m --> dhf_m + 2.0 h_c + nad_m		2400.1	1.21e-05	inf	27	R1015	0.083288	accoa_m + akg_m + h2o_m --> HCIT_m + coa_m + h_m	2.3.3.14	169.977	0.000489995	10	65	R496	0.003003	dodecacp_c + 3.0 h_c + malACP_c + 2.0 nadph_c --> ACP_c + C140ACP_c + co2_c + h2o_c + 2.0 nadp_c	2.3.1.85	113.753	2.63994e-05	inf	28	R1015	0.083288	accoa_m + akg_m + h2o_m --> HCIT_m + coa_m + h_m	2.3.3.14	169.977	0.000489995	10	64	R496	0.003003	dodecacp_c + 3.0 h_c + malACP_c + 2.0 nadph_c --> ACP_c + C140ACP_c + co2_c + h2o_c + 2.0 nadp_c	2.3.1.85	113.753	2.64e-05	inf	30	R1368	0.0262601	dcamp_c --> amp_c + fum_c	4.3.2.2	54.4268	0.000482484	10
115	R2181	0.0278033	gdp_m + gtp_c --> gdp_c + gtp_m		3055.6	9.1e-06	inf	28	R1568	0.0584071	g6p_c + udpg_c --> h_c + tre6p_c + udp_c	2.4.1.15	119.888	0.000487182	10	66	R476	0.003003	C40ACP_c + 3.0 h_c + malACP_c + 2.0 nadph_c --> ACP_c + C60ACP_c + co2_c + h2o_c + 2.0 nadp_c	2.3.1.85	113.753	2.63994e-05	inf	29	R1568	0.0584071	g6p_c + udpg_c --> h_c + tre6p_c + udp_c	2.4.1.15	119.888	0.000487182	10	65	R476	0.003003	C40ACP_c + 3.0 h_c + malACP_c + 2.0 nadph_c --> ACP_c + C60ACP_c + co2_c + h2o_c + 2.0 nadp_c	2.3.1.85	113.753	2.64e-05	inf	31	R1003_num1	0.083288	HCIT_m --> b124tc_m + h2o_m	4.2.1.114,4.2.1.-	174.537	0.000477194	10
137	R2327_num2	0.0238499	mal__L_c + pi_m --> mal__L_m + pi_c		4490.74	5.31e-06	inf	29	R1368	0.0262601	dcamp_c --> amp_c + fum_c	4.3.2.2	54.4268	0.000482484	10	67	R501	0.003003	C140ACP_c + 3.0 h_c + malACP_c + 2.0 nadph_c --> ACP_c + C160ACP_c + co2_c + h2o_c + 2.0 nadp_c	2.3.1.85	113.753	2.63994e-05	inf	30	R1368	0.0262601	dcamp_c --> amp_c + fum_c	4.3.2.2	54.4268	0.000482484	10	66	R481	0.003003	C60ACP_c + 3.0 h_c + malACP_c + 2.0 nadph_c --> ACP_c + C80ACP_c + co2_c + h2o_c + 2.0 nadp_c	2.3.1.85	113.753	2.64e-05	inf	32	R1836	0.102611	3mob_m + accoa_m + h2o_m --> 3c3hmp_m + coa_m + h_m	2.3.3.13	223.179	0.00045977	10
149	R1369	0.000373085	atp_c + h_c + so4_c --> aps_c + ppi_c	2.7.7.4	84.3788	4.42e-06	inf	30	R1003_num1	0.083288	HCIT_m --> b124tc_m + h2o_m	4.2.1.114,4.2.1.-	174.537	0.000477194	10	68	R491	0.003003	C100ACP_c + 3.0 h_c + malACP_c + 2.0 nadph_c --> ACP_c + co2_c + dodecacp_c + h2o_c + 2.0 nadp_c	2.3.1.85	113.753	2.63994e-05	inf	31	R1003_num1	0.083288	HCIT_m --> b124tc_m + h2o_m	4.2.1.114,4.2.1.-	174.537	0.000477194	10	67	R486	0.003003	C80ACP_c + 3.0 h_c + malACP_c + 2.0 nadph_c --> ACP_c + C100ACP_c + co2_c + h2o_c + 2.0 nadp_c	2.3.1.85	113.753	2.64e-05	inf	33	R923_num1	0.482233	icit_x --> glx_x + succ_x	4.1.3.1	1056.69	0.000456363	10.0026
151	R54_reverse	0.00672582	xu5p__D_c --> ru5p__D_c		1601.43	4.2e-06	inf	31	R2314	1.37659	mal__L_c + succ_m --> mal__L_m + succ_c		2972.44	0.000463117	inf	69	R481	0.003003	C60ACP_c + 3.0 h_c + malACP_c + 2.0 nadph_c --> ACP_c + C80ACP_c + co2_c + h2o_c + 2.0 nadp_c	2.3.1.85	113.753	2.63994e-05	inf	32	R1836	0.102611	3mob_m + accoa_m + h2o_m --> 3c3hmp_m + coa_m + h_m	2.3.3.13	223.179	0.00045977	10	68	R491	0.003003	C100ACP_c + 3.0 h_c + malACP_c + 2.0 nadph_c --> ACP_c + co2_c + dodecacp_c + h2o_c + 2.0 nadp_c	2.3.1.85	113.753	2.64e-05	inf	35	R22_num1	0.231979	BCCP_c + atp_c + co2_c + h2o_c --> adp_c + carP_c + 2.0 h_c + pi_c	6.3.4.14	556.812	0.00041662	10
156	R104_reverse	0.135176	h_m + nadh_m + oaa_m --> mal__L_m + nad_m		33803.8	4e-06	inf	32	R1836	0.102611	3mob_m + accoa_m + h2o_m --> 3c3hmp_m + coa_m + h_m	2.3.3.13	223.179	0.00045977	10	70	R471	0.003003	acACP_c + 2.0 h_c + malACP_c + 2.0 nadph_c --> ACP_c + C40ACP_c + co2_c + h2o_c + 2.0 nadp_c	2.3.1.85	113.753	2.63994e-05	inf	33	R923_num1	0.482233	icit_x --> glx_x + succ_x	4.1.3.1	1056.69	0.000456363	10.0026	69	R501	0.003003	C140ACP_c + 3.0 h_c + malACP_c + 2.0 nadph_c --> ACP_c + C160ACP_c + co2_c + h2o_c + 2.0 nadp_c	2.3.1.85	113.753	2.64e-05	inf	36	R619_num1	0.231979	accoa_c + carP_c --> BCCP_c + malcoa_c	6.4.1.2	556.812	0.00041662	10
167	R886_num3	0.00995022	ser__L_c --> nh4_c + pyr_c	4.3.1.17,4.3.1.19	3103	3.21e-06	inf	33	R923_num1	0.482233	icit_x --> glx_x + succ_x	4.1.3.1	1056.69	0.000456363	inf	87	R506	0.00208966	C160ACP_c + 3.0 h_c + malACP_c + 2.0 nadph_c --> ACP_c + C180ACP_c + co2_c + h2o_c + 2.0 nadp_c	2.3.1.85	113.753	1.83702e-05	inf	35	R22_num1	0.231979	BCCP_c + atp_c + co2_c + h2o_c --> adp_c + carP_c + 2.0 h_c + pi_c	6.3.4.14	556.812	0.00041662	10	70	R471	0.003003	acACP_c + 2.0 h_c + malACP_c + 2.0 nadph_c --> ACP_c + C40ACP_c + co2_c + h2o_c + 2.0 nadp_c	2.3.1.85	113.753	2.64e-05	inf	37	R431	0.0185284	5mthf_c + hcys__L_c --> met__L_c + thf_c	2.1.1.13	45.267	0.000409314	10
226	R1420	0.000481151	datp_c + uri_c --> dadp_c + h_c + ump_c	2.7.1.48	781.905	6.15e-07	inf	34	R351	0.133712	e4p_c + xu5p__D_c --> f6p_c + g3p_c	2.2.1.1	317.127	0.000421636	inf	101	R1374	0.00172172	dhor__S_c + o2_c --> h2o2_c + orot_c	1.3.98.1	135.7	1.26877e-05	inf	36	R619_num1	0.231979	accoa_c + carP_c --> BCCP_c + malcoa_c	6.4.1.2	556.812	0.00041662	10	87	R506	0.00208966	C160ACP_c + 3.0 h_c + malACP_c + 2.0 nadph_c --> ACP_c + C180ACP_c + co2_c + h2o_c + 2.0 nadp_c	2.3.1.85	113.753	1.84e-05	inf	39	R1378_num2	1.82723	atp_c + udp_c --> adp_c + utp_c	2.7.4.6	4778.12	0.000382417	45.5151
229	R2315	0.00172172	pi_m + succ_c --> pi_c + succ_m		2972.44	5.79e-07	inf	35	R619_num1	0.231979	accoa_c + carP_c --> BCCP_c + malcoa_c	6.4.1.2	556.812	0.00041662	10	186	R54	2.00937	ru5p__D_c --> xu5p__D_c	5.1.3.1	941860	2.13341e-06	6.0038	37	R431	0.0185284	5mthf_c + hcys__L_c --> met__L_c + thf_c	2.1.1.13	45.267	0.000409314	10	101	R1374	0.00172172	dhor__S_c + o2_c --> h2o2_c + orot_c	1.3.98.1	135.7	1.27e-05	inf	40	R1822	0.157699	ACLAC_m + h_m + nadph_m --> 23dhmb_m + nadp_m	1.1.1.86,5.4.99.3	426.803	0.000369489	9.99211
232	R253	0.000943057	glu__L_c + h2o_c + nadp_c --> akg_c + h_c + nadph_c + nh4_c	1.4.1.4	1873.88	5.03e-07	inf	36	R22_num1	0.231979	BCCP_c + atp_c + co2_c + h2o_c --> adp_c + carP_c + 2.0 h_c + pi_c	6.3.4.14	556.812	0.00041662	10	252	R1263	1.24585e-05	coa_m + h2o_m + mmtsa_m + nad_m --> h_m + hco3_m + nadh_m + ppcoa_m	1.2.1.27	59.6998	2.08685e-07	inf	38	R1378_num2	1.82723	atp_c + udp_c --> adp_c + utp_c	2.7.4.6	4778.12	0.000382417	45.5151	227	R1420	0.000481151	datp_c + uri_c --> dadp_c + h_c + ump_c	2.7.1.48	781.905	6.15e-07	inf	41	R1608	0.00900035	amet_c + zymst_c --> ahcys_c + fecost_c + h_c	2.1.1.41	24.5043	0.000367297	10
300	R1858	1.73e-17	fad_m + h_m + ibcoa_m --> 2mp2coa_m + fadh2_m		212.382	8.17e-20	inf	37	R431	0.0185284	5mthf_c + hcys__L_c --> met__L_c + thf_c	2.1.1.13	45.267	0.000409314	10	276	R1858	1.24585e-05	fad_m + h_m + ibcoa_m --> 2mp2coa_m + fadh2_m		212.382	5.86606e-08	inf	39	R1822	0.157699	ACLAC_m + h_m + nadph_m --> 23dhmb_m + nadp_m	1.1.1.86,5.4.99.3	426.803	0.000369489	9.99211	274	R1858	1.25e-05	fad_m + h_m + ibcoa_m --> 2mp2coa_m + fadh2_m		212.382	5.87e-08	inf	42	R642_num5	0.0540021	2.0 accoa_c --> aacoa_c + coa_c	2.3.1.9,2.3.1.16	148.108	0.000364613	10
301	R1032	1.73e-17	3mob_m + coa_m + nad_m --> co2_m + ibcoa_m + nadh_m	1.2.4.4	247.753	7e-20	inf	38	R1378_num2	1.82723	atp_c + udp_c --> adp_c + utp_c	2.7.4.6	4778.12	0.000382417	45.5151	281	R1032	1.24585e-05	3mob_m + coa_m + nad_m --> co2_m + ibcoa_m + nadh_m	1.2.4.4	247.753	5.02859e-08	inf	40	R1608	0.00900035	amet_c + zymst_c --> ahcys_c + fecost_c + h_c	2.1.1.41	24.5043	0.000367297	10	279	R1032	1.25e-05	3mob_m + coa_m + nad_m --> co2_m + ibcoa_m + nadh_m	1.2.4.4	247.753	5.03e-08	inf	43	R1869	0.020108	udpg_c --> PSNIG_c + udp_c		57.8102	0.000347828	10
302	R687	1.73e-17	nadp_m + tdcoa_m --> h_m + nadph_m + td2coa_m	1.3.1.38,1.3.1.8	2508.73	6.91e-21	inf	39	R2312_reverse	1.2878	oaa_m --> oaa_c		3418.03	0.000376767	inf	288	R1847	1.24585e-05	h2o_m + hibcoa_m --> 3hib_m + coa_m + h_m	3.1.2.4	293.642	4.24274e-08	inf	41	R642_num5	0.0540021	2.0 accoa_c --> aacoa_c + coa_c	2.3.1.9,2.3.1.16	148.108	0.000364613	10	251	R1263	1.25e-05	coa_m + h2o_m + mmtsa_m + nad_m --> h_m + hco3_m + nadh_m + ppcoa_m	1.2.1.27	59.6998	2.09e-07	inf	44	R117_num1	1.28779	icit_m + nad_m --> akg_m + co2_m + nadh_m	1.1.1.41,1.1.1.286	3709.1	0.000347197	3.1588
19	R903	0.0683604	4pasp_c + h_c + nadph_c --> aspsa_c + nadp_c + pi_c	1.2.1.11	602.965	0.000113374	28.8787	40	R1822	0.157699	ACLAC_m + h_m + nadph_m --> 23dhmb_m + nadp_m	1.1.1.86,5.4.99.3	426.803	0.000369489	10	293	R1839_reverse	1.24585e-05	2mp2coa_m + h2o_m --> hibcoa_m		669.005	1.86224e-08	inf	42	R117_num1	1.3124	icit_m + nad_m --> akg_m + co2_m + nadh_m	1.1.1.41,1.1.1.286	3709.1	0.000353832	3.21916	286	R1847	1.25e-05	h2o_m + hibcoa_m --> 3hib_m + coa_m + h_m	3.1.2.4	293.642	4.24e-08	inf	45	R1583	0.162665	udpg_c --> 13GLUCAN_c + udp_c		470.604	0.000345652	10
20	R915	0.0683604	asp__L_c + atp_c --> 4pasp_c + adp_c	2.7.2.4	672.064	0.000101717	28.8787	41	R1608	0.00900035	amet_c + zymst_c --> ahcys_c + fecost_c + h_c	2.1.1.41	24.5043	0.000367297	10	299	R1002	1.24585e-05	3hib_m + nad_m --> h_m + mmtsa_m + nadh_m	1.1.1.31	2456.8	5.07101e-09	inf	43	R1869	0.020108	udpg_c --> PSNIG_c + udp_c		57.8102	0.000347828	10	291	R1839_reverse	1.25e-05	2mp2coa_m + h2o_m --> hibcoa_m		669.005	1.86e-08	inf	47	R802	0.422178	icit_m + nadp_m --> akg_m + co2_m + nadph_m	1.1.1.42	1360.65	0.000310277	inf
46	R904	0.0683604	aspsa_c + h_c + nadh_c --> hom__L_c + nad_c	1.1.1.3	2060.52	3.32e-05	28.8787	42	R642_num5	0.0540021	2.0 accoa_c --> aacoa_c + coa_c	2.3.1.9,2.3.1.16	148.108	0.000364613	10	304	R1327_reverse	4.29344e-16	adp_m + gdp_m --> amp_m + gtp_m		852.854	5.0342e-19	inf	44	R1583	0.162665	udpg_c --> 13GLUCAN_c + udp_c		470.604	0.000345652	10	298	R1002	1.25e-05	3hib_m + nad_m --> h_m + mmtsa_m + nadh_m	1.1.1.31	2456.8	5.07e-09	inf	50	R1824_num1	0.102611	2ippm_m + h2o_m --> 3c2hmp_m	4.2.1.33	345.833	0.000296707	10
9	R10_reverse_num8	5.77123	acald_c + h_c + nadh_c --> etoh_c + nad_c		15075.3	0.000382828	6.08671	43	R1869	0.020108	udpg_c --> PSNIG_c + udp_c		57.8102	0.000347828	10	305	R2181_reverse	4.29344e-16	gdp_c + gtp_m --> gdp_m + gtp_c		3055.6	1.40511e-19	inf	46	R802	0.422178	icit_m + nadp_m --> akg_m + co2_m + nadph_m	1.1.1.42	1360.65	0.000310277	inf	304	R81_reverse_num2	3.29e-15	nadp_c + xylt_c --> h_c + nadph_c + xylu__L_c		724.155	4.54e-18	inf	51	R2326	0.75991	akg_m + mal__L_c --> akg_c + mal__L_m		2586.36	0.000293814	inf
0	R9	5.71506	h_c + pyr_c --> acald_c + co2_c	4.1.1.1	1200.44	0.0047608	5.35252	44	R1583	0.162665	udpg_c --> 13GLUCAN_c + udp_c		470.604	0.000345652	10									49	R109	1.47092	fum_m + h2o_m --> mal__L_m	4.2.1.2	4862.1	0.000302527	inf	305	R80_reverse_num2	3.29e-15	h_c + nadh_c + xylu__L_c --> abt_c + nad_c		4937.58	6.66e-19	inf	52	R1823_num1	0.102611	3c3hmp_m --> 2ippm_m + h2o_m	4.2.1.33	367.048	0.000279558	10
								46	R802	0.422178	icit_m + nadp_m --> akg_m + co2_m + nadph_m	1.1.1.42	1360.65	0.000310277	9.58747									50	R1824_num1	0.102611	2ippm_m + h2o_m --> 3c2hmp_m	4.2.1.33	345.833	0.000296707	10									53	R1367	0.0262601	asp__L_c + gtp_c + imp_c --> dcamp_c + gdp_c + 2.0 h_c + pi_c	6.3.4.4	94.6577	0.000277422	10
								47	R60	0.613411	6pgl_c + h2o_c --> 6pgc_c + h_c	3.1.1.31	2017.12	0.000304103	584.247									51	R2326	0.75991	akg_m + mal__L_c --> akg_c + mal__L_m		2586.36	0.000293814	inf									54	R1604	0.00900035	2.0 h_c + lanost_c + 3.0 nadph_c + 3.0 o2_c --> DCTOL_c + for_c + 4.0 h2o_c + 3.0 nadp_c	1.14.14.154	33.3147	0.000270162	10
								49	R1824_num1	0.102611	2ippm_m + h2o_m --> 3c2hmp_m	4.2.1.33	345.833	0.000296707	10									52	R1823_num1	0.102611	3c3hmp_m --> 2ippm_m + h2o_m	4.2.1.33	367.048	0.000279558	10									55	R1870	0.015155	udpg_c --> NIG_c + udp_c		57.8102	0.00026215	10
								50	R2326	0.75991	akg_m + mal__L_c --> akg_c + mal__L_m		2586.36	0.000293814	inf									53	R1367	0.0262601	asp__L_c + gtp_c + imp_c --> dcamp_c + gdp_c + 2.0 h_c + pi_c	6.3.4.4	94.6577	0.000277422	10									56	R237_num2	0.129448	acglu_m + atp_m --> acg5p_m + adp_m	2.7.2.8	493.913	0.000262086	10
								51	R109	1.3598	fum_m + h2o_m --> mal__L_m	4.2.1.2	4862.1	0.000279673	inf									54	R1604	0.00900035	2.0 h_c + lanost_c + 3.0 nadph_c + 3.0 o2_c --> DCTOL_c + for_c + 4.0 h2o_c + 3.0 nadp_c	1.14.14.154	33.3147	0.000270162	10									57	R192	0.0445644	TRNA_c + atp_c + phe__L_c --> TRNAPHE_c + amp_c + ppi_c	6.1.1.20	170.577	0.000261257	10
								52	R1823_num1	0.102611	3c3hmp_m --> 2ippm_m + h2o_m	4.2.1.33	367.048	0.000279558	10									55	R1870	0.015155	udpg_c --> NIG_c + udp_c		57.8102	0.00026215	10									58	R1611	0.00900035	DEHYD_c + nadph_c --> ergtetrol_c + 3.0 h_c + nadp_c	1.14.19.41	34.7482	0.000259016	10
								53	R1367	0.0262601	asp__L_c + gtp_c + imp_c --> dcamp_c + gdp_c + 2.0 h_c + pi_c	6.3.4.4	94.6577	0.000277422	10									56	R237_num2	0.129448	acglu_m + atp_m --> acg5p_m + adp_m	2.7.2.8	493.913	0.000262086	10									59	R1692	0.0540021	5pmev_c + atp_c --> 5dpmev_c + adp_c	2.7.4.2	209.547	0.000257709	10
								54	R1604	0.00900035	2.0 h_c + lanost_c + 3.0 nadph_c + 3.0 o2_c --> DCTOL_c + for_c + 4.0 h2o_c + 3.0 nadp_c	1.14.14.154	33.3147	0.000270162	10									57	R192	0.0445644	TRNA_c + atp_c + phe__L_c --> TRNAPHE_c + amp_c + ppi_c	6.1.1.20	170.577	0.000261257	10									60	R74	0.294749	g1p_c + h_c + utp_c --> ppi_c + udpg_c	2.7.7.9,2.7.7.64	1156.78	0.000254802	10
								55	R1870	0.015155	udpg_c --> NIG_c + udp_c		57.8102	0.00026215	10									58	R1611	0.00900035	DEHYD_c + nadph_c --> ergtetrol_c + 3.0 h_c + nadp_c	1.14.19.41	34.7482	0.000259016	10									61	R38_reverse	0.980632	g6p_A_c --> g6p_c		3869.59	0.00025342	26.7041
								56	R237_num2	0.129448	acglu_m + atp_m --> acg5p_m + adp_m	2.7.2.8	493.913	0.000262086	10									59	R1692	0.0540021	5pmev_c + atp_c --> 5dpmev_c + adp_c	2.7.4.2	209.547	0.000257709	10									62	R39_reverse	0.980632	g6p_B_c --> g6p_A_c		3869.59	0.00025342	26.7041
								57	R192	0.0445644	TRNA_c + atp_c + phe__L_c --> TRNAPHE_c + amp_c + ppi_c	6.1.1.20	170.577	0.000261257	10									60	R74	0.294749	g1p_c + h_c + utp_c --> ppi_c + udpg_c	2.7.7.9,2.7.7.64	1156.78	0.000254802	10									63	R128	0.482233	ala__L_c + glx_c --> gly_c + pyr_c	2.6.1.44	1999.38	0.000241191	10.0026
								58	R1611	0.00900035	DEHYD_c + nadph_c --> ergtetrol_c + 3.0 h_c + nadp_c	1.14.19.41	34.7482	0.000259016	10									61	R39_reverse	0.980632	g6p_B_c --> g6p_A_c		3869.59	0.00025342	26.7041									64	R21_num1	0.589192	h_c + nadh_c + nh4_c + pyr_c --> ala__L_c + h2o_c + nad_c	1.4.1.1,1.4.1.2,1.4.1.3,1.4.1.4	2595.3	0.000227022	10.0021
								59	R1692	0.0540021	5pmev_c + atp_c --> 5dpmev_c + adp_c	2.7.4.2	209.547	0.000257709	10									62	R38_reverse	0.980632	g6p_A_c --> g6p_c		3869.59	0.00025342	26.7041									65	R1274	0.0170385	25aics_c --> aicar_c + fum_c	4.3.2.2	77.7955	0.000219016	10
								60	R74	0.294749	g1p_c + h_c + utp_c --> ppi_c + udpg_c	2.7.7.9,2.7.7.64	1156.78	0.000254802	10									63	R128	0.482233	ala__L_c + glx_c --> gly_c + pyr_c	2.6.1.44	1999.38	0.000241191	10.0026									66	R159	0.0973121	acgam6p_c --> acgam1p_c	5.4.2.3	451.656	0.000215456	10
								61	R38_reverse	0.980632	g6p_A_c --> g6p_c		3869.59	0.00025342	25.9619									64	R21_num1	0.589192	h_c + nadh_c + nh4_c + pyr_c --> ala__L_c + h2o_c + nad_c	1.4.1.1,1.4.1.2,1.4.1.3,1.4.1.4	2595.3	0.000227022	10.0021									68	R1205	0.0166473	anth_c + prpp_c --> ppi_c + pran_c	2.4.2.18	77.7894	0.000214005	10
								62	R39_reverse	0.980632	g6p_B_c --> g6p_A_c		3869.59	0.00025342	25.9619									65	R1274	0.0170385	25aics_c --> aicar_c + fum_c	4.3.2.2	77.7955	0.000219016	10									69	R1004_num1	0.083288	b124tc_m + h2o_m --> hicit_m	4.2.1.36,4.2.1.114	389.565	0.000213797	10
								63	R128	0.482233	ala__L_c + glx_c --> gly_c + pyr_c	2.6.1.44	1999.38	0.000241191	inf									66	R159	0.0973121	acgam6p_c --> acgam1p_c	5.4.2.3	451.656	0.000215456	10									70	R53_num3	0.0698403	R5P_c + atp_c --> amp_c + h_c + prpp_c	2.7.6.1	338.606	0.000206258	10
								64	R21_num1	0.589192	h_c + nadh_c + nh4_c + pyr_c --> ala__L_c + h2o_c + nad_c	1.4.1.1,1.4.1.2,1.4.1.3,1.4.1.4	2595.3	0.000227022	55.0855									68	R1205	0.0166473	anth_c + prpp_c --> ppi_c + pran_c	2.4.2.18	77.7894	0.000214005	10									71	R210	0.0597708	akg_c + orn__L_c --> glu5sa_c + glu__L_c	2.6.1.13	299.128	0.000199817	10
								65	R1274	0.0170385	25aics_c --> aicar_c + fum_c	4.3.2.2	77.7955	0.000219016	10									69	R1004_num1	0.083288	b124tc_m + h2o_m --> hicit_m	4.2.1.36,4.2.1.114	389.565	0.000213797	10									73	R255_num1	0.0868941	2.0 atp_m + hco3_m + nh4_m --> 2.0 adp_m + cbp_m + 2.0 h_m + pi_m	6.3.4.16	468.502	0.000185472	10
								66	R159	0.0973121	acgam6p_c --> acgam1p_c	5.4.2.3	451.656	0.000215456	10									70	R53_num3	0.0698403	R5P_c + atp_c --> amp_c + h_c + prpp_c	2.7.6.1	338.606	0.000206258	10									74	R185_num1	0.102611	TRNA_c + atp_c + leu__L_c --> TRNALEU_c + amp_c + ppi_c	6.1.1.4	573.593	0.000178892	10
								68	R1205	0.0166473	anth_c + prpp_c --> ppi_c + pran_c	2.4.2.18	77.7894	0.000214005	10									71	R210	0.0597708	akg_c + orn__L_c --> glu5sa_c + glu__L_c	2.6.1.13	299.128	0.000199817	10									75	R214	0.0597708	glu5sa_c --> 1pyr5c_c + h2o_c + h_c	2.6.1.13	335.704	0.000178046	10
								69	R1004_num1	0.083288	b124tc_m + h2o_m --> hicit_m	4.2.1.36,4.2.1.114	389.565	0.000213797	10									73	R255_num1	0.0868941	2.0 atp_m + hco3_m + nh4_m --> 2.0 adp_m + cbp_m + 2.0 h_m + pi_m	6.3.4.16	468.502	0.000185472	10									76	R174_num2	0.113804	TRNA_c + atp_c + gln__L_c --> TRNAGLN_c + amp_c + ppi_c	6.1.1.18	667.01	0.000170618	10
								70	R117_num1	0.782757	icit_m + nad_m --> akg_m + co2_m + nadh_m	1.1.1.41,1.1.1.286	3709.1	0.000211037	inf									75	R185_num1	0.102611	TRNA_c + atp_c + leu__L_c --> TRNALEU_c + amp_c + ppi_c	6.1.1.4	573.593	0.000178892	10									77	R1825	0.102611	3c2hmp_m + nad_m --> 3c4mop_m + h_m + nadh_m	1.1.1.85	624.615	0.000164279	10
								71	R53_num3	0.0698403	R5P_c + atp_c --> amp_c + h_c + prpp_c	2.7.6.1	338.606	0.000206258	10									76	R214	0.0597708	glu5sa_c --> 1pyr5c_c + h2o_c + h_c	2.6.1.13	335.704	0.000178046	10									78	R186_num1	0.083288	TRNA_c + atp_c + lys__L_c --> TRNALYS_c + amp_c + ppi_c	6.1.1.6	518.899	0.000160509	10
								72	R210	0.0597708	akg_c + orn__L_c --> glu5sa_c + glu__L_c	2.6.1.13	299.128	0.000199817	10									77	R174_num2	0.113804	TRNA_c + atp_c + gln__L_c --> TRNAGLN_c + amp_c + ppi_c	6.1.1.18	667.01	0.000170618	10									79	R1835_num3	0.157699	23dhmb_m --> 3mob_m + h2o_m	4.2.1.9	1073	0.00014697	9.99211
								74	R255_num1	0.0868941	2.0 atp_m + hco3_m + nh4_m --> 2.0 adp_m + cbp_m + 2.0 h_m + pi_m	6.3.4.16	468.502	0.000185472	10									78	R1825	0.102611	3c2hmp_m + nad_m --> 3c4mop_m + h_m + nadh_m	1.1.1.85	624.615	0.000164279	10									80	R1188	0.0445644	glu__L_c + phpyr_c --> akg_c + phe__L_c	2.6.1.1,2.6.1.5,2.6.1.9,2.6.1.57	305.038	0.000146094	10
								75	R185_num1	0.102611	TRNA_c + atp_c + leu__L_c --> TRNALEU_c + amp_c + ppi_c	6.1.1.4	573.593	0.000178892	10									79	R186_num1	0.083288	TRNA_c + atp_c + lys__L_c --> TRNALYS_c + amp_c + ppi_c	6.1.1.6	518.899	0.000160509	10									81	R239_num2	0.129448	acg5sa_m + glu__L_m --> acorn_m + akg_m	2.6.1.11	908.566	0.000142475	10
								76	R214	0.0597708	glu5sa_c --> 1pyr5c_c + h2o_c + h_c	2.6.1.13	335.704	0.000178046	10									80	R1835_num3	0.157699	23dhmb_m --> 3mob_m + h2o_m	4.2.1.9	1073	0.00014697	9.99211									82	R989	0.051743	2ahbut_m + h_m + nadph_m --> 23dhmp_m + nadp_m	1.1.1.383	364.574	0.000141927	10
								77	R174_num2	0.113804	TRNA_c + atp_c + gln__L_c --> TRNAGLN_c + amp_c + ppi_c	6.1.1.18	667.01	0.000170618	10									81	R1188	0.0445644	glu__L_c + phpyr_c --> akg_c + phe__L_c	2.6.1.1,2.6.1.5,2.6.1.9,2.6.1.57	305.038	0.000146094	10									83	R134_num1	0.0973121	f6p_c + gln__L_c --> gam6p_c + glu__L_c	2.6.1.16	700.238	0.00013897	10
								78	R1825	0.102611	3c2hmp_m + nad_m --> 3c4mop_m + h_m + nadh_m	1.1.1.85	624.615	0.000164279	10									82	R239_num2	0.129448	acg5sa_m + glu__L_m --> acorn_m + akg_m	2.6.1.11	908.566	0.000142475	10									84	R25	0.2573	0.2619 atp_c + 0.0187 damp_c + 0.01982 dcmp_c + 0.01982 dgmp_c + 0.0187 dtmp_c + 0.1849 h2o_c --> DNA_c + 0.2619 adp_c + 0.2619 pi_c	2.7.7.7,2.7.7.31,2.7.7.49	1970.7	0.000130563	10
								79	R186_num1	0.083288	TRNA_c + atp_c + lys__L_c --> TRNALYS_c + amp_c + ppi_c	6.1.1.6	518.899	0.000160509	10									83	R989	0.051743	2ahbut_m + h_m + nadph_m --> 23dhmp_m + nadp_m	1.1.1.383	364.574	0.000141927	10									85	R1680	0.0540021	aacoa_c + accoa_c + h2o_c --> H3MCOA_c + coa_c + h_c	2.3.3.10	428.813	0.000125934	10
								80	R1835_num3	0.157699	23dhmb_m --> 3mob_m + h2o_m	4.2.1.9	1073	0.00014697	10									84	R134_num1	0.0973121	f6p_c + gln__L_c --> gam6p_c + glu__L_c	2.6.1.16	700.238	0.00013897	10									86	R2310_reverse	0.521328	cit_m + h_m --> cit_c + h_c		4196.89	0.000124218	10
								81	R1188	0.0445644	glu__L_c + phpyr_c --> akg_c + phe__L_c	2.6.1.1,2.6.1.5,2.6.1.9,2.6.1.57	305.038	0.000146094	10									85	R25	0.2573	0.2619 atp_c + 0.0187 damp_c + 0.01982 dcmp_c + 0.01982 dgmp_c + 0.0187 dtmp_c + 0.1849 h2o_c --> DNA_c + 0.2619 adp_c + 0.2619 pi_c	2.7.7.7,2.7.7.31,2.7.7.49	1970.7	0.000130563	10									87	R1693	0.0540021	5dpmev_c + atp_c --> adp_c + co2_c + ipdp_c + pi_c	4.1.1.33	463.628	0.000116477	10
								82	R239_num2	0.129448	acg5sa_m + glu__L_m --> acorn_m + akg_m	2.6.1.11	908.566	0.000142475	10									86	R1680	0.0540021	aacoa_c + accoa_c + h2o_c --> H3MCOA_c + coa_c + h_c	2.3.3.10	428.813	0.000125934	10									88	R1658	0.014065	g6p_c --> mi3p__D_c	5.5.1.4	120.842	0.000116391	10
								83	R989	0.051743	2ahbut_m + h_m + nadph_m --> 23dhmp_m + nadp_m	1.1.1.383	364.574	0.000141927	10									87	R2310_reverse	0.521328	cit_m + h_m --> cit_c + h_c		4196.89	0.000124218	10									89	R1207	0.0166473	2cpr5p_c + h_c --> 3ig3p_c + co2_c + h2o_c	4.1.1.48	148.955	0.000111761	10
								84	R134_num1	0.0973121	f6p_c + gln__L_c --> gam6p_c + glu__L_c	2.6.1.16	700.238	0.00013897	10									88	R1693	0.0540021	5dpmev_c + atp_c --> adp_c + co2_c + ipdp_c + pi_c	4.1.1.33	463.628	0.000116477	10									90	R1345	0.00971565	atp_c + nh4_c + xmp_c --> amp_c + gmp_c + 2.0 h_c + ppi_c		87.6313	0.00011087	10
								85	R25	0.2573	0.2619 atp_c + 0.0187 damp_c + 0.01982 dcmp_c + 0.01982 dgmp_c + 0.0187 dtmp_c + 0.1849 h2o_c --> DNA_c + 0.2619 adp_c + 0.2619 pi_c	2.7.7.7,2.7.7.31,2.7.7.49	1970.7	0.000130563	10									89	R1658	0.014065	g6p_c --> mi3p__D_c	5.5.1.4	120.842	0.000116391	10									91	R1696_num2	0.0180007	grdp_c + ipdp_c --> frdp_c + ppi_c	2.5.1.10	164.474	0.000109444	10
								86	R1680	0.0540021	aacoa_c + accoa_c + h2o_c --> H3MCOA_c + coa_c + h_c	2.3.3.10	428.813	0.000125934	10									90	R1207	0.0166473	2cpr5p_c + h_c --> 3ig3p_c + co2_c + h2o_c	4.1.1.48	148.955	0.000111761	10									92	R166_num2	0.0551651	TRNA_c + asp__L_c + atp_c --> TRNAASP_c + amp_c + ppi_c	6.1.1.12,6.1.1.23	521.473	0.000105787	10
								87	R2310_reverse	0.521328	cit_m + h_m --> cit_c + h_c		4196.89	0.000124218	10									91	R1345	0.00971565	atp_c + nh4_c + xmp_c --> amp_c + gmp_c + 2.0 h_c + ppi_c		87.6313	0.00011087	10									93	R169_num1	0.0551651	TRNA_c + asn__L_c + atp_c --> TRNAASN_c + amp_c + ppi_c	6.1.1.22	521.473	0.000105787	10
								88	R1693	0.0540021	5dpmev_c + atp_c --> adp_c + co2_c + ipdp_c + pi_c	4.1.1.33	463.628	0.000116477	10									92	R1696_num2	0.0180007	grdp_c + ipdp_c --> frdp_c + ppi_c	2.5.1.10	164.474	0.000109444	10									94	R184_num2	0.0550879	TRNA_c + atp_c + val__L_c --> TRNAVAL_c + amp_c + ppi_c	6.1.1.9	542.243	0.000101593	10
								89	R1658	0.014065	g6p_c --> mi3p__D_c	5.5.1.4	120.842	0.000116391	10									93	R166_num2	0.0551651	TRNA_c + asp__L_c + atp_c --> TRNAASP_c + amp_c + ppi_c	6.1.1.12,6.1.1.23	521.473	0.000105787	10									95	R9	0.119563	h_c + pyr_c --> acald_c + co2_c	4.1.1.1	1200.44	9.96e-05	10.0104
								90	R1207	0.0166473	2cpr5p_c + h_c --> 3ig3p_c + co2_c + h2o_c	4.1.1.48	148.955	0.000111761	10									94	R169_num1	0.0551651	TRNA_c + asn__L_c + atp_c --> TRNAASN_c + amp_c + ppi_c	6.1.1.22	521.473	0.000105787	10									96	R939	0.0189373	atp_c + prpp_c --> ppi_c + prbatp_c	2.4.2.17	190.407	9.95e-05	10
								91	R1345	0.00971565	atp_c + nh4_c + xmp_c --> amp_c + gmp_c + 2.0 h_c + ppi_c		87.6313	0.00011087	10									95	R184_num2	0.0550879	TRNA_c + atp_c + val__L_c --> TRNAVAL_c + amp_c + ppi_c	6.1.1.9	542.243	0.000101593	10									97	R441	0.0445644	h_c + pphn_c --> co2_c + h2o_c + phpyr_c	4.2.1.51	450.936	9.88e-05	10
								92	R1696_num2	0.0180007	grdp_c + ipdp_c --> frdp_c + ppi_c	2.5.1.10	164.474	0.000109444	10									96	R9	0.119563	h_c + pyr_c --> acald_c + co2_c	4.1.1.1	1200.44	9.96e-05	10.0104									98	R171	0.0696768	TRNA_c + arg__L_c + atp_c --> TRNAARG_c + amp_c + ppi_c	6.1.1.19	706.135	9.87e-05	10
								93	R169_num1	0.0551651	TRNA_c + asn__L_c + atp_c --> TRNAASN_c + amp_c + ppi_c	6.1.1.22	521.473	0.000105787	10									97	R939	0.0189373	atp_c + prpp_c --> ppi_c + prbatp_c	2.4.2.17	190.407	9.95e-05	10									99	R1201	0.0672582	3psme_c --> chor_c + pi_c	4.2.3.5	702.561	9.57e-05	10
								94	R166_num2	0.0551651	TRNA_c + asp__L_c + atp_c --> TRNAASP_c + amp_c + ppi_c	6.1.1.12,6.1.1.23	521.473	0.000105787	10									98	R441	0.0445644	h_c + pphn_c --> co2_c + h2o_c + phpyr_c	4.2.1.51	450.936	9.88e-05	10									100	R177_num3	0.0697283	TRNA_c + atp_c + ser__L_c --> TRNASER_c + amp_c + ppi_c	6.1.1.11	734.129	9.5e-05	10
								95	R184_num2	0.0550879	TRNA_c + atp_c + val__L_c --> TRNAVAL_c + amp_c + ppi_c	6.1.1.9	542.243	0.000101593	10									99	R171	0.0696768	TRNA_c + arg__L_c + atp_c --> TRNAARG_c + amp_c + ppi_c	6.1.1.19	706.135	9.87e-05	10									101	R1695_num2	0.0180007	dmpp_c + ipdp_c --> grdp_c + ppi_c	2.5.1.1	190.871	9.43e-05	10
								96	R939	0.0189373	atp_c + prpp_c --> ppi_c + prbatp_c	2.4.2.17	190.407	9.94566e-05	10									100	R1201	0.0672582	3psme_c --> chor_c + pi_c	4.2.3.5	702.561	9.57e-05	10									102	R1122_num2	1.89736	h2o_c + ppi_c --> h_c + 2.0 pi_c	3.6.1.1	20589.3	9.22e-05	10
								97	R441	0.0445644	h_c + pphn_c --> co2_c + h2o_c + phpyr_c	4.2.1.51	450.936	9.88264e-05	10									101	R177_num3	0.0697283	TRNA_c + atp_c + ser__L_c --> TRNASER_c + amp_c + ppi_c	6.1.1.11	734.129	9.5e-05	10									103	R1691_num2	0.0540021	atp_c + mev__R_c --> 5pmev_c + adp_c + h_c	2.7.1.36	599.67	9.01e-05	10
								98	R171	0.0696768	TRNA_c + arg__L_c + atp_c --> TRNAARG_c + amp_c + ppi_c	6.1.1.19	706.135	9.86735e-05	10									102	R1695_num2	0.0180007	dmpp_c + ipdp_c --> grdp_c + ppi_c	2.5.1.1	190.871	9.43e-05	10									104	R901_reverse_num3	0.0936377	gly_c + h2o_c + mlthf_c --> ser__L_c + thf_c		1040.7	9e-05	10
								99	R1201	0.0672582	3psme_c --> chor_c + pi_c	4.2.3.5	702.561	9.5733e-05	10									103	R1122_num2	1.89736	h2o_c + ppi_c --> h_c + 2.0 pi_c	3.6.1.1	20589.3	9.22e-05	10									105	R504_num1	0.0208966	C18HACP_c --> C18DACP_c + h2o_c	4.2.1.59,4.2.1.-	240.666	8.68e-05	inf
								100	R177_num3	0.0697283	TRNA_c + atp_c + ser__L_c --> TRNASER_c + amp_c + ppi_c	6.1.1.11	734.129	9.4981e-05	10									104	R1691_num2	0.0540021	atp_c + mev__R_c --> 5pmev_c + adp_c + h_c	2.7.1.36	599.67	9.01e-05	10									106	R1321	0.0161613	adn_c + atp_c --> adp_c + amp_c + h_c	2.7.1.20,2.7.1.74	186.464	8.67e-05	10
								101	R1695_num2	0.0180007	dmpp_c + ipdp_c --> grdp_c + ppi_c	2.5.1.1	190.871	9.43084e-05	10									105	R901_reverse_num3	0.0936377	gly_c + h2o_c + mlthf_c --> ser__L_c + thf_c		1040.7	9e-05	10									107	R1830_num1	0.157699	h_m + 2.0 pyr_m --> ACLAC_m + co2_m	2.2.1.6	1823.84	8.65e-05	9.99211
								102	R1122_num2	1.89736	h2o_c + ppi_c --> h_c + 2.0 pi_c	3.6.1.1	20589.3	9.21526e-05	9.98038									106	R504_num1	0.0208966	C18HACP_c --> C18DACP_c + h2o_c	4.2.1.59,4.2.1.-	240.666	8.68e-05	inf									108	R1014_num1	0.083288	h2o_m + nad_m + saccrp__L_m --> akg_m + h_m + lys__L_m + nadh_m	1.5.1.7	1000.96	8.32e-05	10
								103	R1691_num2	0.0540021	atp_c + mev__R_c --> 5pmev_c + adp_c + h_c	2.7.1.36	599.67	9.00531e-05	10									107	R1321	0.0161613	adn_c + atp_c --> adp_c + amp_c + h_c	2.7.1.20,2.7.1.74	186.464	8.67e-05	10									109	R1280_num1	0.00971565	h2o_c + imp_c + nad_c --> h_c + nadh_c + xmp_c	1.1.1.205	117.648	8.26e-05	10
								104	R901_reverse_num3	0.0936377	gly_c + h2o_c + mlthf_c --> ser__L_c + thf_c		1040.7	8.99761e-05	4.84818									108	R1830_num1	0.157699	h_m + 2.0 pyr_m --> ACLAC_m + co2_m	2.2.1.6	1823.84	8.65e-05	9.99211									110	R1375	0.0172172	orot_c + prpp_c --> orot5p_c + ppi_c	2.4.2.10	211.328	8.15e-05	10
								105	R504_num1	0.0208966	C18HACP_c --> C18DACP_c + h2o_c	4.2.1.59,4.2.1.-	240.666	8.68281e-05	inf									109	R1014_num1	0.083288	h2o_m + nad_m + saccrp__L_m --> akg_m + h_m + lys__L_m + nadh_m	1.5.1.7	1000.96	8.32e-05	10									111	R1206	0.0166473	pran_c --> 2cpr5p_c	5.3.1.24	207.942	8.01e-05	10
								106	R1321	0.0161613	adn_c + atp_c --> adp_c + amp_c + h_c	2.7.1.20,2.7.1.74	186.464	8.66724e-05	10									110	R1280_num1	0.00971565	h2o_c + imp_c + nad_c --> h_c + nadh_c + xmp_c	1.1.1.205	117.648	8.26e-05	10									112	R1244_num2	0.113804	TRNA_c + atp_c + glu__L_c --> TRNAGLU_c + amp_c + ppi_c	6.1.1.17,6.1.1.24	1425.02	7.99e-05	10
								107	R1830_num1	0.157699	h_m + 2.0 pyr_m --> ACLAC_m + co2_m	2.2.1.6	1823.84	8.64652e-05	10									111	R1375	0.0172172	orot_c + prpp_c --> orot5p_c + ppi_c	2.4.2.10	211.328	8.15e-05	10									113	R880	0.119563	acald_c + gly_c --> thr__L_c	4.1.2.5,4.1.2.48	1505.07	7.94e-05	10.0104
								108	R1014_num1	0.083288	h2o_m + nad_m + saccrp__L_m --> akg_m + h_m + lys__L_m + nadh_m	1.5.1.7	1000.96	8.32078e-05	10									112	R1206	0.0166473	pran_c --> 2cpr5p_c	5.3.1.24	207.942	8.01e-05	10									115	R1107_num1	0.0185284	h_c + mlthf_c + nadph_c --> 5mthf_c + nadp_c	1.5.1.20	255.167	7.26e-05	10
								109	R1280_num1	0.00971565	h2o_c + imp_c + nad_c --> h_c + nadh_c + xmp_c	1.1.1.205	117.648	8.25823e-05	10									113	R1244_num2	0.113804	TRNA_c + atp_c + glu__L_c --> TRNAGLU_c + amp_c + ppi_c	6.1.1.17,6.1.1.24	1425.02	7.99e-05	10									116	R151	0.0973121	acgam1p_c + h_c + utp_c --> ppi_c + uacgam_c	2.7.7.23	1393.75	6.98e-05	10
								110	R1375	0.0172172	orot_c + prpp_c --> orot5p_c + ppi_c	2.4.2.10	211.328	8.14717e-05	10									114	R880	0.119563	acald_c + gly_c --> thr__L_c	4.1.2.5,4.1.2.48	1505.07	7.94e-05	10.0104									117	R111	1.76908	q_m + succ_m --> fum_m + qh2_m	1.3.5.1	25354.3	6.98e-05	4.29532
								111	R1206	0.0166473	pran_c --> 2cpr5p_c	5.3.1.24	207.942	8.00573e-05	10									115	R1107_num1	0.0185284	h_c + mlthf_c + nadph_c --> 5mthf_c + nadp_c	1.5.1.20	255.167	7.26e-05	10									118	R152_num7	0.0968477	uacgam_c --> chtn_c + udp_c		1388.8	6.97e-05	10
								112	R1244_num2	0.113804	TRNA_c + atp_c + glu__L_c --> TRNAGLU_c + amp_c + ppi_c	6.1.1.17,6.1.1.24	1425.02	7.98612e-05	10									116	R111	1.79368	q_m + succ_m --> fum_m + qh2_m	1.3.5.1	25354.3	7.07e-05	4.35507									119	R165_num2	0.10696	TRNA_c + ala__L_c + atp_c --> TRNAALA_c + amp_c + ppi_c	6.1.1.7	1588.27	6.73e-05	10
								113	R880	0.119563	acald_c + gly_c --> thr__L_c	4.1.2.5,4.1.2.48	1505.07	7.94405e-05	inf									117	R151	0.0973121	acgam1p_c + h_c + utp_c --> ppi_c + uacgam_c	2.7.7.23	1393.75	6.98e-05	10									120	R866	0.0973121	accoa_c + gam6p_c --> acgam6p_c + coa_c + h_c	2.3.1.4	1475.35	6.6e-05	10
								114	R1107_num1	0.0185284	h_c + mlthf_c + nadph_c --> 5mthf_c + nadp_c	1.5.1.20	255.167	7.2613e-05	10									118	R152_num7	0.0968477	uacgam_c --> chtn_c + udp_c		1388.8	6.97e-05	10									121	R1461	0.00481151	dhf_c + h_c + nadph_c --> nadp_c + thf_c	1.5.1.5	73.1744	6.58e-05	10
								115	R151	0.0973121	acgam1p_c + h_c + utp_c --> ppi_c + uacgam_c	2.7.7.23	1393.75	6.98203e-05	10									119	R165_num2	0.10696	TRNA_c + ala__L_c + atp_c --> TRNAALA_c + amp_c + ppi_c	6.1.1.7	1588.27	6.73e-05	10									122	R1275	0.0359757	fprica_c --> h2o_c + imp_c	3.5.4.10	575.54	6.25e-05	10
								116	R152_num7	0.0968477	uacgam_c --> chtn_c + udp_c		1388.8	6.97349e-05	10									120	R866	0.0973121	accoa_c + gam6p_c --> acgam6p_c + coa_c + h_c	2.3.1.4	1475.35	6.6e-05	10									123	R400_num2	0.0161613	atp_c + h2o_c + met__L_c --> amet_c + pi_c + ppi_c	2.5.1.6	263.393	6.14e-05	10
								117	R165_num2	0.10696	TRNA_c + ala__L_c + atp_c --> TRNAALA_c + amp_c + ppi_c	6.1.1.7	1588.27	6.73435e-05	10									121	R1461	0.00481151	dhf_c + h_c + nadph_c --> nadp_c + thf_c	1.5.1.5	73.1744	6.58e-05	10									124	R465_num5	0.231979	ACP_c + malcoa_c --> coa_c + malACP_c	2.3.1.39,2.3.1.85,2.3.1.86,2.3.1.-	4008.26	5.79e-05	10
								118	R866	0.0973121	accoa_c + gam6p_c --> acgam6p_c + coa_c + h_c	2.3.1.4	1475.35	6.59589e-05	10									122	R1275	0.0359757	fprica_c --> h2o_c + imp_c	3.5.4.10	575.54	6.25e-05	10									125	R178	0.0820015	TRNA_c + atp_c + gly_c --> TRNAGLY_c + amp_c + ppi_c	6.1.1.14	1458.64	5.62e-05	10
								119	R1461	0.00481151	dhf_c + h_c + nadph_c --> nadp_c + thf_c	1.5.1.5	73.1744	6.5754e-05	10									123	R400_num2	0.0161613	atp_c + h2o_c + met__L_c --> amet_c + pi_c + ppi_c	2.5.1.6	263.393	6.14e-05	10									126	R401	0.0161613	ahcys_c + h2o_c --> adn_c + hcys__L_c	3.3.1.1	301.201	5.37e-05	10
								121	R1275	0.0359757	fprica_c --> h2o_c + imp_c	3.5.4.10	575.54	6.25078e-05	10									124	R465_num5	0.231979	ACP_c + malcoa_c --> coa_c + malACP_c	2.3.1.39,2.3.1.85,2.3.1.86,2.3.1.-	4008.26	5.79e-05	10									127	R1033_num1	2.1922	cit_m --> icit_m	4.2.1.3	40942	5.35e-05	4.80857
								122	R400_num2	0.0161613	atp_c + h2o_c + met__L_c --> amet_c + pi_c + ppi_c	2.5.1.6	263.393	6.13581e-05	10									125	R178	0.0820015	TRNA_c + atp_c + gly_c --> TRNAGLY_c + amp_c + ppi_c	6.1.1.14	1458.64	5.62e-05	10									128	R1114_num1	0.0530142	h2o_c + methf_c --> 10fthf_c + h_c	3.5.4.9	1022.41	5.19e-05	10
								123	R465_num5	0.231979	ACP_c + malcoa_c --> coa_c + malACP_c	2.3.1.39,2.3.1.85,2.3.1.86,2.3.1.-	4008.26	5.78752e-05	10									126	R1033_num1	2.21681	cit_m --> icit_m	4.2.1.3	40942	5.41e-05	4.86254									129	R1194_num3	0.0672582	2dda7p_c --> 3dhq_c + pi_c	4.2.3.4	1311.69	5.13e-05	10
								124	R178	0.0820015	TRNA_c + atp_c + gly_c --> TRNAGLY_c + amp_c + ppi_c	6.1.1.14	1458.64	5.62178e-05	10									127	R401	0.0161613	ahcys_c + h2o_c --> adn_c + hcys__L_c	3.3.1.1	301.201	5.37e-05	10									130	R1827_num3	0.051743	23dhmp_m --> 3mop_m + h2o_m	4.2.1.9	1010.98	5.12e-05	10
								125	R401	0.0161613	ahcys_c + h2o_c --> adn_c + hcys__L_c	3.3.1.1	301.201	5.36561e-05	10									128	R1114_num1	0.0530142	h2o_c + methf_c --> 10fthf_c + h_c	3.5.4.9	1022.41	5.19e-05	10									131	R1597	0.294749	g6p_c --> g1p_c	5.4.2.2,5.4.2.5	5825.35	5.06e-05	10
								126	R1114_num1	0.0530142	h2o_c + methf_c --> 10fthf_c + h_c	3.5.4.9	1022.41	5.18524e-05	10									129	R1194_num3	0.0672582	2dda7p_c --> 3dhq_c + pi_c	4.2.3.4	1311.69	5.13e-05	10									132	R2237_num1	0.046701	h_e + pi_e --> h_c + pi_c		950.236	4.91e-05	10
								127	R1194_num3	0.0672582	2dda7p_c --> 3dhq_c + pi_c	4.2.3.4	1311.69	5.12761e-05	10									130	R1827_num3	0.051743	23dhmp_m --> 3mop_m + h2o_m	4.2.1.9	1010.98	5.12e-05	10									133	R302	0.0187459	C180ACP_c + h_c + nadph_c + o2_c --> C181ACP_c + 2.0 h2o_c + nadp_c		382.482	4.9e-05	10
								128	R1827_num3	0.051743	23dhmp_m --> 3mop_m + h2o_m	4.2.1.9	1010.98	5.1181e-05	10									131	R1597	0.294749	g6p_c --> g1p_c	5.4.2.2,5.4.2.5	5825.35	5.06e-05	10									134	R1690_num1	0.0540021	H3MCOA_c + 2.0 h_c + 2.0 nadph_c --> coa_c + mev__R_c + 2.0 nadp_c	1.1.1.34	1115.38	4.84e-05	10
								129	R1597	0.294749	g6p_c --> g1p_c	5.4.2.2,5.4.2.5	5825.35	5.05977e-05	10									132	R2237_num1	0.046701	h_e + pi_e --> h_c + pi_c		950.236	4.91e-05	10									135	R1380	0.00939505	atp_c + nh4_c + utp_c --> adp_c + ctp_c + 2.0 h_c + pi_c	6.3.4.2	194.557	4.83e-05	10
								130	R111	1.26404	q_m + succ_m --> fum_m + qh2_m	1.3.5.1	25354.3	4.9855e-05	734.172									133	R302	0.0187459	C180ACP_c + h_c + nadph_c + o2_c --> C181ACP_c + 2.0 h2o_c + nadp_c		382.482	4.9e-05	10									136	R1272	0.0170385	AIR_c + co2_c --> 5aizc_c + 2.0 h_c	4.1.1.21	356.504	4.78e-05	10
								131	R2237_num1	0.046701	h_e + pi_e --> h_c + pi_c		950.236	4.91468e-05	10									134	R1690_num1	0.0540021	H3MCOA_c + 2.0 h_c + 2.0 nadph_c --> coa_c + mev__R_c + 2.0 nadp_c	1.1.1.34	1115.38	4.84e-05	10									137	R191_num2	0.0166473	TRNA_c + atp_c + trp__L_c --> TRNATRP_c + amp_c + ppi_c	6.1.1.2	370.473	4.49e-05	10
								132	R302	0.0187459	C180ACP_c + h_c + nadph_c + o2_c --> C181ACP_c + 2.0 h2o_c + nadp_c		382.482	4.90114e-05	10									135	R1380	0.00939505	atp_c + nh4_c + utp_c --> adp_c + ctp_c + 2.0 h_c + pi_c	6.3.4.2	194.557	4.83e-05	10									138	R1864	0.102611	4mop_c + glu__L_c --> akg_c + leu__L_c	2.6.1.42	2437.02	4.21e-05	10
								133	R1690_num1	0.0540021	H3MCOA_c + 2.0 h_c + 2.0 nadph_c --> coa_c + mev__R_c + 2.0 nadp_c	1.1.1.34	1115.38	4.84157e-05	10									136	R1272	0.0170385	AIR_c + co2_c --> 5aizc_c + 2.0 h_c	4.1.1.21	356.504	4.78e-05	10									139	R172_num2	0.0597708	TRNA_c + atp_c + pro__L_c --> TRNAPRO_c + amp_c + ppi_c	6.1.1.15	1425.02	4.19e-05	10
								134	R1380	0.00939505	atp_c + nh4_c + utp_c --> adp_c + ctp_c + 2.0 h_c + pi_c	6.3.4.2	194.557	4.82894e-05	10									137	R191_num2	0.0166473	TRNA_c + atp_c + trp__L_c --> TRNATRP_c + amp_c + ppi_c	6.1.1.2	370.473	4.49e-05	10									140	R182_num1	0.051743	TRNA_c + atp_c + ile__L_c --> TRNAILE_c + amp_c + ppi_c	6.1.1.5	1261.52	4.1e-05	10
								135	R1272	0.0170385	AIR_c + co2_c --> 5aizc_c + 2.0 h_c	4.1.1.21	356.504	4.77932e-05	10									138	R1864	0.102611	4mop_c + glu__L_c --> akg_c + leu__L_c	2.6.1.42	2437.02	4.21e-05	10									141	R929_num3	0.169992	gly_c + nad_c + thf_c --> co2_c + mlthf_c + nadh_c + nh4_c	1.4.4.2,1.8.1.4,2.1.2.10	4151.93	4.09e-05	10
								136	R191_num2	0.0166473	TRNA_c + atp_c + trp__L_c --> TRNATRP_c + amp_c + ppi_c	6.1.1.2	370.473	4.49352e-05	10									139	R172_num2	0.0597708	TRNA_c + atp_c + pro__L_c --> TRNAPRO_c + amp_c + ppi_c	6.1.1.15	1425.02	4.19e-05	10									142	R180_num2	0.0676956	TRNA_c + atp_c + thr__L_c --> TRNATHR_c + amp_c + ppi_c	6.1.1.3	1689.44	4.01e-05	10
								137	R1864	0.102611	4mop_c + glu__L_c --> akg_c + leu__L_c	2.6.1.42	2437.02	4.21052e-05	10									140	R182_num1	0.051743	TRNA_c + atp_c + ile__L_c --> TRNAILE_c + amp_c + ppi_c	6.1.1.5	1261.52	4.1e-05	10									143	R918_num2	0.0166473	3ig3p_c + ser__L_c --> g3p_c + h2o_c + trp__L_c	4.2.1.20	419.92	3.96e-05	10
								138	R172_num2	0.0597708	TRNA_c + atp_c + pro__L_c --> TRNAPRO_c + amp_c + ppi_c	6.1.1.15	1425.02	4.19438e-05	10									141	R929_num3	0.169992	gly_c + nad_c + thf_c --> co2_c + mlthf_c + nadh_c + nh4_c	1.4.4.2,1.8.1.4,2.1.2.10	4151.93	4.09e-05	10									144	R1106	0.0530142	mlthf_c + nad_c --> methf_c + nadh_c	1.5.1.15	1375.71	3.85e-05	10
								139	R1033_num1	1.68717	cit_m --> icit_m	4.2.1.3	40942	4.12088e-05	38.3148									142	R180_num2	0.0676956	TRNA_c + atp_c + thr__L_c --> TRNATHR_c + amp_c + ppi_c	6.1.1.3	1689.44	4.01e-05	10									145	R753_reverse	0.00993949	man6p_c --> man1p_c		264.114	3.76e-05	10
								140	R182_num1	0.051743	TRNA_c + atp_c + ile__L_c --> TRNAILE_c + amp_c + ppi_c	6.1.1.5	1261.52	4.10163e-05	10									143	R918_num2	0.0166473	3ig3p_c + ser__L_c --> g3p_c + h2o_c + trp__L_c	4.2.1.20	419.92	3.96e-05	10									147	R1831_num1	0.051743	2obut_m + h_m + pyr_m --> 2ahbut_m + co2_m	2.2.1.6	1437.34	3.6e-05	10
								141	R929_num3	0.169992	gly_c + nad_c + thf_c --> co2_c + mlthf_c + nadh_c + nh4_c	1.4.4.2,1.8.1.4,2.1.2.10	4151.93	4.09428e-05	6.30781									144	R1106	0.0530142	mlthf_c + nad_c --> methf_c + nadh_c	1.5.1.15	1375.71	3.85e-05	10									148	R244	0.0696768	argsuc_c --> arg__L_c + fum_c	4.3.2.1	1949.44	3.57e-05	10
								142	R180_num2	0.0676956	TRNA_c + atp_c + thr__L_c --> TRNATHR_c + amp_c + ppi_c	6.1.1.3	1689.44	4.007e-05	10									145	R753_reverse	0.00993949	man6p_c --> man1p_c		264.114	3.76e-05	10									149	R1269	0.0170385	atp_c + gly_c + pram_c --> adp_c + gar_c + h_c + pi_c	6.3.4.13	489.221	3.48e-05	10
								143	R918_num2	0.0166473	3ig3p_c + ser__L_c --> g3p_c + h2o_c + trp__L_c	4.2.1.20	419.92	3.9644e-05	10									147	R1831_num1	0.051743	2obut_m + h_m + pyr_m --> 2ahbut_m + co2_m	2.2.1.6	1437.34	3.6e-05	10									150	R1584	0.023211	udpg_c --> 14GLUCAN_c + udp_c		670.359	3.46e-05	10
								144	R1106	0.0530142	mlthf_c + nad_c --> methf_c + nadh_c	1.5.1.15	1375.71	3.85358e-05	10									148	R244	0.0696768	argsuc_c --> arg__L_c + fum_c	4.3.2.1	1949.44	3.57e-05	10									151	R1968	0.00900035	h_c + nadph_c + o2_c + sql_c --> Ssq23epx_c + h2o_c + nadp_c		266.39	3.38e-05	10
								145	R753_reverse	0.00993949	man6p_c --> man1p_c		264.114	3.76333e-05	10									149	R1269	0.0170385	atp_c + gly_c + pram_c --> adp_c + gar_c + h_c + pi_c	6.3.4.13	489.221	3.48e-05	10									152	R1698_reverse	0.0696768	citr__L_m --> citr__L_c		2080.22	3.35e-05	10
								146	R62_num1	0.200971	g3p_c + s7p_c --> e4p_c + f6p_c	2.2.1.2	5551.92	3.61984e-05	inf									150	R1584	0.023211	udpg_c --> 14GLUCAN_c + udp_c		670.359	3.46e-05	10									153	R1664	0.00373085	5.0 h_c + 3.0 nadph_c + so3_c --> 3.0 h2o_c + h2s_c + 3.0 nadp_c	1.8.1.2	117.861	3.17e-05	10
								147	R1831_num1	0.051743	2obut_m + h_m + pyr_m --> 2ahbut_m + co2_m	2.2.1.6	1437.34	3.59991e-05	10									151	R1968	0.00900035	h_c + nadph_c + o2_c + sql_c --> Ssq23epx_c + h2o_c + nadp_c		266.39	3.38e-05	10									154	R1282	0.00509969	atp_c + gmp_c --> adp_c + gdp_c	2.7.4.8	163.112	3.13e-05	10
								148	R244	0.0696768	argsuc_c --> arg__L_c + fum_c	4.3.2.1	1949.44	3.5742e-05	10									152	R1698_reverse	0.0696768	citr__L_m --> citr__L_c		2080.22	3.35e-05	10									155	R1285	0.00509969	adp_c + dgdp_c --> atp_c + dgmp_c	2.7.4.8,2.7.4.12	168.04	3.03e-05	10
								149	R1269	0.0170385	atp_c + gly_c + pram_c --> adp_c + gar_c + h_c + pi_c	6.3.4.13	489.221	3.48277e-05	10									153	R1664	0.00373085	5.0 h_c + 3.0 nadph_c + so3_c --> 3.0 h2o_c + h2s_c + 3.0 nadp_c	1.8.1.2	117.861	3.17e-05	10									156	R1006	0.083288	h_m + oxag_m --> 2oxoadp_m + co2_m	1.1.1.87,1.1.1.286	2768.94	3.01e-05	10
								150	R1584	0.023211	udpg_c --> 14GLUCAN_c + udp_c		670.359	3.46248e-05	10									154	R1282	0.00509969	atp_c + gmp_c --> adp_c + gdp_c	2.7.4.8	163.112	3.13e-05	10									157	R1270	0.0170385	atp_c + fgam_c + gln__L_c + h2o_c --> FGAM_c + adp_c + glu__L_c + h_c + pi_c	6.3.5.3	567.245	3e-05	10
								151	R1968	0.00900035	h_c + nadph_c + o2_c + sql_c --> Ssq23epx_c + h2o_c + nadp_c		266.39	3.37864e-05	10									155	R1285	0.00509969	adp_c + dgdp_c --> atp_c + dgmp_c	2.7.4.8,2.7.4.12	168.04	3.03e-05	10									160	R1005	0.083288	hicit_m + nad_m --> h_m + nadh_m + oxag_m	1.1.1.87,1.1.1.286	2850.12	2.92e-05	10
								152	R1698_reverse	0.0696768	citr__L_m --> citr__L_c		2080.22	3.34949e-05	10									156	R1006	0.083288	h_m + oxag_m --> 2oxoadp_m + co2_m	1.1.1.87,1.1.1.286	2768.94	3.01e-05	10									161	R1444	0.00481151	dump_c + mlthf_c --> dhf_c + dtmp_c	2.1.1.45	167.231	2.88e-05	10
								153	R1664	0.00373085	5.0 h_c + 3.0 nadph_c + so3_c --> 3.0 h2o_c + h2s_c + 3.0 nadp_c	1.8.1.2	117.861	3.16546e-05	10									157	R1270	0.0170385	atp_c + fgam_c + gln__L_c + h2o_c --> FGAM_c + adp_c + glu__L_c + h_c + pi_c	6.3.5.3	567.245	3e-05	10									162	R1199_num3	0.0672582	atp_c + skm_c --> adp_c + h_c + skm5p_c	2.7.1.71	2451.03	2.74e-05	10
								154	R1282	0.00509969	atp_c + gmp_c --> adp_c + gdp_c	2.7.4.8	163.112	3.1265e-05	10									160	R1005	0.083288	hicit_m + nad_m --> h_m + nadh_m + oxag_m	1.1.1.87,1.1.1.286	2850.12	2.92e-05	10									163	R247_num5	0.24289	glu__L_c + oaa_c --> akg_c + asp__L_c	2.6.1.1	8911.43	2.73e-05	10
								155	R1285	0.00509969	adp_c + dgdp_c --> atp_c + dgmp_c	2.7.4.8,2.7.4.12	168.04	3.0348e-05	10									161	R1444	0.00481151	dump_c + mlthf_c --> dhf_c + dtmp_c	2.1.1.45	167.231	2.88e-05	10									164	R1197_num3	0.0672582	3dhsk_c + h_c + nadh_c --> nad_c + skm_c	1.1.1.282	2512.35	2.68e-05	10
								156	R1006	0.083288	h_m + oxag_m --> 2oxoadp_m + co2_m	1.1.1.87,1.1.1.286	2768.94	3.00793e-05	10									162	R1199_num3	0.0672582	atp_c + skm_c --> adp_c + h_c + skm5p_c	2.7.1.71	2451.03	2.74e-05	10									165	R946	0.0189373	h2o_c + hisp_c --> histd_c + pi_c	3.1.3.15	733.318	2.58e-05	10
								157	R1270	0.0170385	atp_c + fgam_c + gln__L_c + h2o_c --> FGAM_c + adp_c + glu__L_c + h_c + pi_c	6.3.5.3	567.245	3.00372e-05	10									163	R247_num5	0.24289	glu__L_c + oaa_c --> akg_c + asp__L_c	2.6.1.1	8911.43	2.73e-05	10									166	R1694	0.0180007	ipdp_c --> dmpp_c	5.3.3.2	706.18	2.55e-05	10
								159	R2250_num6	0.0568376	glc__D_e --> glc__D_c		1939.39	2.9307e-05	10									164	R1197_num3	0.0672582	3dhsk_c + h_c + nadh_c --> nad_c + skm_c	1.1.1.282	2512.35	2.68e-05	10									167	R1200_num3	0.0672582	pep_c + skm5p_c --> 3psme_c + pi_c	2.5.1.19	2656.53	2.53e-05	10
								160	R1005	0.083288	hicit_m + nad_m --> h_m + nadh_m + oxag_m	1.1.1.87,1.1.1.286	2850.12	2.92227e-05	10									165	R946	0.0189373	h2o_c + hisp_c --> histd_c + pi_c	3.1.3.15	733.318	2.58e-05	10									168	R1442_num3	0.0172172	asp__L_c + cbp_c --> cbasp_c + h_c + pi_c	2.1.3.2	713.239	2.41e-05	10
								161	R1444	0.00481151	dump_c + mlthf_c --> dhf_c + dtmp_c	2.1.1.45	167.231	2.87716e-05	10									166	R1694	0.0180007	ipdp_c --> dmpp_c	5.3.3.2	706.18	2.55e-05	10									169	R1193_num3	0.0672582	e4p_c + h2o_c + pep_c --> 2dda7p_c + pi_c	2.5.1.54	3008.27	2.24e-05	10
								162	R1199_num3	0.0672582	atp_c + skm_c --> adp_c + h_c + skm5p_c	2.7.1.71	2451.03	2.74408e-05	10									167	R1200_num3	0.0672582	pep_c + skm5p_c --> 3psme_c + pi_c	2.5.1.19	2656.53	2.53e-05	10									170	R1818	0.00604655	34hpp_c + glu__L_c --> akg_c + tyr__L_c	2.6.1.1,2.6.1.5,2.6.1.9,2.6.1.57	296.091	2.04e-05	10
								163	R247_num5	0.24289	glu__L_c + oaa_c --> akg_c + asp__L_c	2.6.1.1	8911.43	2.7256e-05	2.62832									168	R1442_num3	0.0172172	asp__L_c + cbp_c --> cbasp_c + h_c + pi_c	2.1.3.2	713.239	2.41e-05	10									171	R1195_num3	0.0672582	3dhq_c --> 3dhsk_c + h2o_c	4.2.1.10	3383.35	1.99e-05	10
								164	R1197_num3	0.0672582	3dhsk_c + h_c + nadh_c --> nad_c + skm_c	1.1.1.282	2512.35	2.6771e-05	10									169	R1193_num3	0.0672582	e4p_c + h2o_c + pep_c --> 2dda7p_c + pi_c	2.5.1.54	3008.27	2.24e-05	10									172	R114_num2	2.71353	accoa_m + h2o_m + oaa_m --> cit_m + coa_m + h_m	2.3.3.1,2.3.3.3,2.3.3.16	143984	1.88e-05	5.3413
								165	R946	0.0189373	h2o_c + hisp_c --> histd_c + pi_c	3.1.3.15	733.318	2.58241e-05	10									170	R1818	0.00604655	34hpp_c + glu__L_c --> akg_c + tyr__L_c	2.6.1.1,2.6.1.5,2.6.1.9,2.6.1.57	296.091	2.04e-05	10									173	R1440	0.0172172	dhor__S_c + fum_c --> orot_c + succ_c	1.3.98.1	959.905	1.79e-05	inf
								166	R1694	0.0180007	ipdp_c --> dmpp_c	5.3.3.2	706.18	2.54902e-05	10									171	R1195_num3	0.0672582	3dhq_c --> 3dhsk_c + h2o_c	4.2.1.10	3383.35	1.99e-05	10									176	R944	0.0189373	eig3p_c --> h2o_c + imacp_c	4.2.1.19	1112.27	1.7e-05	10
								167	R1200_num3	0.0672582	pep_c + skm5p_c --> 3psme_c + pi_c	2.5.1.19	2656.53	2.53181e-05	10									172	R114_num2	2.73814	accoa_m + h2o_m + oaa_m --> cit_m + coa_m + h_m	2.3.3.1,2.3.3.3,2.3.3.16	143984	1.9e-05	5.38974									178	R1868_num1	0.0550879	3mob_m + glu__L_m --> akg_m + val__L_m	2.6.1.42	3338.01	1.65e-05	10
								168	R1442_num3	0.0172172	asp__L_c + cbp_c --> cbasp_c + h_c + pi_c	2.1.3.2	713.239	2.41395e-05	10									173	R1440	0.0172172	dhor__S_c + fum_c --> orot_c + succ_c	1.3.98.1	959.905	1.79e-05	inf									179	R1376	0.0172172	h_c + orot5p_c --> co2_c + ump_c	4.1.1.23	1057.43	1.63e-05	10
								169	R1193_num3	0.0672582	e4p_c + h2o_c + pep_c --> 2dda7p_c + pi_c	2.5.1.54	3008.27	2.23578e-05	10									176	R944	0.0189373	eig3p_c --> h2o_c + imacp_c	4.2.1.19	1112.27	1.7e-05	10									180	R1372_num1	0.00373085	aps_c + atp_c --> adp_c + h_c + paps_c	2.7.1.25	232.176	1.61e-05	10
								170	R1818	0.00604655	34hpp_c + glu__L_c --> akg_c + tyr__L_c	2.6.1.1,2.6.1.5,2.6.1.9,2.6.1.57	296.091	2.04212e-05	10									178	R1868_num1	0.0550879	3mob_m + glu__L_m --> akg_m + val__L_m	2.6.1.42	3338.01	1.65e-05	10									181	R1300	0.00791712	R5P_c + gua_c --> gsn_c + pi_c	2.4.2.1,2.4.2.15	496.582	1.59e-05	10
								171	R1195_num3	0.0672582	3dhq_c --> 3dhsk_c + h2o_c	4.2.1.10	3383.35	1.98792e-05	10									179	R1376	0.0172172	h_c + orot5p_c --> co2_c + ump_c	4.1.1.23	1057.43	1.63e-05	10									182	R502_num8	0.0208966	C160ACP_c + h_c + malACP_c --> ACP_c + C18OACP_c + co2_c	2.3.1.41,2.3.1.179,2.3.1.199,2.3.1.-	1315.13	1.59e-05	inf
								172	R1440	0.0172172	dhor__S_c + fum_c --> orot_c + succ_c	1.3.98.1	959.905	1.79364e-05	10									180	R1372_num1	0.00373085	aps_c + atp_c --> adp_c + h_c + paps_c	2.7.1.25	232.176	1.61e-05	10									183	R943	0.0189373	gln__L_c + prlp_c --> aicar_c + eig3p_c + glu__L_c + h_c	4.3.2.10	1201	1.58e-05	10
								173	R58_reverse	0.278728	ru5p__D_c --> R5P_c		15871.6	1.75614e-05	35.8459									181	R1300	0.00791712	R5P_c + gua_c --> gsn_c + pi_c	2.4.2.1,2.4.2.15	496.582	1.59e-05	10									184	R921_num3	0.0518676	thr__L_m --> 2obut_m + nh4_m	4.3.1.19	3392.87	1.53e-05	10.0241
								175	R944	0.0189373	eig3p_c --> h2o_c + imacp_c	4.2.1.19	1112.27	1.70258e-05	10									182	R502_num8	0.0208966	C160ACP_c + h_c + malACP_c --> ACP_c + C18OACP_c + co2_c	2.3.1.41,2.3.1.179,2.3.1.199,2.3.1.-	1315.13	1.59e-05	inf									185	R181	0.0189373	TRNA_c + atp_c + his__L_c --> TRNAHIS_c + amp_c + ppi_c	6.1.1.21	1252.49	1.51e-05	10
								176	R56_num3	0.613411	6pgc_c + nadp_c --> co2_c + nadph_c + ru5p__D_c	1.1.1.44,1.1.1.351	36800.5	1.66686e-05	584.247									183	R943	0.0189373	gln__L_c + prlp_c --> aicar_c + eig3p_c + glu__L_c + h_c	4.3.2.10	1201	1.58e-05	10									186	R1865_num1	0.051743	3mop_m + glu__L_m --> akg_m + ile__L_m	2.6.1.42	3438.87	1.5e-05	10
								177	R1868_num1	0.0550879	3mob_m + glu__L_m --> akg_m + val__L_m	2.6.1.42	3338.01	1.65032e-05	10									184	R921_num3	0.0518676	thr__L_m --> 2obut_m + nh4_m	4.3.1.19	3392.87	1.53e-05	10.0241									187	R1012_num7	0.083288	2oxoadp_m + glu__L_m --> L2aadp_m + akg_m	2.6.1.39	5757.63	1.45e-05	10
								178	R1376	0.0172172	h_c + orot5p_c --> co2_c + ump_c	4.1.1.23	1057.43	1.62821e-05	10									185	R181	0.0189373	TRNA_c + atp_c + his__L_c --> TRNAHIS_c + amp_c + ppi_c	6.1.1.21	1252.49	1.51e-05	10									188	R942	0.0189373	prfp_c --> prlp_c	5.3.1.16	1380.6	1.37e-05	10
								179	R1372_num1	0.00373085	aps_c + atp_c --> adp_c + h_c + paps_c	2.7.1.25	232.176	1.60691e-05	10									186	R1865_num1	0.051743	3mop_m + glu__L_m --> akg_m + ile__L_m	2.6.1.42	3438.87	1.5e-05	10									189	R87	0.00791712	nadp_c + rbt_c --> h_c + nadph_c + rbl__D_c	1.1.1.56	577.195	1.37e-05	10
								180	R1300	0.00791712	R5P_c + gua_c --> gsn_c + pi_c	2.4.2.1,2.4.2.15	496.582	1.59432e-05	10									187	R1012_num7	0.083288	2oxoadp_m + glu__L_m --> L2aadp_m + akg_m	2.6.1.39	5757.63	1.45e-05	10									190	R2042	0.00481151	datp_c + h2o_c --> damp_c + h_c + ppi_c		358.214	1.34e-05	10
								181	R502_num8	0.0208966	C160ACP_c + h_c + malACP_c --> ACP_c + C18OACP_c + co2_c	2.3.1.41,2.3.1.179,2.3.1.199,2.3.1.-	1315.13	1.58894e-05	inf									188	R942	0.0189373	prfp_c --> prlp_c	5.3.1.16	1380.6	1.37e-05	10									191	R947_num3	0.0189373	h2o_c + histd_c + 2.0 nad_c --> 3.0 h_c + his__L_c + 2.0 nadh_c	1.1.1.23	1520.36	1.25e-05	10
								182	R943	0.0189373	gln__L_c + prlp_c --> aicar_c + eig3p_c + glu__L_c + h_c	4.3.2.10	1201	1.5768e-05	10									189	R87	0.00791712	nadp_c + rbt_c --> h_c + nadph_c + rbl__D_c	1.1.1.56	577.195	1.37e-05	10									192	R1284	0.00509969	gdp_c + trdrd_c --> dgdp_c + h2o_c + trdox_c	1.17.4.1	409.521	1.25e-05	10
								183	R114_num2	2.20849	accoa_m + h2o_m + oaa_m --> cit_m + coa_m + h_m	2.3.3.1,2.3.3.3,2.3.3.16	143984	1.53384e-05	22.9652									190	R2042	0.00481151	datp_c + h2o_c --> damp_c + h_c + ppi_c		358.214	1.34e-05	10									193	R1383	0.00509969	cdp_c + trdrd_c --> dcdp_c + h2o_c + trdox_c	1.17.4.1	409.521	1.25e-05	10
								184	R921_num3	0.0518676	thr__L_m --> 2obut_m + nh4_m	4.3.1.19	3392.87	1.52872e-05	10									191	R947_num3	0.0189373	h2o_c + histd_c + 2.0 nad_c --> 3.0 h_c + his__L_c + 2.0 nadh_c	1.1.1.23	1520.36	1.25e-05	10									194	R1659_num2	0.014065	h2o_c + mi3p__D_c --> inost_c + pi_c	3.1.3.25	1132.51	1.24e-05	10
								185	R181	0.0189373	TRNA_c + atp_c + his__L_c --> TRNAHIS_c + amp_c + ppi_c	6.1.1.21	1252.49	1.51197e-05	10									192	R1383	0.00509969	cdp_c + trdrd_c --> dcdp_c + h2o_c + trdox_c	1.17.4.1	409.521	1.25e-05	10									195	R1278	0.00481151	adp_c + trdrd_c --> dadp_c + h2o_c + trdox_c	1.17.4.1	397.51	1.21e-05	10
								186	R1865_num1	0.051743	3mop_m + glu__L_m --> akg_m + ile__L_m	2.6.1.42	3438.87	1.50465e-05	10									193	R1284	0.00509969	gdp_c + trdrd_c --> dgdp_c + h2o_c + trdox_c	1.17.4.1	409.521	1.25e-05	10									196	R941_num3	0.0189373	h2o_c + prbamp_c --> prfp_c	3.5.4.19	1566.3	1.21e-05	10
								187	R1012_num7	0.083288	2oxoadp_m + glu__L_m --> L2aadp_m + akg_m	2.6.1.39	5757.63	1.44657e-05	10									194	R1659_num2	0.014065	h2o_c + mi3p__D_c --> inost_c + pi_c	3.1.3.25	1132.51	1.24e-05	10									197	R189_num1	0.00604655	TRNA_c + atp_c + tyr__L_c --> TRNATYR_c + amp_c + ppi_c	6.1.1.1	501.078	1.21e-05	10
								188	R942	0.0189373	prfp_c --> prlp_c	5.3.1.16	1380.6	1.37167e-05	10									195	R1278	0.00481151	adp_c + trdrd_c --> dadp_c + h2o_c + trdox_c	1.17.4.1	397.51	1.21e-05	10									198	R1301	0.00791712	gsn_c + h2o_c --> gua_c + rib__D_c	3.2.2.1,3.2.2.8	656.886	1.21e-05	10
								189	R87	0.00791712	nadp_c + rbt_c --> h_c + nadph_c + rbl__D_c	1.1.1.56	577.195	1.37165e-05	10									196	R941_num3	0.0189373	h2o_c + prbamp_c --> prfp_c	3.5.4.19	1566.3	1.21e-05	10									199	R1384	0.00481151	trdrd_c + udp_c --> dudp_c + h2o_c + trdox_c	1.17.4.1	421.895	1.14e-05	10
								190	R2042	0.00481151	datp_c + h2o_c --> damp_c + h_c + ppi_c		358.214	1.34319e-05	10									197	R189_num1	0.00604655	TRNA_c + atp_c + tyr__L_c --> TRNATYR_c + amp_c + ppi_c	6.1.1.1	501.078	1.21e-05	10									201	R1505	0.0235532	h_c + nadph_c + trdox_c --> nadp_c + trdrd_c	1.8.1.9	2185.93	1.08e-05	10
								191	R947_num3	0.0189373	h2o_c + histd_c + 2.0 nad_c --> 3.0 h_c + his__L_c + 2.0 nadh_c	1.1.1.23	1520.36	1.24557e-05	10									198	R1301	0.00791712	gsn_c + h2o_c --> gua_c + rib__D_c	3.2.2.1,3.2.2.8	656.886	1.21e-05	10									202	R1204_num2	0.0166473	chor_c + gln__L_c --> anth_c + glu__L_c + h_c + pyr_c	4.1.3.27	1567.51	1.06e-05	10
								192	R1383	0.00509969	cdp_c + trdrd_c --> dcdp_c + h2o_c + trdox_c	1.17.4.1	409.521	1.24528e-05	10									199	R1384	0.00481151	trdrd_c + udp_c --> dudp_c + h2o_c + trdox_c	1.17.4.1	421.895	1.14e-05	10									203	R7	2.03013	g6p_B_c --> f6p_c	5.3.1.9	196076	1.04e-05	inf
								193	R1284	0.00509969	gdp_c + trdrd_c --> dgdp_c + h2o_c + trdox_c	1.17.4.1	409.521	1.24528e-05	10									201	R1505	0.0235532	h_c + nadph_c + trdox_c --> nadp_c + trdrd_c	1.8.1.9	2185.93	1.08e-05	10									204	R1414	0.00481151	dutp_c + h2o_c --> dump_c + h_c + ppi_c	3.6.1.23,3.6.1.9	513.315	9.37e-06	10
								194	R1659_num2	0.014065	h2o_c + mi3p__D_c --> inost_c + pi_c	3.1.3.25	1132.51	1.24193e-05	10									202	R1204_num2	0.0166473	chor_c + gln__L_c --> anth_c + glu__L_c + h_c + pyr_c	4.1.3.27	1567.51	1.06e-05	10									205	R1710	0.0128907	h2o_c + mnl1p_c --> mnl_c + pi_c	3.1.3.22	1387.38	9.29e-06	10
								195	R1278	0.00481151	adp_c + trdrd_c --> dadp_c + h2o_c + trdox_c	1.17.4.1	397.51	1.21041e-05	10									203	R7	2.03013	g6p_B_c --> f6p_c	5.3.1.9	196076	1.04e-05	inf									206	R784	0.00302342	udpgal_c --> udpgalfur_c	5.4.99.9	325.815	9.28e-06	10
								196	R941_num3	0.0189373	h2o_c + prbamp_c --> prfp_c	3.5.4.19	1566.3	1.20904e-05	10									204	R1414	0.00481151	dutp_c + h2o_c --> dump_c + h_c + ppi_c	3.6.1.23,3.6.1.9	513.315	9.37e-06	10									207	R2322	0.0597708	h_c + orn_m --> h_m + orn__L_c		6843.95	8.73e-06	10
								197	R189_num1	0.00604655	TRNA_c + atp_c + tyr__L_c --> TRNATYR_c + amp_c + ppi_c	6.1.1.1	501.078	1.20671e-05	10									205	R1710	0.0128907	h2o_c + mnl1p_c --> mnl_c + pi_c	3.1.3.22	1387.38	9.29e-06	10									208	R1411	0.00509969	dctp_c + h2o_c --> dcmp_c + h_c + ppi_c		594.191	8.58e-06	10
								198	R1301	0.00791712	gsn_c + h2o_c --> gua_c + rib__D_c	3.2.2.1,3.2.2.8	656.886	1.20525e-05	10									206	R784	0.00302342	udpgal_c --> udpgalfur_c	5.4.99.9	325.815	9.28e-06	10									209	R467_num2	0.03003	acACP_c + malACP_c --> ACP_c + actACP_c + co2_c	2.3.1.41,2.3.1.85,2.3.1.86,2.3.1.179	3614.83	8.31e-06	inf
								199	R1384	0.00481151	trdrd_c + udp_c --> dudp_c + h2o_c + trdox_c	1.17.4.1	421.895	1.14045e-05	10									207	R2322	0.0597708	h_c + orn_m --> h_m + orn__L_c		6843.95	8.73e-06	10									210	R488_num2	0.03003	C12OACP_c + h_c + nadph_c --> C12HACP_c + nadp_c	1.1.1.100,1.1.1.-,2.3.1.85,2.3.1.86	3614.83	8.31e-06	inf
								201	R1505	0.0235532	h_c + nadph_c + trdox_c --> nadp_c + trdrd_c	1.8.1.9	2185.93	1.07749e-05	10									208	R1411	0.00509969	dctp_c + h2o_c --> dcmp_c + h_c + ppi_c		594.191	8.58e-06	10									211	R473_num2	0.03003	C6OACP_c + h_c + nadph_c --> C6HACP_c + nadp_c	1.1.1.100,1.1.1.-,2.3.1.85,2.3.1.86	3614.83	8.31e-06	inf
								202	R1204_num2	0.0166473	chor_c + gln__L_c --> anth_c + glu__L_c + h_c + pyr_c	4.1.3.27	1567.51	1.06202e-05	10									209	R467_num2	0.03003	acACP_c + malACP_c --> ACP_c + actACP_c + co2_c	2.3.1.41,2.3.1.85,2.3.1.86,2.3.1.179	3614.83	8.31e-06	inf									212	R477_num2	0.03003	C60ACP_c + h_c + malACP_c --> ACP_c + C8OACP_c + co2_c	2.3.1.41,2.3.1.85,2.3.1.86,2.3.1.179	3614.83	8.31e-06	inf
								204	R1414	0.00481151	dutp_c + h2o_c --> dump_c + h_c + ppi_c	3.6.1.23,3.6.1.9	513.315	9.37341e-06	10									210	R493_num2	0.03003	C14OACP_c + h_c + nadph_c --> C14HACP_c + nadp_c	1.1.1.100,1.1.1.-,2.3.1.85,2.3.1.86	3614.83	8.31e-06	inf									213	R493_num2	0.03003	C14OACP_c + h_c + nadph_c --> C14HACP_c + nadp_c	1.1.1.100,1.1.1.-,2.3.1.85,2.3.1.86	3614.83	8.31e-06	inf
								205	R1710	0.0128907	h2o_c + mnl1p_c --> mnl_c + pi_c	3.1.3.22	1387.38	9.29141e-06	10									211	R492_num2	0.03003	dodecacp_c + h_c + malACP_c --> ACP_c + C14OACP_c + co2_c	2.3.1.41,2.3.1.85,2.3.1.86,2.3.1.179	3614.83	8.31e-06	inf									214	R468_num2	0.03003	actACP_c + h_c + nadph_c --> C4HACP_c + nadp_c	1.1.1.100,1.1.1.-,2.3.1.85,2.3.1.86	3614.83	8.31e-06	inf
								206	R784	0.00302342	udpgal_c --> udpgalfur_c	5.4.99.9	325.815	9.27955e-06	10									212	R498_num2	0.03003	3opalmACP_c + h_c + nadph_c --> C16HACP_c + nadp_c	1.1.1.100,1.1.1.-,2.3.1.85,2.3.1.86	3614.83	8.31e-06	inf									215	R497_num2	0.03003	C140ACP_c + h_c + malACP_c --> 3opalmACP_c + ACP_c + co2_c	2.3.1.41,2.3.1.85,2.3.1.86,2.3.1.179	3614.83	8.31e-06	inf
								207	R2322	0.0597708	h_c + orn_m --> h_m + orn__L_c		6843.95	8.73337e-06	10									213	R497_num2	0.03003	C140ACP_c + h_c + malACP_c --> 3opalmACP_c + ACP_c + co2_c	2.3.1.41,2.3.1.85,2.3.1.86,2.3.1.179	3614.83	8.31e-06	inf									216	R483_num2	0.03003	C10OACP_c + h_c + nadph_c --> C10HACP_c + nadp_c	1.1.1.100,1.1.1.-,2.3.1.85,2.3.1.86	3614.83	8.31e-06	inf
								208	R1411	0.00509969	dctp_c + h2o_c --> dcmp_c + h_c + ppi_c		594.191	8.58258e-06	10									214	R473_num2	0.03003	C6OACP_c + h_c + nadph_c --> C6HACP_c + nadp_c	1.1.1.100,1.1.1.-,2.3.1.85,2.3.1.86	3614.83	8.31e-06	inf									217	R472_num2	0.03003	C40ACP_c + h_c + malACP_c --> ACP_c + C6OACP_c + co2_c	2.3.1.41,2.3.1.85,2.3.1.86,2.3.1.179	3614.83	8.31e-06	inf
								209	R467_num2	0.03003	acACP_c + malACP_c --> ACP_c + actACP_c + co2_c	2.3.1.41,2.3.1.85,2.3.1.86,2.3.1.179	3614.83	8.30745e-06	inf									215	R472_num2	0.03003	C40ACP_c + h_c + malACP_c --> ACP_c + C6OACP_c + co2_c	2.3.1.41,2.3.1.85,2.3.1.86,2.3.1.179	3614.83	8.31e-06	inf									218	R498_num2	0.03003	3opalmACP_c + h_c + nadph_c --> C16HACP_c + nadp_c	1.1.1.100,1.1.1.-,2.3.1.85,2.3.1.86	3614.83	8.31e-06	inf
								210	R493_num2	0.03003	C14OACP_c + h_c + nadph_c --> C14HACP_c + nadp_c	1.1.1.100,1.1.1.-,2.3.1.85,2.3.1.86	3614.83	8.30745e-06	inf									216	R483_num2	0.03003	C10OACP_c + h_c + nadph_c --> C10HACP_c + nadp_c	1.1.1.100,1.1.1.-,2.3.1.85,2.3.1.86	3614.83	8.31e-06	inf									219	R492_num2	0.03003	dodecacp_c + h_c + malACP_c --> ACP_c + C14OACP_c + co2_c	2.3.1.41,2.3.1.85,2.3.1.86,2.3.1.179	3614.83	8.31e-06	inf
								211	R483_num2	0.03003	C10OACP_c + h_c + nadph_c --> C10HACP_c + nadp_c	1.1.1.100,1.1.1.-,2.3.1.85,2.3.1.86	3614.83	8.30745e-06	inf									217	R468_num2	0.03003	actACP_c + h_c + nadph_c --> C4HACP_c + nadp_c	1.1.1.100,1.1.1.-,2.3.1.85,2.3.1.86	3614.83	8.31e-06	inf									220	R482_num2	0.03003	C80ACP_c + h_c + malACP_c --> ACP_c + C10OACP_c + co2_c	2.3.1.41,2.3.1.85,2.3.1.86,2.3.1.179	3614.83	8.31e-06	inf
								212	R498_num2	0.03003	3opalmACP_c + h_c + nadph_c --> C16HACP_c + nadp_c	1.1.1.100,1.1.1.-,2.3.1.85,2.3.1.86	3614.83	8.30745e-06	inf									218	R482_num2	0.03003	C80ACP_c + h_c + malACP_c --> ACP_c + C10OACP_c + co2_c	2.3.1.41,2.3.1.85,2.3.1.86,2.3.1.179	3614.83	8.31e-06	inf									221	R478_num2	0.03003	C8OACP_c + h_c + nadph_c --> C8HACP_c + nadp_c	1.1.1.100,1.1.1.-,2.3.1.85,2.3.1.86	3614.83	8.31e-06	inf
								213	R477_num2	0.03003	C60ACP_c + h_c + malACP_c --> ACP_c + C8OACP_c + co2_c	2.3.1.41,2.3.1.85,2.3.1.86,2.3.1.179	3614.83	8.30745e-06	inf									219	R488_num2	0.03003	C12OACP_c + h_c + nadph_c --> C12HACP_c + nadp_c	1.1.1.100,1.1.1.-,2.3.1.85,2.3.1.86	3614.83	8.31e-06	inf									222	R487_num2	0.03003	C100ACP_c + h_c + malACP_c --> ACP_c + C12OACP_c + co2_c	2.3.1.41,2.3.1.85,2.3.1.86,2.3.1.179	3614.83	8.31e-06	inf
								214	R497_num2	0.03003	C140ACP_c + h_c + malACP_c --> 3opalmACP_c + ACP_c + co2_c	2.3.1.41,2.3.1.85,2.3.1.86,2.3.1.179	3614.83	8.30745e-06	inf									220	R477_num2	0.03003	C60ACP_c + h_c + malACP_c --> ACP_c + C8OACP_c + co2_c	2.3.1.41,2.3.1.85,2.3.1.86,2.3.1.179	3614.83	8.31e-06	inf									223	R1373_reverse	0.0172172	cbasp_c + h_c --> dhor__S_c + h2o_c		2135.29	8.06e-06	10
								215	R488_num2	0.03003	C12OACP_c + h_c + nadph_c --> C12HACP_c + nadp_c	1.1.1.100,1.1.1.-,2.3.1.85,2.3.1.86	3614.83	8.30745e-06	inf									221	R478_num2	0.03003	C8OACP_c + h_c + nadph_c --> C8HACP_c + nadp_c	1.1.1.100,1.1.1.-,2.3.1.85,2.3.1.86	3614.83	8.31e-06	inf									224	R1370	0.0170385	10fthf_c + gar_c --> fgam_c + h_c + thf_c	2.1.2.2	2178.72	7.82e-06	10
								216	R468_num2	0.03003	actACP_c + h_c + nadph_c --> C4HACP_c + nadp_c	1.1.1.100,1.1.1.-,2.3.1.85,2.3.1.86	3614.83	8.30745e-06	inf									222	R487_num2	0.03003	C100ACP_c + h_c + malACP_c --> ACP_c + C12OACP_c + co2_c	2.3.1.41,2.3.1.85,2.3.1.86,2.3.1.179	3614.83	8.31e-06	inf									225	R824_num2	0.00664083	0.3211 C160ACP_c + 0.0606 C180ACP_c + 0.3061 C181ACP_c + 0.3122 C182ACP_c + glyc3p_c --> ACP_c + CLAGL3P_c	2.3.1.15	852.026	7.79e-06	10
								217	R482_num2	0.03003	C80ACP_c + h_c + malACP_c --> ACP_c + C10OACP_c + co2_c	2.3.1.41,2.3.1.85,2.3.1.86,2.3.1.179	3614.83	8.30745e-06	inf									223	R1373_reverse	0.0172172	cbasp_c + h_c --> dhor__S_c + h2o_c		2135.29	8.06e-06	10									226	R485_num5	0.03003	C10DACP_c + h_c + nadph_c --> C100ACP_c + nadp_c	1.3.1.10,1.3.1.39,1.3.1.104,1.3.1.-	4008.26	7.49e-06	inf
								218	R487_num2	0.03003	C100ACP_c + h_c + malACP_c --> ACP_c + C12OACP_c + co2_c	2.3.1.41,2.3.1.85,2.3.1.86,2.3.1.179	3614.83	8.30745e-06	inf									224	R1370	0.0170385	10fthf_c + gar_c --> fgam_c + h_c + thf_c	2.1.2.2	2178.72	7.82e-06	10									227	R499_num5	0.03003	C16HACP_c --> C16DACP_c + h2o_c	2.3.1.85,2.3.1.86,2.3.1.-,4.2.1.59	4008.26	7.49e-06	inf
								219	R472_num2	0.03003	C40ACP_c + h_c + malACP_c --> ACP_c + C6OACP_c + co2_c	2.3.1.41,2.3.1.85,2.3.1.86,2.3.1.179	3614.83	8.30745e-06	inf									225	R824_num2	0.00664083	0.3211 C160ACP_c + 0.0606 C180ACP_c + 0.3061 C181ACP_c + 0.3122 C182ACP_c + glyc3p_c --> ACP_c + CLAGL3P_c	2.3.1.15	852.026	7.79e-06	10									228	R479_num5	0.03003	C8HACP_c --> C8DACP_c + h2o_c	2.3.1.85,2.3.1.86,2.3.1.-,4.2.1.59	4008.26	7.49e-06	inf
								220	R473_num2	0.03003	C6OACP_c + h_c + nadph_c --> C6HACP_c + nadp_c	1.1.1.100,1.1.1.-,2.3.1.85,2.3.1.86	3614.83	8.30745e-06	inf									226	R499_num5	0.03003	C16HACP_c --> C16DACP_c + h2o_c	2.3.1.85,2.3.1.86,2.3.1.-,4.2.1.59	4008.26	7.49e-06	inf									229	R494_num5	0.03003	C14HACP_c --> C14DACP_c + h2o_c	2.3.1.85,2.3.1.86,2.3.1.-,4.2.1.59	4008.26	7.49e-06	inf
								221	R492_num2	0.03003	dodecacp_c + h_c + malACP_c --> ACP_c + C14OACP_c + co2_c	2.3.1.41,2.3.1.85,2.3.1.86,2.3.1.179	3614.83	8.30745e-06	inf									227	R500_num5	0.03003	C16DACP_c + h_c + nadph_c --> C160ACP_c + nadp_c	1.3.1.10,1.3.1.39,1.3.1.104,1.3.1.-	4008.26	7.49e-06	inf									230	R469_num5	0.03003	C4HACP_c --> C4DACP_c + h2o_c	2.3.1.85,2.3.1.86,2.3.1.-,4.2.1.59	4008.26	7.49e-06	inf
								222	R478_num2	0.03003	C8OACP_c + h_c + nadph_c --> C8HACP_c + nadp_c	1.1.1.100,1.1.1.-,2.3.1.85,2.3.1.86	3614.83	8.30745e-06	inf									228	R495_num5	0.03003	C14DACP_c + h_c + nadph_c --> C140ACP_c + nadp_c	1.3.1.10,1.3.1.39,1.3.1.104,1.3.1.-	4008.26	7.49e-06	inf									231	R495_num5	0.03003	C14DACP_c + h_c + nadph_c --> C140ACP_c + nadp_c	1.3.1.10,1.3.1.39,1.3.1.104,1.3.1.-	4008.26	7.49e-06	inf
								223	R1373_reverse	0.0172172	cbasp_c + h_c --> dhor__S_c + h2o_c		2135.29	8.06317e-06	10									229	R494_num5	0.03003	C14HACP_c --> C14DACP_c + h2o_c	2.3.1.85,2.3.1.86,2.3.1.-,4.2.1.59	4008.26	7.49e-06	inf									232	R470_num5	0.03003	C4DACP_c + h_c + nadph_c --> C40ACP_c + nadp_c	1.3.1.10,1.3.1.39,1.3.1.104,1.3.1.-	4008.26	7.49e-06	inf
								224	R1370	0.0170385	10fthf_c + gar_c --> fgam_c + h_c + thf_c	2.1.2.2	2178.72	7.8204e-06	10									230	R490_num5	0.03003	C12DACP_c + h_c + nadph_c --> dodecacp_c + nadp_c	1.3.1.10,1.3.1.39,1.3.1.104,1.3.1.-	4008.26	7.49e-06	inf									233	R490_num5	0.03003	C12DACP_c + h_c + nadph_c --> dodecacp_c + nadp_c	1.3.1.10,1.3.1.39,1.3.1.104,1.3.1.-	4008.26	7.49e-06	inf
								225	R824_num2	0.00664083	0.3211 C160ACP_c + 0.0606 C180ACP_c + 0.3061 C181ACP_c + 0.3122 C182ACP_c + glyc3p_c --> ACP_c + CLAGL3P_c	2.3.1.15	852.026	7.79416e-06	10									231	R475_num5	0.03003	C6DACP_c + h_c + nadph_c --> C60ACP_c + nadp_c	1.3.1.10,1.3.1.39,1.3.1.104,1.3.1.-	4008.26	7.49e-06	inf									234	R484_num5	0.03003	C10HACP_c --> C10DACP_c + h2o_c	2.3.1.85,2.3.1.86,2.3.1.-,4.2.1.59	4008.26	7.49e-06	inf
								226	R490_num5	0.03003	C12DACP_c + h_c + nadph_c --> dodecacp_c + nadp_c	1.3.1.10,1.3.1.39,1.3.1.104,1.3.1.-	4008.26	7.49203e-06	inf									232	R470_num5	0.03003	C4DACP_c + h_c + nadph_c --> C40ACP_c + nadp_c	1.3.1.10,1.3.1.39,1.3.1.104,1.3.1.-	4008.26	7.49e-06	inf									235	R480_num5	0.03003	C8DACP_c + h_c + nadph_c --> C80ACP_c + nadp_c	1.3.1.10,1.3.1.39,1.3.1.104,1.3.1.-	4008.26	7.49e-06	inf
								227	R480_num5	0.03003	C8DACP_c + h_c + nadph_c --> C80ACP_c + nadp_c	1.3.1.10,1.3.1.39,1.3.1.104,1.3.1.-	4008.26	7.49203e-06	inf									233	R480_num5	0.03003	C8DACP_c + h_c + nadph_c --> C80ACP_c + nadp_c	1.3.1.10,1.3.1.39,1.3.1.104,1.3.1.-	4008.26	7.49e-06	inf									236	R489_num5	0.03003	C12HACP_c --> C12DACP_c + h2o_c	2.3.1.85,2.3.1.86,2.3.1.-,4.2.1.59	4008.26	7.49e-06	inf
								228	R475_num5	0.03003	C6DACP_c + h_c + nadph_c --> C60ACP_c + nadp_c	1.3.1.10,1.3.1.39,1.3.1.104,1.3.1.-	4008.26	7.49203e-06	inf									234	R469_num5	0.03003	C4HACP_c --> C4DACP_c + h2o_c	2.3.1.85,2.3.1.86,2.3.1.-,4.2.1.59	4008.26	7.49e-06	inf									237	R500_num5	0.03003	C16DACP_c + h_c + nadph_c --> C160ACP_c + nadp_c	1.3.1.10,1.3.1.39,1.3.1.104,1.3.1.-	4008.26	7.49e-06	inf
								229	R500_num5	0.03003	C16DACP_c + h_c + nadph_c --> C160ACP_c + nadp_c	1.3.1.10,1.3.1.39,1.3.1.104,1.3.1.-	4008.26	7.49203e-06	inf									235	R479_num5	0.03003	C8HACP_c --> C8DACP_c + h2o_c	2.3.1.85,2.3.1.86,2.3.1.-,4.2.1.59	4008.26	7.49e-06	inf									238	R474_num5	0.03003	C6HACP_c --> C6DACP_c + h2o_c	2.3.1.85,2.3.1.86,2.3.1.-,4.2.1.59	4008.26	7.49e-06	inf
								230	R499_num5	0.03003	C16HACP_c --> C16DACP_c + h2o_c	2.3.1.85,2.3.1.86,2.3.1.-,4.2.1.59	4008.26	7.49203e-06	inf									236	R484_num5	0.03003	C10HACP_c --> C10DACP_c + h2o_c	2.3.1.85,2.3.1.86,2.3.1.-,4.2.1.59	4008.26	7.49e-06	inf									239	R475_num5	0.03003	C6DACP_c + h_c + nadph_c --> C60ACP_c + nadp_c	1.3.1.10,1.3.1.39,1.3.1.104,1.3.1.-	4008.26	7.49e-06	inf
								231	R469_num5	0.03003	C4HACP_c --> C4DACP_c + h2o_c	2.3.1.85,2.3.1.86,2.3.1.-,4.2.1.59	4008.26	7.49203e-06	inf									237	R485_num5	0.03003	C10DACP_c + h_c + nadph_c --> C100ACP_c + nadp_c	1.3.1.10,1.3.1.39,1.3.1.104,1.3.1.-	4008.26	7.49e-06	inf									240	R466_num5	0.03003	ACP_c + accoa_c --> acACP_c + coa_c	2.3.1.38,2.3.1.85,2.3.1.86,2.3.1.-	4008.26	7.49e-06	10
								232	R484_num5	0.03003	C10HACP_c --> C10DACP_c + h2o_c	2.3.1.85,2.3.1.86,2.3.1.-,4.2.1.59	4008.26	7.49203e-06	inf									238	R489_num5	0.03003	C12HACP_c --> C12DACP_c + h2o_c	2.3.1.85,2.3.1.86,2.3.1.-,4.2.1.59	4008.26	7.49e-06	inf									241	R1426_reverse	0.00481151	dudp_c + h_c + ump_c --> dutp_c + uri_c		673.8	7.14e-06	10
								233	R485_num5	0.03003	C10DACP_c + h_c + nadph_c --> C100ACP_c + nadp_c	1.3.1.10,1.3.1.39,1.3.1.104,1.3.1.-	4008.26	7.49203e-06	inf									239	R474_num5	0.03003	C6HACP_c --> C6DACP_c + h2o_c	2.3.1.85,2.3.1.86,2.3.1.-,4.2.1.59	4008.26	7.49e-06	inf									242	R761_num2	0.00791712	h_c + nadph_c + rib__D_c --> nadp_c + rbt_c	1.1.1.21	1129.47	7.01e-06	10
								234	R495_num5	0.03003	C14DACP_c + h_c + nadph_c --> C140ACP_c + nadp_c	1.3.1.10,1.3.1.39,1.3.1.104,1.3.1.-	4008.26	7.49203e-06	inf									240	R466_num5	0.03003	ACP_c + accoa_c --> acACP_c + coa_c	2.3.1.38,2.3.1.85,2.3.1.86,2.3.1.-	4008.26	7.49e-06	10									243	R235	0.0696768	cbp_m + orn_m --> citr__L_m + h_m + pi_m	2.1.3.3	10162.7	6.86e-06	10
								235	R470_num5	0.03003	C4DACP_c + h_c + nadph_c --> C40ACP_c + nadp_c	1.3.1.10,1.3.1.39,1.3.1.104,1.3.1.-	4008.26	7.49203e-06	inf									241	R1426_reverse	0.00481151	dudp_c + h_c + ump_c --> dutp_c + uri_c		673.8	7.14e-06	10									244	R1665	0.00373085	paps_c + trdrd_c --> 2.0 h_c + pap_c + so3_c + trdox_c	1.8.4.8	568.662	6.56e-06	10
								236	R474_num5	0.03003	C6HACP_c --> C6DACP_c + h2o_c	2.3.1.85,2.3.1.86,2.3.1.-,4.2.1.59	4008.26	7.49203e-06	inf									242	R761_num2	0.00791712	h_c + nadph_c + rib__D_c --> nadp_c + rbt_c	1.1.1.21	1129.47	7.01e-06	10									245	R820_num2	0.00538206	0.3211 C160ACP_c + 0.0606 C180ACP_c + 0.3061 C181ACP_c + 0.3122 C182ACP_c + glyc3p_c --> ACP_c + PEAGL3P_c	2.3.1.15	852.026	6.32e-06	10
								237	R494_num5	0.03003	C14HACP_c --> C14DACP_c + h2o_c	2.3.1.85,2.3.1.86,2.3.1.-,4.2.1.59	4008.26	7.49203e-06	inf									243	R235	0.0696768	cbp_m + orn_m --> citr__L_m + h_m + pi_m	2.1.3.3	10162.7	6.86e-06	10									246	R1421	0.00481151	dgtp_c + uri_c --> dgdp_c + h_c + ump_c	2.7.1.48	781.905	6.15e-06	inf
								238	R479_num5	0.03003	C8HACP_c --> C8DACP_c + h2o_c	2.3.1.85,2.3.1.86,2.3.1.-,4.2.1.59	4008.26	7.49203e-06	inf									244	R1665	0.00373085	paps_c + trdrd_c --> 2.0 h_c + pap_c + so3_c + trdox_c	1.8.4.8	568.662	6.56e-06	10									247	R936	0.00900035	for_c + h_c + o2_c --> co2_c + h2o2_c	1.17.1.9	1483.65	6.07e-06	10
								239	R489_num5	0.03003	C12HACP_c --> C12DACP_c + h2o_c	2.3.1.85,2.3.1.86,2.3.1.-,4.2.1.59	4008.26	7.49203e-06	inf									245	R1420	0.00481151	datp_c + uri_c --> dadp_c + h_c + ump_c	2.7.1.48	781.905	6.15e-06	10									248	R215_num1	0.0597708	1pyr5c_c + 2.0 h_c + nadph_c --> nadp_c + pro__L_c	1.5.1.2	9992.5	5.98e-06	10
								240	R466_num5	0.03003	ACP_c + accoa_c --> acACP_c + coa_c	2.3.1.38,2.3.1.85,2.3.1.86,2.3.1.-	4008.26	7.49203e-06	10									246	R936	0.00900035	for_c + h_c + o2_c --> co2_c + h2o2_c	1.17.1.9	1483.65	6.07e-06	10									249	R505_num1	0.0208966	C18DACP_c + h_c + nadph_c --> C180ACP_c + nadp_c	1.3.1.9	3496.79	5.98e-06	inf
								241	R1426_reverse	0.00481151	dudp_c + h_c + ump_c --> dutp_c + uri_c		673.8	7.14086e-06	10									247	R215_num1	0.0597708	1pyr5c_c + 2.0 h_c + nadph_c --> nadp_c + pro__L_c	1.5.1.2	9992.5	5.98e-06	10									250	R1357_num2	0.0361996	gdp_c + h_c + pep_c --> gtp_c + pyr_c	2.7.1.40	6213.02	5.83e-06	10
								242	R761_num2	0.00791712	h_c + nadph_c + rib__D_c --> nadp_c + rbt_c	1.1.1.21	1129.47	7.00957e-06	10									248	R505_num1	0.0208966	C18DACP_c + h_c + nadph_c --> C180ACP_c + nadp_c	1.3.1.9	3496.79	5.98e-06	inf									251	R503_num2	0.0208966	C18OACP_c + h_c + nadph_c --> C18HACP_c + nadp_c	1.1.1.100,2.3.1.-	3614.83	5.78e-06	inf
								243	R235	0.0696768	cbp_m + orn_m --> citr__L_m + h_m + pi_m	2.1.3.3	10162.7	6.85613e-06	10									249	R1357_num2	0.0361996	gdp_c + h_c + pep_c --> gtp_c + pyr_c	2.7.1.40	6213.02	5.83e-06	10									252	R731	0.0128907	f6p_c + h_c + nadh_c --> mnl1p_c + nad_c	1.1.1.17	2443.15	5.28e-06	10
								244	R1665	0.00373085	paps_c + trdrd_c --> 2.0 h_c + pap_c + so3_c + trdox_c	1.8.4.8	568.662	6.56075e-06	10									250	R503_num2	0.0208966	C18OACP_c + h_c + nadph_c --> C18HACP_c + nadp_c	1.1.1.100,2.3.1.-	3614.83	5.78e-06	inf									253	R754_num2	0.00993949	gtp_c + h_c + man1p_c --> gdpmann_c + ppi_c	2.7.7.13	1983.93	5.01e-06	10
								245	R1421	0.00481151	dgtp_c + uri_c --> dgdp_c + h_c + ump_c	2.7.1.48	781.905	6.15358e-06	inf									251	R731	0.0128907	f6p_c + h_c + nadh_c --> mnl1p_c + nad_c	1.1.1.17	2443.15	5.28e-06	10									254	R1719_reverse_num2	0.00993949	f6p_c --> man6p_c		2162.31	4.6e-06	10
								246	R936	0.00900035	for_c + h_c + o2_c --> co2_c + h2o2_c	1.17.1.9	1483.65	6.06637e-06	10									252	R754_num2	0.00993949	gtp_c + h_c + man1p_c --> gdpmann_c + ppi_c	2.7.7.13	1983.93	5.01e-06	10									255	R1347_reverse_num1	0.00373085	ap4a_c + so4_c --> aps_c + atp_c		871.261	4.28e-06	10
								247	R215_num1	0.0597708	1pyr5c_c + 2.0 h_c + nadph_c --> nadp_c + pro__L_c	1.5.1.2	9992.5	5.98156e-06	10									253	R1719_reverse_num2	0.00993949	f6p_c --> man6p_c		2162.31	4.6e-06	10									256	R24	0.00373085	h2o_c + pap_c --> amp_c + pi_c	3.1.3.7,3.1.3.97	894.31	4.17e-06	10
								248	R505_num1	0.0208966	C18DACP_c + h_c + nadph_c --> C180ACP_c + nadp_c	1.3.1.9	3496.79	5.97594e-06	inf									254	R1347_reverse_num1	0.00373085	ap4a_c + so4_c --> aps_c + atp_c		871.261	4.28e-06	10									257	R395_num2	0.00236716	accoa_c + hom__L_c --> achms_c + coa_c	2.3.1.31	582.765	4.06e-06	10
								250	R503_num2	0.0208966	C18OACP_c + h_c + nadph_c --> C18HACP_c + nadp_c	1.1.1.100,2.3.1.-	3614.83	5.78079e-06	inf									255	R24	0.00373085	h2o_c + pap_c --> amp_c + pi_c	3.1.3.7,3.1.3.97	894.31	4.17e-06	10									258	R903	0.00236716	4pasp_c + h_c + nadph_c --> aspsa_c + nadp_c + pi_c	1.2.1.11	602.965	3.93e-06	10
								251	R731	0.0128907	f6p_c + h_c + nadh_c --> mnl1p_c + nad_c	1.1.1.17	2443.15	5.27627e-06	10									256	R395_num2	0.00236716	accoa_c + hom__L_c --> achms_c + coa_c	2.3.1.31	582.765	4.06e-06	10									259	R1609	0.00900035	fecost_c --> epist_c		2301.17	3.91e-06	10
								252	R754_num2	0.00993949	gtp_c + h_c + man1p_c --> gdpmann_c + ppi_c	2.7.7.13	1983.93	5.00999e-06	10									257	R903	0.00236716	4pasp_c + h_c + nadph_c --> aspsa_c + nadp_c + pi_c	1.2.1.11	602.965	3.93e-06	10									260	R915	0.00236716	asp__L_c + atp_c --> 4pasp_c + adp_c	2.7.2.4	672.064	3.52e-06	10
								253	R1719_reverse_num2	0.00993949	f6p_c --> man6p_c		2162.31	4.5967e-06	10									258	R1609	0.00900035	fecost_c --> epist_c		2301.17	3.91e-06	10									261	R1203	0.00604655	nadp_c + pphn_c --> 34hpp_c + co2_c + nadph_c	1.3.1.13	1854.5	3.26e-06	10
								254	R1347_reverse_num1	0.00373085	ap4a_c + so4_c --> aps_c + atp_c		871.261	4.28213e-06	inf									259	R915	0.00236716	asp__L_c + atp_c --> 4pasp_c + adp_c	2.7.2.4	672.064	3.52e-06	10									262	R1377	0.0142066	atp_c + ump_c --> adp_c + udp_c	2.7.4.4,2.7.4.14,2.7.4.22	4750.16	2.99e-06	10
								255	R24	0.00373085	h2o_c + pap_c --> amp_c + pi_c	3.1.3.7,3.1.3.97	894.31	4.17176e-06	10									260	R820_num2	0.00299509	0.3211 C160ACP_c + 0.0606 C180ACP_c + 0.3061 C181ACP_c + 0.3122 C182ACP_c + glyc3p_c --> ACP_c + PEAGL3P_c	2.3.1.15	852.026	3.52e-06	10									263	R1518	0.000147621	h_c + pmtcoa_c + ser__L_c --> 3dsphgn_c + co2_c + coa_c	2.3.1.50	53.6144	2.75e-06	10
								256	R395_num2	0.00236716	accoa_c + hom__L_c --> achms_c + coa_c	2.3.1.31	582.765	4.06195e-06	10									261	R1203	0.00604655	nadp_c + pphn_c --> 34hpp_c + co2_c + nadph_c	1.3.1.13	1854.5	3.26e-06	10									264	R173	0.00136369	TRNA_c + atp_c + cys__L_c --> TRNACYS_c + amp_c + ppi_c	6.1.1.16	517.375	2.64e-06	10
								258	R1609	0.00900035	fecost_c --> epist_c		2301.17	3.91121e-06	10									262	R1377	0.0142066	atp_c + ump_c --> adp_c + udp_c	2.7.4.4,2.7.4.14,2.7.4.22	4750.16	2.99e-06	10									265	R945_num5	0.0189373	glu__L_c + imacp_c --> akg_c + hisp_c	2.6.1.9	7679.01	2.47e-06	10
								260	R820_num2	0.00299509	0.3211 C160ACP_c + 0.0606 C180ACP_c + 0.3061 C181ACP_c + 0.3122 C182ACP_c + glyc3p_c --> ACP_c + PEAGL3P_c	2.3.1.15	852.026	3.51526e-06	10									263	R822_num2	0.00247663	0.3211 C160ACP_c + 0.0606 C180ACP_c + 0.3061 C181ACP_c + 0.3122 C182ACP_c + glyc3p_c --> ACP_c + PCAGL3P_c	2.3.1.15	852.026	2.91e-06	10									266	R835	0.0153469	dhap_c + h_c + nadh_c --> glyc3p_c + nad_c	1.1.1.8,1.1.1.94	6742	2.28e-06	10
								261	R1203	0.00604655	nadp_c + pphn_c --> 34hpp_c + co2_c + nadph_c	1.3.1.13	1854.5	3.26047e-06	10									264	R1518	0.000147621	h_c + pmtcoa_c + ser__L_c --> 3dsphgn_c + co2_c + coa_c	2.3.1.50	53.6144	2.75e-06	10									267	R830_num2	0.00186187	0.2291 C160ACP_c + 0.0795 C180ACP_c + 0.2979 C181ACP_c + 0.3935 C182ACP_c + glyc3p_c --> ACP_c + MAGLYP_c	2.3.1.15	852.026	2.19e-06	10
								262	R1377	0.0142066	atp_c + ump_c --> adp_c + udp_c	2.7.4.4,2.7.4.14,2.7.4.22	4750.16	2.99075e-06	10									265	R173	0.00136369	TRNA_c + atp_c + cys__L_c --> TRNACYS_c + amp_c + ppi_c	6.1.1.16	517.375	2.64e-06	10									268	R832_num2	0.0016459	DAGLYP_c + h2o_c --> DAGLY_c + pi_c	3.1.3.4,3.1.3.81	757.069	2.17e-06	10
								263	R822_num2	0.00247663	0.3211 C160ACP_c + 0.0606 C180ACP_c + 0.3061 C181ACP_c + 0.3122 C182ACP_c + glyc3p_c --> ACP_c + PCAGL3P_c	2.3.1.15	852.026	2.90676e-06	10									266	R945_num5	0.0189373	glu__L_c + imacp_c --> akg_c + hisp_c	2.6.1.9	7679.01	2.47e-06	10									269	R2182_reverse_num2	0.00509969	dctp_m --> dctp_c		2366.73	2.15e-06	10
								264	R1518	0.000147621	h_c + pmtcoa_c + ser__L_c --> 3dsphgn_c + co2_c + coa_c	2.3.1.50	53.6144	2.75338e-06	10									267	R835	0.0153469	dhap_c + h_c + nadh_c --> glyc3p_c + nad_c	1.1.1.8,1.1.1.94	6742	2.28e-06	10									270	R97_reverse_num1	0.00791712	h_c + nadh_c + rbl__D_c --> abt__D_c + nad_c		3687.61	2.15e-06	10
								265	R173	0.00136369	TRNA_c + atp_c + cys__L_c --> TRNACYS_c + amp_c + ppi_c	6.1.1.16	517.375	2.63578e-06	10									268	R830_num2	0.00186187	0.2291 C160ACP_c + 0.0795 C180ACP_c + 0.2979 C181ACP_c + 0.3935 C182ACP_c + glyc3p_c --> ACP_c + MAGLYP_c	2.3.1.15	852.026	2.19e-06	10									271	R811_num2	0.00139714	0.2291 C160ACP_c + 0.0795 C180ACP_c + 0.2979 C181ACP_c + 0.3935 C182ACP_c + DAGLY_c --> ACP_c + tagho_c	2.3.1.20	773.234	1.81e-06	10
								266	R945_num5	0.0189373	glu__L_c + imacp_c --> akg_c + hisp_c	2.6.1.9	7679.01	2.46611e-06	10									269	R832_num2	0.0016459	DAGLYP_c + h2o_c --> DAGLY_c + pi_c	3.1.3.4,3.1.3.81	757.069	2.17e-06	10									272	R187_num3	0.00236716	TRNA_c + atp_c + met__L_c --> TRNAMET_c + amp_c + ppi_c	6.1.1.10	1380.85	1.71e-06	10
								267	R835	0.0153469	dhap_c + h_c + nadh_c --> glyc3p_c + nad_c	1.1.1.8,1.1.1.94	6742	2.27631e-06	10									270	R2182_reverse_num2	0.00509969	dctp_m --> dctp_c		2366.73	2.15e-06	10									273	R1313	0.00142157	amp_c + ctp_c --> adp_c + cdp_c	2.7.4.3	905.173	1.57e-06	10
								268	R830_num2	0.00186187	0.2291 C160ACP_c + 0.0795 C180ACP_c + 0.2979 C181ACP_c + 0.3935 C182ACP_c + glyc3p_c --> ACP_c + MAGLYP_c	2.3.1.15	852.026	2.18523e-06	10									271	R97_reverse_num1	0.00791712	h_c + nadh_c + rbl__D_c --> abt__D_c + nad_c		3687.61	2.15e-06	10									274	R839_num2	0.00538206	PEPA_c + ctp_c + h_c --> PECDPDG_c + ppi_c	2.7.7.41	3577.49	1.5e-06	10
								269	R832_num2	0.0016459	DAGLYP_c + h2o_c --> DAGLY_c + pi_c	3.1.3.4,3.1.3.81	757.069	2.17404e-06	10									272	R811_num2	0.00139714	0.2291 C160ACP_c + 0.0795 C180ACP_c + 0.2979 C181ACP_c + 0.3935 C182ACP_c + DAGLY_c --> ACP_c + tagho_c	2.3.1.20	773.234	1.81e-06	10									275	R1455_num1	0.00236716	ac_c + atp_c + coa_c --> accoa_c + amp_c + ppi_c	6.2.1.1	1696.58	1.4e-06	10
								270	R2182_reverse_num2	0.00509969	dctp_m --> dctp_c		2366.73	2.15474e-06	10									273	R187_num3	0.00236716	TRNA_c + atp_c + met__L_c --> TRNAMET_c + amp_c + ppi_c	6.1.1.10	1380.85	1.71e-06	10									276	R1338_num1	0.00373085	adp_c + atp_c + h_c --> ap4a_c + pi_c	2.7.7.53	2854.37	1.31e-06	10
								271	R97_reverse_num1	0.00791712	h_c + nadh_c + rbl__D_c --> abt__D_c + nad_c		3687.61	2.14695e-06	10									274	R1360_num2	0.00962302	dadp_c + h_c + pep_c --> datp_c + pyr_c	2.7.1.40	6030.79	1.6e-06	10									277	R55	0.613411	g6p_c + nadp_c --> 6pgl_c + h_c + nadph_c	1.1.1.49,1.1.1.363	495843	1.24e-06	inf
								272	R811_num2	0.00139714	0.2291 C160ACP_c + 0.0795 C180ACP_c + 0.2979 C181ACP_c + 0.3935 C182ACP_c + DAGLY_c --> ACP_c + tagho_c	2.3.1.20	773.234	1.80688e-06	10									275	R1313	0.00142157	amp_c + ctp_c --> adp_c + cdp_c	2.7.4.3	905.173	1.57e-06	10									278	R904	0.00236716	aspsa_c + h_c + nadh_c --> hom__L_c + nad_c	1.1.1.3	2060.52	1.15e-06	10
								273	R187_num3	0.00236716	TRNA_c + atp_c + met__L_c --> TRNAMET_c + amp_c + ppi_c	6.1.1.10	1380.85	1.71428e-06	10									276	R1455_num1	0.00236716	ac_c + atp_c + coa_c --> accoa_c + amp_c + ppi_c	6.2.1.1	1696.58	1.4e-06	10									279	R1410_num2	0.00509969	atp_m + dcdp_m --> adp_m + dctp_m	2.7.4.6	4637.98	1.1e-06	10
								274	R1313	0.00142157	amp_c + ctp_c --> adp_c + cdp_c	2.7.4.3	905.173	1.57049e-06	10									277	R1338_num1	0.00373085	adp_c + atp_c + h_c --> ap4a_c + pi_c	2.7.7.53	2854.37	1.31e-06	10									280	R517	0.000124585	PROPACP_c + 2.0 h_c + malACP_c + 2.0 nadph_c --> ACP_c + C50ACP_c + co2_c + h2o_c + 2.0 nadp_c	2.3.1.85	113.753	1.1e-06	10
								275	R1455_num1	0.00236716	ac_c + atp_c + coa_c --> accoa_c + amp_c + ppi_c	6.2.1.1	1696.58	1.39526e-06	10									278	R55	0.613411	g6p_c + nadp_c --> 6pgl_c + h_c + nadph_c	1.1.1.49,1.1.1.363	495843	1.24e-06	inf									281	R542	0.000124585	C130ACP_c + 3.0 h_c + malACP_c + 2.0 nadph_c --> ACP_c + C150ACP_c + co2_c + h2o_c + 2.0 nadp_c	2.3.1.85	113.753	1.1e-06	10
								276	R1338_num1	0.00373085	adp_c + atp_c + h_c --> ap4a_c + pi_c	2.7.7.53	2854.37	1.30706e-06	inf									279	R904	0.00236716	aspsa_c + h_c + nadh_c --> hom__L_c + nad_c	1.1.1.3	2060.52	1.15e-06	10									282	R522	0.000124585	C50ACP_c + 3.0 h_c + malACP_c + 2.0 nadph_c --> ACP_c + C70ACP_c + co2_c + h2o_c + 2.0 nadp_c	2.3.1.85	113.753	1.1e-06	10
								277	R55	0.613411	g6p_c + nadp_c --> 6pgl_c + h_c + nadph_c	1.1.1.49,1.1.1.363	495843	1.23711e-06	584.247									280	R1410_num2	0.00509969	atp_m + dcdp_m --> adp_m + dctp_m	2.7.4.6	4637.98	1.1e-06	10									283	R547	0.000124585	C150ACP_c + 3.0 h_c + malACP_c + 2.0 nadph_c --> ACP_c + C170ACP_c + co2_c + h2o_c + 2.0 nadp_c	2.3.1.85	113.753	1.1e-06	10
								279	R1410_num2	0.00509969	atp_m + dcdp_m --> adp_m + dctp_m	2.7.4.6	4637.98	1.09955e-06	10									281	R517	0.000124585	PROPACP_c + 2.0 h_c + malACP_c + 2.0 nadph_c --> ACP_c + C50ACP_c + co2_c + h2o_c + 2.0 nadp_c	2.3.1.85	113.753	1.1e-06	10									284	R527	0.000124585	C70ACP_c + 3.0 h_c + malACP_c + 2.0 nadph_c --> ACP_c + C90ACP_c + co2_c + h2o_c + 2.0 nadp_c	2.3.1.85	113.753	1.1e-06	10
								280	R517	0.000124585	PROPACP_c + 2.0 h_c + malACP_c + 2.0 nadph_c --> ACP_c + C50ACP_c + co2_c + h2o_c + 2.0 nadp_c	2.3.1.85	113.753	1.09522e-06	10									282	R522	0.000124585	C50ACP_c + 3.0 h_c + malACP_c + 2.0 nadph_c --> ACP_c + C70ACP_c + co2_c + h2o_c + 2.0 nadp_c	2.3.1.85	113.753	1.1e-06	10									285	R537	0.000124585	C110ACP_c + 3.0 h_c + malACP_c + 2.0 nadph_c --> ACP_c + C130ACP_c + co2_c + h2o_c + 2.0 nadp_c	2.3.1.85	113.753	1.1e-06	10
								281	R522	0.000124585	C50ACP_c + 3.0 h_c + malACP_c + 2.0 nadph_c --> ACP_c + C70ACP_c + co2_c + h2o_c + 2.0 nadp_c	2.3.1.85	113.753	1.09522e-06	10									283	R527	0.000124585	C70ACP_c + 3.0 h_c + malACP_c + 2.0 nadph_c --> ACP_c + C90ACP_c + co2_c + h2o_c + 2.0 nadp_c	2.3.1.85	113.753	1.1e-06	10									286	R532	0.000124585	C90ACP_c + 3.0 h_c + malACP_c + 2.0 nadph_c --> ACP_c + C110ACP_c + co2_c + h2o_c + 2.0 nadp_c	2.3.1.85	113.753	1.1e-06	10
								282	R527	0.000124585	C70ACP_c + 3.0 h_c + malACP_c + 2.0 nadph_c --> ACP_c + C90ACP_c + co2_c + h2o_c + 2.0 nadp_c	2.3.1.85	113.753	1.09522e-06	10									284	R532	0.000124585	C90ACP_c + 3.0 h_c + malACP_c + 2.0 nadph_c --> ACP_c + C110ACP_c + co2_c + h2o_c + 2.0 nadp_c	2.3.1.85	113.753	1.1e-06	10									287	R584_num1	0.000252328	C180ACP_c + coa_c --> ACP_c + stcoa_c	2.3.1.38	240.666	1.05e-06	10
								283	R532	0.000124585	C90ACP_c + 3.0 h_c + malACP_c + 2.0 nadph_c --> ACP_c + C110ACP_c + co2_c + h2o_c + 2.0 nadp_c	2.3.1.85	113.753	1.09522e-06	10									285	R542	0.000124585	C130ACP_c + 3.0 h_c + malACP_c + 2.0 nadph_c --> ACP_c + C150ACP_c + co2_c + h2o_c + 2.0 nadp_c	2.3.1.85	113.753	1.1e-06	10									288	R847	0.00103965	h2o_c + pgp_EC_c --> pglycho_c + pi_c	3.1.3.27	1012.36	1.03e-06	10
								284	R537	0.000124585	C110ACP_c + 3.0 h_c + malACP_c + 2.0 nadph_c --> ACP_c + C130ACP_c + co2_c + h2o_c + 2.0 nadp_c	2.3.1.85	113.753	1.09522e-06	10									286	R547	0.000124585	C150ACP_c + 3.0 h_c + malACP_c + 2.0 nadph_c --> ACP_c + C170ACP_c + co2_c + h2o_c + 2.0 nadp_c	2.3.1.85	113.753	1.1e-06	10									289	R894	0.00136369	h2s_c + ser__L_c --> cys__L_c + h2o_c	4.2.1.22	1509.69	9.03e-07	10
								285	R542	0.000124585	C130ACP_c + 3.0 h_c + malACP_c + 2.0 nadph_c --> ACP_c + C150ACP_c + co2_c + h2o_c + 2.0 nadp_c	2.3.1.85	113.753	1.09522e-06	10									287	R537	0.000124585	C110ACP_c + 3.0 h_c + malACP_c + 2.0 nadph_c --> ACP_c + C130ACP_c + co2_c + h2o_c + 2.0 nadp_c	2.3.1.85	113.753	1.1e-06	10									290	R1360_num2	0.00481151	dadp_c + h_c + pep_c --> datp_c + pyr_c	2.7.1.40	6030.79	7.98e-07	5
								286	R547	0.000124585	C150ACP_c + 3.0 h_c + malACP_c + 2.0 nadph_c --> ACP_c + C170ACP_c + co2_c + h2o_c + 2.0 nadp_c	2.3.1.85	113.753	1.09522e-06	10									288	R584_num1	0.000252328	C180ACP_c + coa_c --> ACP_c + stcoa_c	2.3.1.38	240.666	1.05e-06	10									291	R1361_num2	0.00481151	dgdp_c + h_c + pep_c --> dgtp_c + pyr_c	2.7.1.40	6030.79	7.98e-07	inf
								287	R584_num1	0.000252328	C180ACP_c + coa_c --> ACP_c + stcoa_c	2.3.1.38	240.666	1.04846e-06	10									289	R847	0.00103965	h2o_c + pgp_EC_c --> pglycho_c + pi_c	3.1.3.27	1012.36	1.03e-06	10									292	R1524	0.000124585	C171COA_c + 4.0 h_c + ser__L_c --> C191DHSPH_c + co2_c + coa_c	2.3.1.50	162.642	7.66e-07	10
								288	R847	0.00103965	h2o_c + pgp_EC_c --> pglycho_c + pi_c	3.1.3.27	1012.36	1.02696e-06	10									290	R894	0.00136369	h2s_c + ser__L_c --> cys__L_c + h2o_c	4.2.1.22	1509.69	9.03e-07	10									293	R104	4.50636	mal__L_m + nad_m --> h_m + nadh_m + oaa_m	1.1.1.37,1.1.1.299	6.21185e+06	7.25e-07	inf
								289	R894	0.00136369	h2s_c + ser__L_c --> cys__L_c + h2o_c	4.2.1.22	1509.69	9.0329e-07	10									291	R839_num2	0.00299509	PEPA_c + ctp_c + h_c --> PECDPDG_c + ppi_c	2.7.7.41	3577.49	8.37e-07	10									294	R926_num2	0.00450018	2.0 h2o2_c --> 2.0 h2o_c + o2_c	1.11.1.6,1.11.1.21	6424.47	7e-07	inf
								290	R839_num2	0.00299509	PEPA_c + ctp_c + h_c --> PECDPDG_c + ppi_c	2.7.7.41	3577.49	8.37204e-07	10									292	R1524	0.000124585	C171COA_c + 4.0 h_c + ser__L_c --> C191DHSPH_c + co2_c + coa_c	2.3.1.50	162.642	7.66e-07	10									295	R1382_reverse	0.00367812	atp_c + cmp_c --> adp_c + cdp_c		5679.1	6.48e-07	10
								291	R1360_num2	0.00481151	dadp_c + h_c + pep_c --> datp_c + pyr_c	2.7.1.40	6030.79	7.97824e-07	5									293	R104	4.55558	mal__L_m + nad_m --> h_m + nadh_m + oaa_m	1.1.1.37,1.1.1.299	6.21185e+06	7.33e-07	inf									296	R845_num2	0.00216895	CLPA_c + ctp_c + h_c --> CLCDPDG_c + ppi_c	2.7.7.41	3577.49	6.06e-07	10
								292	R1361_num2	0.00481151	dgdp_c + h_c + pep_c --> dgtp_c + pyr_c	2.7.1.40	6030.79	7.97824e-07	inf									294	R926_num2	0.00450018	2.0 h2o2_c --> 2.0 h2o_c + o2_c	1.11.1.6,1.11.1.21	6424.47	7e-07	inf									297	R1521	9.06e-05	ser__L_c + stcoa_c --> C20DHSPH_c + co2_c + coa_c	2.3.1.50	162.642	5.57e-07	10
								293	R1524	0.000124585	C171COA_c + 4.0 h_c + ser__L_c --> C191DHSPH_c + co2_c + coa_c	2.3.1.50	162.642	7.66007e-07	10									295	R842_num2	0.00247663	PCPA_c + ctp_c + h_c --> PCCDPDG_c + ppi_c	2.7.7.41	3577.49	6.92e-07	10									298	R621_num5	0.000130281	atp_c + coa_c + hdca_c --> amp_c + pmtcoa_c + ppi_c	6.2.1.3	241.71	5.39e-07	10
								294	R926_num2	0.00450018	2.0 h2o2_c --> 2.0 h2o_c + o2_c	1.11.1.6,1.11.1.21	6424.47	7.00474e-07	10									296	R1382_reverse	0.00367812	atp_c + cmp_c --> adp_c + cdp_c		5679.1	6.48e-07	10									299	R512_num1	0.000124585	ACP_c + ppcoa_c --> PROPACP_c + coa_c	2.3.1.38	240.666	5.18e-07	10
								295	R842_num2	0.00247663	PCPA_c + ctp_c + h_c --> PCCDPDG_c + ppi_c	2.7.7.41	3577.49	6.92281e-07	10									297	R845_num2	0.00216895	CLPA_c + ctp_c + h_c --> CLCDPDG_c + ppi_c	2.7.7.41	3577.49	6.06e-07	10									300	R583_num1	0.000124585	C171ACP_c + coa_c --> ACP_c + C171COA_c	2.3.1.38	240.666	5.18e-07	10
								296	R1382_reverse	0.00367812	atp_c + cmp_c --> adp_c + cdp_c		5679.1	6.47659e-07	10									298	R1521	9.06e-05	ser__L_c + stcoa_c --> C20DHSPH_c + co2_c + coa_c	2.3.1.50	162.642	5.57e-07	10									301	R605_num5	0.000113364	atp_c + coa_c + ocdcea_c --> amp_c + ocdce9coa_c + ppi_c	6.2.1.3	234.62	4.83e-07	10
								297	R845_num2	0.00216895	CLPA_c + ctp_c + h_c --> CLCDPDG_c + ppi_c	2.7.7.41	3577.49	6.06277e-07	10									299	R621_num5	0.000130281	atp_c + coa_c + hdca_c --> amp_c + pmtcoa_c + ppi_c	6.2.1.3	241.71	5.39e-07	10									302	R606_num5	0.000103377	atp_c + coa_c + lnlc_c --> amp_c + lnlccoa_c + ppi_c	6.2.1.3	234.62	4.41e-07	10
								298	R104	3.4963	mal__L_m + nad_m --> h_m + nadh_m + oaa_m	1.1.1.37,1.1.1.299	6.21185e+06	5.62843e-07	inf									300	R512_num1	0.000124585	ACP_c + ppcoa_c --> PROPACP_c + coa_c	2.3.1.38	240.666	5.18e-07	10									303	R1873	2.54e-05	DGDMIPC_c + udpgal_c --> TGDMIPC_c + h_c + udp_c		57.8102	4.4e-07	10
								299	R1521	9.06288e-05	ser__L_c + stcoa_c --> C20DHSPH_c + co2_c + coa_c	2.3.1.50	162.642	5.5723e-07	10									301	R583_num1	0.000124585	C171ACP_c + coa_c --> ACP_c + C171COA_c	2.3.1.38	240.666	5.18e-07	10									304	R1872	2.54e-05	GDMIPC_c + udpgal_c --> DGDMIPC_c + h_c + udp_c		57.8102	4.4e-07	10
								300	R621_num5	0.000130281	atp_c + coa_c + hdca_c --> amp_c + pmtcoa_c + ppi_c	6.2.1.3	241.71	5.38998e-07	10									302	R605_num5	0.000113364	atp_c + coa_c + ocdcea_c --> amp_c + ocdce9coa_c + ppi_c	6.2.1.3	234.62	4.83e-07	10									305	R1871	2.54e-05	DMIPC_c + udpgal_c --> GDMIPC_c + h_c + udp_c		57.8102	4.4e-07	10
								301	R583_num1	0.000124585	C171ACP_c + coa_c --> ACP_c + C171COA_c	2.3.1.38	240.666	5.17666e-07	10									303	R606_num5	0.000103377	atp_c + coa_c + lnlc_c --> amp_c + lnlccoa_c + ppi_c	6.2.1.3	234.62	4.41e-07	10									306	R586_reverse_num1	0.000103377	ACP_c + lnlccoa_c --> C182ACP_c + coa_c		240.666	4.3e-07	10
								302	R512_num1	0.000124585	ACP_c + ppcoa_c --> PROPACP_c + coa_c	2.3.1.38	240.666	5.17666e-07	10									304	R1873	2.54e-05	DGDMIPC_c + udpgal_c --> TGDMIPC_c + h_c + udp_c		57.8102	4.4e-07	10									307	R818_num2	0.000332809	0.3211 C160ACP_c + 0.0606 C180ACP_c + 0.3061 C181ACP_c + 0.3122 C182ACP_c + glyc3p_c --> ACP_c + PSAGL3P_c	2.3.1.15	852.026	3.91e-07	10
								303	R605_num5	0.000113364	atp_c + coa_c + ocdcea_c --> amp_c + ocdce9coa_c + ppi_c	6.2.1.3	234.62	4.83179e-07	10									305	R1871	2.54e-05	DMIPC_c + udpgal_c --> GDMIPC_c + h_c + udp_c		57.8102	4.4e-07	10									309	R851_num1	0.000640677	PE_c --> LPE_c + 0.3211 hdca_c + 0.3122 lnlc_c + 0.0606 ocdca_c + 0.3061 ocdcea_c	3.1.1.4	1907.62	3.36e-07	10
								304	R606_num5	0.000103377	atp_c + coa_c + lnlc_c --> amp_c + lnlccoa_c + ppi_c	6.2.1.3	234.62	4.40616e-07	10									306	R1872	2.54e-05	GDMIPC_c + udpgal_c --> DGDMIPC_c + h_c + udp_c		57.8102	4.4e-07	10									310	R585_num1	6.81e-05	C181ACP_c + coa_c --> ACP_c + ocdce9coa_c	2.3.1.38	240.666	2.83e-07	10
								305	R1871	2.54367e-05	DMIPC_c + udpgal_c --> GDMIPC_c + h_c + udp_c		57.8102	4.40003e-07	10									307	R586_reverse_num1	0.000103377	ACP_c + lnlccoa_c --> C182ACP_c + coa_c		240.666	4.3e-07	10									311	R782_reverse_num2	0.0126385	udpg_c --> udpgal_c		58336	2.17e-07	10
								306	R1872	2.54367e-05	GDMIPC_c + udpgal_c --> DGDMIPC_c + h_c + udp_c		57.8102	4.40003e-07	10									308	R818_num2	0.000332809	0.3211 C160ACP_c + 0.0606 C180ACP_c + 0.3061 C181ACP_c + 0.3122 C182ACP_c + glyc3p_c --> ACP_c + PSAGL3P_c	2.3.1.15	852.026	3.91e-07	10									312	R822_num2	8.97e-05	0.3211 C160ACP_c + 0.0606 C180ACP_c + 0.3061 C181ACP_c + 0.3122 C182ACP_c + glyc3p_c --> ACP_c + PCAGL3P_c	2.3.1.15	852.026	1.05e-07	10
								307	R1873	2.54367e-05	DGDMIPC_c + udpgal_c --> TGDMIPC_c + h_c + udp_c		57.8102	4.40003e-07	10									310	R851_num1	0.000640677	PE_c --> LPE_c + 0.3211 hdca_c + 0.3122 lnlc_c + 0.0606 ocdca_c + 0.3061 ocdcea_c	3.1.1.4	1907.62	3.36e-07	10									313	R837_num2	0.000332809	PSPA_c + ctp_c + h_c --> PSCDPDG_c + ppi_c	2.7.7.41	3577.49	9.3e-08	10
								308	R586_reverse_num1	0.000103377	ACP_c + lnlccoa_c --> C182ACP_c + coa_c		240.666	4.29547e-07	10									311	R585_num1	6.81e-05	C181ACP_c + coa_c --> ACP_c + ocdce9coa_c	2.3.1.38	240.666	2.83e-07	10									314	R604_num5	1.96e-05	atp_c + coa_c + ocdca_c --> amp_c + ppi_c + stcoa_c	6.2.1.3	234.62	8.37e-08	10
								309	R818_num2	0.000332809	0.3211 C160ACP_c + 0.0606 C180ACP_c + 0.3061 C181ACP_c + 0.3122 C182ACP_c + glyc3p_c --> ACP_c + PSAGL3P_c	2.3.1.15	852.026	3.90608e-07	10									312	R782_reverse_num2	0.0126385	udpg_c --> udpgal_c		58336	2.17e-07	10									315	R2334	0.000124585	coa_c --> coa_m		2074.94	6e-08	10
								310	R54	0.334683	ru5p__D_c --> xu5p__D_c	5.1.3.1	941860	3.55343e-07	inf									313	R837_num2	0.000332809	PSPA_c + ctp_c + h_c --> PSCDPDG_c + ppi_c	2.7.7.41	3577.49	9.3e-08	10									316	R1519_num2	0.000147621	3dsphgn_c + h_c + nadph_c --> nadp_c + sphgn_c	1.1.1.102	2574.14	5.73e-08	10
								311	R851_num1	0.000640677	PE_c --> LPE_c + 0.3211 hdca_c + 0.3122 lnlc_c + 0.0606 ocdca_c + 0.3061 ocdcea_c	3.1.1.4	1907.62	3.35852e-07	10									314	R604_num5	1.96e-05	atp_c + coa_c + ocdca_c --> amp_c + ppi_c + stcoa_c	6.2.1.3	234.62	8.37e-08	10									317	R1720_num2	0.000215978	MAGLYP_c + h2o_c --> MAGLY_c + pi_c	3.1.3.2	4030.13	5.36e-08	10
								312	R585_num1	6.81307e-05	C181ACP_c + coa_c --> ACP_c + ocdce9coa_c	2.3.1.38	240.666	2.83092e-07	10									315	R2334	0.000124585	coa_c --> coa_m		2074.94	6e-08	10									318	R842_num2	8.97e-05	PCPA_c + ctp_c + h_c --> PCCDPDG_c + ppi_c	2.7.7.41	3577.49	2.51e-08	10
								313	R782_reverse_num2	0.0126385	udpg_c --> udpgal_c		58336	2.1665e-07	10									316	R1519_num2	0.000147621	3dsphgn_c + h_c + nadph_c --> nadp_c + sphgn_c	1.1.1.102	2574.14	5.73e-08	10									319	R1525_num2	0.000124585	C191DHSPH_c + nadph_c --> C191SPH_c + h_c + nadp_c	1.1.1.102	5450.39	2.29e-08	10
								314	R837_num2	0.000332809	PSPA_c + ctp_c + h_c --> PSCDPDG_c + ppi_c	2.7.7.41	3577.49	9.30284e-08	10									317	R1720_num2	0.000215978	MAGLYP_c + h2o_c --> MAGLY_c + pi_c	3.1.3.2	4030.13	5.36e-08	10									320	R1001	0.000124585	2obut_m + coa_m + nad_m --> co2_m + nadh_m + ppcoa_m		6887.07	1.81e-08	inf
								315	R604_num5	1.96407e-05	atp_c + coa_c + ocdca_c --> amp_c + ppi_c + stcoa_c	6.2.1.3	234.62	8.37129e-08	10									318	R1525_num2	0.000124585	C191DHSPH_c + nadph_c --> C191SPH_c + h_c + nadp_c	1.1.1.102	5450.39	2.29e-08	10									321	R1522_num2	9.06e-05	C20DHSPH_c + h_c + nadph_c --> C20SPH_c + nadp_c	1.1.1.102	5450.39	1.66e-08	10
								316	R2334	0.000124585	coa_c --> coa_m		2074.94	6.00425e-08	10									319	R1001	0.000124585	2obut_m + coa_m + nad_m --> co2_m + nadh_m + ppcoa_m		6887.07	1.81e-08	inf									322	R158_num2	0.000464409	uacgam_c --> udpacgal_c	5.1.3.2,5.1.3.7	58336	7.96e-09	10
								317	R1519_num2	0.000147621	3dsphgn_c + h_c + nadph_c --> nadp_c + sphgn_c	1.1.1.102	2574.14	5.73477e-08	10									320	R1522_num2	9.06e-05	C20DHSPH_c + h_c + nadph_c --> C20SPH_c + nadp_c	1.1.1.102	5450.39	1.66e-08	10									324	R2311	5.43e-10	akg_c --> akg_m		2586.36	2.1e-13	inf
								318	R1720_num2	0.000215978	MAGLYP_c + h2o_c --> MAGLY_c + pi_c	3.1.3.2	4030.13	5.35907e-08	10									321	R158_num2	0.000464409	uacgam_c --> udpacgal_c	5.1.3.2,5.1.3.7	58336	7.96e-09	10
								319	R1525_num2	0.000124585	C191DHSPH_c + nadph_c --> C191SPH_c + h_c + nadp_c	1.1.1.102	5450.39	2.28579e-08	10
								320	R1001	0.000124585	2obut_m + coa_m + nad_m --> co2_m + nadh_m + ppcoa_m		6887.07	1.80897e-08	10
								321	R1522_num2	9.06288e-05	C20DHSPH_c + h_c + nadph_c --> C20SPH_c + nadp_c	1.1.1.102	5450.39	1.66279e-08	10
								322	R158_num2	0.000464409	uacgam_c --> udpacgal_c	5.1.3.2,5.1.3.7	58336	7.96093e-09	10
								324	R2311	2.70657e-10	akg_c --> akg_m		2586.36	1.04648e-13	inf
								325	R1339_reverse	9.62667e-16	ap4a_m + pi_m --> adp_m + atp_m + h_m		2007.12	4.79627e-19	inf
								326	R292_reverse_num1	1.38778e-17	3hpcoa_m --> h2o_m + prpncoa_m		2460	5.64138e-21	inf
Fum target
fumEnhancing_TurNup								fumWeakness
	Unnamed: 0	fluxes	equ	ec-code	kcat_MW	E	changeradio		Unnamed: 0	fluxes	equ	ec-code	kcat_MW	E	changeradio
0	R110	3.9182	mal__L_c --> fum_c + h2o_c	4.2.1.2	347.008	0.0112914	inf	0	R2158	4.73107	4.0 He_m + 2.0 ficytC_m + qh2_m --> 2.0 FERO_m + 4.0 He_i + 2.0 h_m + q_m		169.705	0.0278782	11.8956
1	R107	2.76103	atp_c + co2_c + h2o_c + pyr_c --> adp_c + 2.0 h_c + oaa_c + pi_c	6.4.1.1	493.872	0.00559058	2.79235	1	R2157	10.2723	4.0 He_m + h_m + nadh_m + q_m --> 4.0 He_i + nad_m + qh2_m	1.6.5.9	574.186	0.0178902	14.953
3	R1963	2.9438	h_c + nadph_c + o2_c --> h2o2_c + nadp_c		789.386	0.00372923	inf	2	R2159	5.14397	2.0 FERO_m + 4.0 He_m + 2.0 h_m + 0.5 o2_m --> 4.0 He_i + 2.0 ficytC_m + h2o_m	1.7.2.1,7.1.1.9	516.962	0.00995039	12.9337
4	R351	1.00132	e4p_c + xu5p__D_c --> f6p_c + g3p_c	2.2.1.1	317.127	0.00315748	7.48863	3	R46	2.92404	coa_m + nad_m + pyr_m --> accoa_m + co2_m + h_m + nadh_m	1.2.4.1	334.55	0.00874022	5.55248
6	R61	1.00805	R5P_c + xu5p__D_c --> g3p_c + s7p_c	2.2.1.1,2.2.1.3	390.601	0.00258076	5.0159	4	R2160	17.7299	4.5454 He_i + adp_m + h_m + pi_m --> 4.5454 He_m + atp_m + h2o_m	7.1.2.2	3559.99	0.00498031	13.591
8	R2269_reverse	4.34136	fum_c --> fum_e		2313.41	0.0018766	10.373	5	R2165	18.7158	adp_c + atp_m --> adp_m + atp_c		5335.58	0.00350773	inf
9	R2074_num4	3.44781	h2o2_c + meoh_c --> fald_c + 2.0 h2o_c	1.11.1.6	1883.87	0.00183017	inf	7	R112	1.29423	adp_m + pi_m + succoa_m --> atp_m + coa_m + succ_m	6.2.1.5	411.293	0.00314674	3.55901
10	R2250_num6	3.0676	glc__D_e --> glc__D_c		1939.39	0.00158174	53.9713	8	R1974	0.2573	0.0097602 amp_c + 0.13641 atp_c + 0.016694 cmp_c + 0.01794 gmp_c + 0.080349 h2o_c + 0.011701 ump_c --> RNA_c + 0.13641 adp_c + 0.13641 pi_c		86.7111	0.00296732	10
12	R1037_reverse	3.94921	fald_c + h_c + nadh_c --> meoh_c + nad_c		2531.61	0.00155996	inf	9	R2306_reverse_num2	18.7381	h_c + pi_c --> h_m + pi_m		6457.87	0.00290159	8396.35
13	R60	3.02519	6pgl_c + h2o_c --> 6pgc_c + h_c	3.1.1.31	2017.12	0.00149976	4.93176	12	R1016	0.083288	L2aadp_m + 2.0 h_m + nadh_m --> L2aadp6sa_m + h2o_m + nad_m	1.2.1.31	43.2474	0.00192585	10
16	R17	0.58739	fadh2_m + q_m --> fad_m + h_m + qh2_m	1.5.5.1	525.866	0.001117	inf	14	R118	1.29423	akg_m + coa_m + nad_m --> co2_m + nadh_m + succoa_m	1.2.4.2	780.237	0.00165877	3.55901
17	R1080	0.629608	h_c + nadh_m + nadp_m --> h_m + nad_m + nadph_m	1.6.1.1,1.6.1.2,1.6.1.3	670.857	0.000938513	inf	15	R145	1.11519	akg_c + gln__L_c + h_c + nadh_c --> 2.0 glu__L_c + nad_c	1.4.1.14	897.498	0.00124255	10
19	R1038	0.501391	meoh_c + o2_c --> fald_c + h2o2_c	1.1.3.13	579.432	0.000865315	inf	16	R2313	2.82421	fum_m + succ_c --> fum_c + succ_m		2313.41	0.0012208	58.5803
22	R108	1.63735	atp_m + co2_m + h2o_m + pyr_m --> adp_m + 2.0 h_m + oaa_m + pi_m	6.4.1.1	2664.25	0.000614563	inf	17	R254_num1	1.39597	atp_c + glu__L_c + nh4_c --> adp_c + gln__L_c + h_c + pi_c	6.3.1.2	1230.81	0.00113419	10
28	R72	3.02519	g6p_B_c + nad_c --> 6pgl_c + h_c + nadh_c	1.1.1.363,1.1.1.388	10824	0.000279489	inf	18	R2251_num6	2.01721	BDGLC_e --> BDGLC_c		1939.39	0.00104013	inf
33	R62_num1	1.00805	g3p_c + s7p_c --> e4p_c + f6p_c	2.2.1.2	5551.92	0.000181567	5.0159	19	R1632	0.00900035	2.0 frdp_c + h_c + nadph_c --> nadp_c + 2.0 ppi_c + sql_c	2.5.1.21,2.5.1.96,2.5.1.103	11.0218	0.000816597	10
34	R687_reverse	0.587378	h_m + nadph_m + td2coa_m --> nadp_m + tdcoa_m		3480.71	0.000168753	inf	20	R2314	2.32476	mal__L_c + succ_m --> mal__L_m + succ_c		2972.44	0.000782104	inf
35	R1276	0.142578	amp_c + atp_c --> 2.0 adp_c	2.7.4.3	989.731	0.000144057	inf	22	R2325	0.532302	glu__L_c + h_c --> glu__L_m + h_m		817.218	0.000651359	10
39	R56_num3	3.02519	6pgc_c + nadp_c --> co2_c + nadph_c + ru5p__D_c	1.1.1.44,1.1.1.351	36800.5	8.22052e-05	4.93176	23	R2312_reverse	1.81744	oaa_m --> oaa_c		3418.03	0.000531722	1.60932
42	R58_reverse	1.01582	ru5p__D_c --> R5P_c		15871.6	6.40024e-05	3.6445	24	R15_num2	0.412896	2.0 ficytC_m + nadph_c --> 2.0 FERO_m + h_c + nadp_c	1.6.2.4	801.785	0.000514971	inf
60	R2311_reverse	0.075991	akg_m --> akg_c		2586.36	2.93814e-05	inf	26	R2249_num6	0.993552	glc__aD_e + h_e --> Glc_aD_c + h_c		1939.39	0.000512301	inf
64	R486	0.003003	C80ACP_c + 3.0 h_c + malACP_c + 2.0 nadph_c --> ACP_c + C100ACP_c + co2_c + h2o_c + 2.0 nadp_c	2.3.1.85	113.753	2.63994e-05	inf	27	R1569	0.0584071	h2o_c + tre6p_c --> pi_c + tre_c	3.1.3.12	117.462	0.000497244	10
65	R496	0.003003	dodecacp_c + 3.0 h_c + malACP_c + 2.0 nadph_c --> ACP_c + C140ACP_c + co2_c + h2o_c + 2.0 nadp_c	2.3.1.85	113.753	2.63994e-05	inf	28	R1015	0.083288	accoa_m + akg_m + h2o_m --> HCIT_m + coa_m + h_m	2.3.3.14	169.977	0.000489995	10
66	R476	0.003003	C40ACP_c + 3.0 h_c + malACP_c + 2.0 nadph_c --> ACP_c + C60ACP_c + co2_c + h2o_c + 2.0 nadp_c	2.3.1.85	113.753	2.63994e-05	inf	29	R1568	0.0584071	g6p_c + udpg_c --> h_c + tre6p_c + udp_c	2.4.1.15	119.888	0.000487182	10
67	R501	0.003003	C140ACP_c + 3.0 h_c + malACP_c + 2.0 nadph_c --> ACP_c + C160ACP_c + co2_c + h2o_c + 2.0 nadp_c	2.3.1.85	113.753	2.63994e-05	inf	30	R1368	0.0262601	dcamp_c --> amp_c + fum_c	4.3.2.2	54.4268	0.000482484	10
68	R491	0.003003	C100ACP_c + 3.0 h_c + malACP_c + 2.0 nadph_c --> ACP_c + co2_c + dodecacp_c + h2o_c + 2.0 nadp_c	2.3.1.85	113.753	2.63994e-05	inf	31	R1003_num1	0.083288	HCIT_m --> b124tc_m + h2o_m	4.2.1.114,4.2.1.-	174.537	0.000477194	10
69	R481	0.003003	C60ACP_c + 3.0 h_c + malACP_c + 2.0 nadph_c --> ACP_c + C80ACP_c + co2_c + h2o_c + 2.0 nadp_c	2.3.1.85	113.753	2.63994e-05	inf	32	R1836	0.102611	3mob_m + accoa_m + h2o_m --> 3c3hmp_m + coa_m + h_m	2.3.3.13	223.179	0.00045977	10
70	R471	0.003003	acACP_c + 2.0 h_c + malACP_c + 2.0 nadph_c --> ACP_c + C40ACP_c + co2_c + h2o_c + 2.0 nadp_c	2.3.1.85	113.753	2.63994e-05	inf	33	R923_num1	0.482233	icit_x --> glx_x + succ_x	4.1.3.1	1056.69	0.000456363	10.0026
87	R506	0.00208966	C160ACP_c + 3.0 h_c + malACP_c + 2.0 nadph_c --> ACP_c + C180ACP_c + co2_c + h2o_c + 2.0 nadp_c	2.3.1.85	113.753	1.83702e-05	inf	35	R22_num1	0.231979	BCCP_c + atp_c + co2_c + h2o_c --> adp_c + carP_c + 2.0 h_c + pi_c	6.3.4.14	556.812	0.00041662	10
101	R1374	0.00172172	dhor__S_c + o2_c --> h2o2_c + orot_c	1.3.98.1	135.7	1.26877e-05	inf	36	R619_num1	0.231979	accoa_c + carP_c --> BCCP_c + malcoa_c	6.4.1.2	556.812	0.00041662	10
186	R54	2.00937	ru5p__D_c --> xu5p__D_c	5.1.3.1	941860	2.13341e-06	6.0038	37	R431	0.0185284	5mthf_c + hcys__L_c --> met__L_c + thf_c	2.1.1.13	45.267	0.000409314	10
252	R1263	1.24585e-05	coa_m + h2o_m + mmtsa_m + nad_m --> h_m + hco3_m + nadh_m + ppcoa_m	1.2.1.27	59.6998	2.08685e-07	inf	38	R1378_num2	1.82723	atp_c + udp_c --> adp_c + utp_c	2.7.4.6	4778.12	0.000382417	45.5151
276	R1858	1.24585e-05	fad_m + h_m + ibcoa_m --> 2mp2coa_m + fadh2_m		212.382	5.86606e-08	inf	39	R1822	0.157699	ACLAC_m + h_m + nadph_m --> 23dhmb_m + nadp_m	1.1.1.86,5.4.99.3	426.803	0.000369489	9.99211
281	R1032	1.24585e-05	3mob_m + coa_m + nad_m --> co2_m + ibcoa_m + nadh_m	1.2.4.4	247.753	5.02859e-08	inf	40	R1608	0.00900035	amet_c + zymst_c --> ahcys_c + fecost_c + h_c	2.1.1.41	24.5043	0.000367297	10
288	R1847	1.24585e-05	h2o_m + hibcoa_m --> 3hib_m + coa_m + h_m	3.1.2.4	293.642	4.24274e-08	inf	41	R642_num5	0.0540021	2.0 accoa_c --> aacoa_c + coa_c	2.3.1.9,2.3.1.16	148.108	0.000364613	10
293	R1839_reverse	1.24585e-05	2mp2coa_m + h2o_m --> hibcoa_m		669.005	1.86224e-08	inf	42	R117_num1	1.3124	icit_m + nad_m --> akg_m + co2_m + nadh_m	1.1.1.41,1.1.1.286	3709.1	0.000353832	3.21916
299	R1002	1.24585e-05	3hib_m + nad_m --> h_m + mmtsa_m + nadh_m	1.1.1.31	2456.8	5.07101e-09	inf	43	R1869	0.020108	udpg_c --> PSNIG_c + udp_c		57.8102	0.000347828	10
304	R1327_reverse	4.29344e-16	adp_m + gdp_m --> amp_m + gtp_m		852.854	5.0342e-19	inf	44	R1583	0.162665	udpg_c --> 13GLUCAN_c + udp_c		470.604	0.000345652	10
305	R2181_reverse	4.29344e-16	gdp_c + gtp_m --> gdp_m + gtp_c		3055.6	1.40511e-19	inf	46	R802	0.422178	icit_m + nadp_m --> akg_m + co2_m + nadph_m	1.1.1.42	1360.65	0.000310277	inf
								49	R109	1.47092	fum_m + h2o_m --> mal__L_m	4.2.1.2	4862.1	0.000302527	inf
								50	R1824_num1	0.102611	2ippm_m + h2o_m --> 3c2hmp_m	4.2.1.33	345.833	0.000296707	10
								51	R2326	0.75991	akg_m + mal__L_c --> akg_c + mal__L_m		2586.36	0.000293814	inf
								52	R1823_num1	0.102611	3c3hmp_m --> 2ippm_m + h2o_m	4.2.1.33	367.048	0.000279558	10
								53	R1367	0.0262601	asp__L_c + gtp_c + imp_c --> dcamp_c + gdp_c + 2.0 h_c + pi_c	6.3.4.4	94.6577	0.000277422	10
								54	R1604	0.00900035	2.0 h_c + lanost_c + 3.0 nadph_c + 3.0 o2_c --> DCTOL_c + for_c + 4.0 h2o_c + 3.0 nadp_c	1.14.14.154	33.3147	0.000270162	10
								55	R1870	0.015155	udpg_c --> NIG_c + udp_c		57.8102	0.00026215	10
								56	R237_num2	0.129448	acglu_m + atp_m --> acg5p_m + adp_m	2.7.2.8	493.913	0.000262086	10
								57	R192	0.0445644	TRNA_c + atp_c + phe__L_c --> TRNAPHE_c + amp_c + ppi_c	6.1.1.20	170.577	0.000261257	10
								58	R1611	0.00900035	DEHYD_c + nadph_c --> ergtetrol_c + 3.0 h_c + nadp_c	1.14.19.41	34.7482	0.000259016	10
								59	R1692	0.0540021	5pmev_c + atp_c --> 5dpmev_c + adp_c	2.7.4.2	209.547	0.000257709	10
								60	R74	0.294749	g1p_c + h_c + utp_c --> ppi_c + udpg_c	2.7.7.9,2.7.7.64	1156.78	0.000254802	10
								61	R39_reverse	0.980632	g6p_B_c --> g6p_A_c		3869.59	0.00025342	26.7041
								62	R38_reverse	0.980632	g6p_A_c --> g6p_c		3869.59	0.00025342	26.7041
								63	R128	0.482233	ala__L_c + glx_c --> gly_c + pyr_c	2.6.1.44	1999.38	0.000241191	10.0026
								64	R21_num1	0.589192	h_c + nadh_c + nh4_c + pyr_c --> ala__L_c + h2o_c + nad_c	1.4.1.1,1.4.1.2,1.4.1.3,1.4.1.4	2595.3	0.000227022	10.0021
								65	R1274	0.0170385	25aics_c --> aicar_c + fum_c	4.3.2.2	77.7955	0.000219016	10
								66	R159	0.0973121	acgam6p_c --> acgam1p_c	5.4.2.3	451.656	0.000215456	10
								68	R1205	0.0166473	anth_c + prpp_c --> ppi_c + pran_c	2.4.2.18	77.7894	0.000214005	10
								69	R1004_num1	0.083288	b124tc_m + h2o_m --> hicit_m	4.2.1.36,4.2.1.114	389.565	0.000213797	10
								70	R53_num3	0.0698403	R5P_c + atp_c --> amp_c + h_c + prpp_c	2.7.6.1	338.606	0.000206258	10
								71	R210	0.0597708	akg_c + orn__L_c --> glu5sa_c + glu__L_c	2.6.1.13	299.128	0.000199817	10
								73	R255_num1	0.0868941	2.0 atp_m + hco3_m + nh4_m --> 2.0 adp_m + cbp_m + 2.0 h_m + pi_m	6.3.4.16	468.502	0.000185472	10
								75	R185_num1	0.102611	TRNA_c + atp_c + leu__L_c --> TRNALEU_c + amp_c + ppi_c	6.1.1.4	573.593	0.000178892	10
								76	R214	0.0597708	glu5sa_c --> 1pyr5c_c + h2o_c + h_c	2.6.1.13	335.704	0.000178046	10
								77	R174_num2	0.113804	TRNA_c + atp_c + gln__L_c --> TRNAGLN_c + amp_c + ppi_c	6.1.1.18	667.01	0.000170618	10
								78	R1825	0.102611	3c2hmp_m + nad_m --> 3c4mop_m + h_m + nadh_m	1.1.1.85	624.615	0.000164279	10
								79	R186_num1	0.083288	TRNA_c + atp_c + lys__L_c --> TRNALYS_c + amp_c + ppi_c	6.1.1.6	518.899	0.000160509	10
								80	R1835_num3	0.157699	23dhmb_m --> 3mob_m + h2o_m	4.2.1.9	1073	0.00014697	9.99211
								81	R1188	0.0445644	glu__L_c + phpyr_c --> akg_c + phe__L_c	2.6.1.1,2.6.1.5,2.6.1.9,2.6.1.57	305.038	0.000146094	10
								82	R239_num2	0.129448	acg5sa_m + glu__L_m --> acorn_m + akg_m	2.6.1.11	908.566	0.000142475	10
								83	R989	0.051743	2ahbut_m + h_m + nadph_m --> 23dhmp_m + nadp_m	1.1.1.383	364.574	0.000141927	10
								84	R134_num1	0.0973121	f6p_c + gln__L_c --> gam6p_c + glu__L_c	2.6.1.16	700.238	0.00013897	10
								85	R25	0.2573	0.2619 atp_c + 0.0187 damp_c + 0.01982 dcmp_c + 0.01982 dgmp_c + 0.0187 dtmp_c + 0.1849 h2o_c --> DNA_c + 0.2619 adp_c + 0.2619 pi_c	2.7.7.7,2.7.7.31,2.7.7.49	1970.7	0.000130563	10
								86	R1680	0.0540021	aacoa_c + accoa_c + h2o_c --> H3MCOA_c + coa_c + h_c	2.3.3.10	428.813	0.000125934	10
								87	R2310_reverse	0.521328	cit_m + h_m --> cit_c + h_c		4196.89	0.000124218	10
								88	R1693	0.0540021	5dpmev_c + atp_c --> adp_c + co2_c + ipdp_c + pi_c	4.1.1.33	463.628	0.000116477	10
								89	R1658	0.014065	g6p_c --> mi3p__D_c	5.5.1.4	120.842	0.000116391	10
								90	R1207	0.0166473	2cpr5p_c + h_c --> 3ig3p_c + co2_c + h2o_c	4.1.1.48	148.955	0.000111761	10
								91	R1345	0.00971565	atp_c + nh4_c + xmp_c --> amp_c + gmp_c + 2.0 h_c + ppi_c		87.6313	0.00011087	10
								92	R1696_num2	0.0180007	grdp_c + ipdp_c --> frdp_c + ppi_c	2.5.1.10	164.474	0.000109444	10
								93	R166_num2	0.0551651	TRNA_c + asp__L_c + atp_c --> TRNAASP_c + amp_c + ppi_c	6.1.1.12,6.1.1.23	521.473	0.000105787	10
								94	R169_num1	0.0551651	TRNA_c + asn__L_c + atp_c --> TRNAASN_c + amp_c + ppi_c	6.1.1.22	521.473	0.000105787	10
								95	R184_num2	0.0550879	TRNA_c + atp_c + val__L_c --> TRNAVAL_c + amp_c + ppi_c	6.1.1.9	542.243	0.000101593	10
								96	R9	0.119563	h_c + pyr_c --> acald_c + co2_c	4.1.1.1	1200.44	9.96e-05	10.0104
								97	R939	0.0189373	atp_c + prpp_c --> ppi_c + prbatp_c	2.4.2.17	190.407	9.95e-05	10
								98	R441	0.0445644	h_c + pphn_c --> co2_c + h2o_c + phpyr_c	4.2.1.51	450.936	9.88e-05	10
								99	R171	0.0696768	TRNA_c + arg__L_c + atp_c --> TRNAARG_c + amp_c + ppi_c	6.1.1.19	706.135	9.87e-05	10
								100	R1201	0.0672582	3psme_c --> chor_c + pi_c	4.2.3.5	702.561	9.57e-05	10
								101	R177_num3	0.0697283	TRNA_c + atp_c + ser__L_c --> TRNASER_c + amp_c + ppi_c	6.1.1.11	734.129	9.5e-05	10
								102	R1695_num2	0.0180007	dmpp_c + ipdp_c --> grdp_c + ppi_c	2.5.1.1	190.871	9.43e-05	10
								103	R1122_num2	1.89736	h2o_c + ppi_c --> h_c + 2.0 pi_c	3.6.1.1	20589.3	9.22e-05	10
								104	R1691_num2	0.0540021	atp_c + mev__R_c --> 5pmev_c + adp_c + h_c	2.7.1.36	599.67	9.01e-05	10
								105	R901_reverse_num3	0.0936377	gly_c + h2o_c + mlthf_c --> ser__L_c + thf_c		1040.7	9e-05	10
								106	R504_num1	0.0208966	C18HACP_c --> C18DACP_c + h2o_c	4.2.1.59,4.2.1.-	240.666	8.68e-05	inf
								107	R1321	0.0161613	adn_c + atp_c --> adp_c + amp_c + h_c	2.7.1.20,2.7.1.74	186.464	8.67e-05	10
								108	R1830_num1	0.157699	h_m + 2.0 pyr_m --> ACLAC_m + co2_m	2.2.1.6	1823.84	8.65e-05	9.99211
								109	R1014_num1	0.083288	h2o_m + nad_m + saccrp__L_m --> akg_m + h_m + lys__L_m + nadh_m	1.5.1.7	1000.96	8.32e-05	10
								110	R1280_num1	0.00971565	h2o_c + imp_c + nad_c --> h_c + nadh_c + xmp_c	1.1.1.205	117.648	8.26e-05	10
								111	R1375	0.0172172	orot_c + prpp_c --> orot5p_c + ppi_c	2.4.2.10	211.328	8.15e-05	10
								112	R1206	0.0166473	pran_c --> 2cpr5p_c	5.3.1.24	207.942	8.01e-05	10
								113	R1244_num2	0.113804	TRNA_c + atp_c + glu__L_c --> TRNAGLU_c + amp_c + ppi_c	6.1.1.17,6.1.1.24	1425.02	7.99e-05	10
								114	R880	0.119563	acald_c + gly_c --> thr__L_c	4.1.2.5,4.1.2.48	1505.07	7.94e-05	10.0104
								115	R1107_num1	0.0185284	h_c + mlthf_c + nadph_c --> 5mthf_c + nadp_c	1.5.1.20	255.167	7.26e-05	10
								116	R111	1.79368	q_m + succ_m --> fum_m + qh2_m	1.3.5.1	25354.3	7.07e-05	4.35507
								117	R151	0.0973121	acgam1p_c + h_c + utp_c --> ppi_c + uacgam_c	2.7.7.23	1393.75	6.98e-05	10
								118	R152_num7	0.0968477	uacgam_c --> chtn_c + udp_c		1388.8	6.97e-05	10
								119	R165_num2	0.10696	TRNA_c + ala__L_c + atp_c --> TRNAALA_c + amp_c + ppi_c	6.1.1.7	1588.27	6.73e-05	10
								120	R866	0.0973121	accoa_c + gam6p_c --> acgam6p_c + coa_c + h_c	2.3.1.4	1475.35	6.6e-05	10
								121	R1461	0.00481151	dhf_c + h_c + nadph_c --> nadp_c + thf_c	1.5.1.5	73.1744	6.58e-05	10
								122	R1275	0.0359757	fprica_c --> h2o_c + imp_c	3.5.4.10	575.54	6.25e-05	10
								123	R400_num2	0.0161613	atp_c + h2o_c + met__L_c --> amet_c + pi_c + ppi_c	2.5.1.6	263.393	6.14e-05	10
								124	R465_num5	0.231979	ACP_c + malcoa_c --> coa_c + malACP_c	2.3.1.39,2.3.1.85,2.3.1.86,2.3.1.-	4008.26	5.79e-05	10
								125	R178	0.0820015	TRNA_c + atp_c + gly_c --> TRNAGLY_c + amp_c + ppi_c	6.1.1.14	1458.64	5.62e-05	10
								126	R1033_num1	2.21681	cit_m --> icit_m	4.2.1.3	40942	5.41e-05	4.86254
								127	R401	0.0161613	ahcys_c + h2o_c --> adn_c + hcys__L_c	3.3.1.1	301.201	5.37e-05	10
								128	R1114_num1	0.0530142	h2o_c + methf_c --> 10fthf_c + h_c	3.5.4.9	1022.41	5.19e-05	10
								129	R1194_num3	0.0672582	2dda7p_c --> 3dhq_c + pi_c	4.2.3.4	1311.69	5.13e-05	10
								130	R1827_num3	0.051743	23dhmp_m --> 3mop_m + h2o_m	4.2.1.9	1010.98	5.12e-05	10
								131	R1597	0.294749	g6p_c --> g1p_c	5.4.2.2,5.4.2.5	5825.35	5.06e-05	10
								132	R2237_num1	0.046701	h_e + pi_e --> h_c + pi_c		950.236	4.91e-05	10
								133	R302	0.0187459	C180ACP_c + h_c + nadph_c + o2_c --> C181ACP_c + 2.0 h2o_c + nadp_c		382.482	4.9e-05	10
								134	R1690_num1	0.0540021	H3MCOA_c + 2.0 h_c + 2.0 nadph_c --> coa_c + mev__R_c + 2.0 nadp_c	1.1.1.34	1115.38	4.84e-05	10
								135	R1380	0.00939505	atp_c + nh4_c + utp_c --> adp_c + ctp_c + 2.0 h_c + pi_c	6.3.4.2	194.557	4.83e-05	10
								136	R1272	0.0170385	AIR_c + co2_c --> 5aizc_c + 2.0 h_c	4.1.1.21	356.504	4.78e-05	10
								137	R191_num2	0.0166473	TRNA_c + atp_c + trp__L_c --> TRNATRP_c + amp_c + ppi_c	6.1.1.2	370.473	4.49e-05	10
								138	R1864	0.102611	4mop_c + glu__L_c --> akg_c + leu__L_c	2.6.1.42	2437.02	4.21e-05	10
								139	R172_num2	0.0597708	TRNA_c + atp_c + pro__L_c --> TRNAPRO_c + amp_c + ppi_c	6.1.1.15	1425.02	4.19e-05	10
								140	R182_num1	0.051743	TRNA_c + atp_c + ile__L_c --> TRNAILE_c + amp_c + ppi_c	6.1.1.5	1261.52	4.1e-05	10
								141	R929_num3	0.169992	gly_c + nad_c + thf_c --> co2_c + mlthf_c + nadh_c + nh4_c	1.4.4.2,1.8.1.4,2.1.2.10	4151.93	4.09e-05	10
								142	R180_num2	0.0676956	TRNA_c + atp_c + thr__L_c --> TRNATHR_c + amp_c + ppi_c	6.1.1.3	1689.44	4.01e-05	10
								143	R918_num2	0.0166473	3ig3p_c + ser__L_c --> g3p_c + h2o_c + trp__L_c	4.2.1.20	419.92	3.96e-05	10
								144	R1106	0.0530142	mlthf_c + nad_c --> methf_c + nadh_c	1.5.1.15	1375.71	3.85e-05	10
								145	R753_reverse	0.00993949	man6p_c --> man1p_c		264.114	3.76e-05	10
								147	R1831_num1	0.051743	2obut_m + h_m + pyr_m --> 2ahbut_m + co2_m	2.2.1.6	1437.34	3.6e-05	10
								148	R244	0.0696768	argsuc_c --> arg__L_c + fum_c	4.3.2.1	1949.44	3.57e-05	10
								149	R1269	0.0170385	atp_c + gly_c + pram_c --> adp_c + gar_c + h_c + pi_c	6.3.4.13	489.221	3.48e-05	10
								150	R1584	0.023211	udpg_c --> 14GLUCAN_c + udp_c		670.359	3.46e-05	10
								151	R1968	0.00900035	h_c + nadph_c + o2_c + sql_c --> Ssq23epx_c + h2o_c + nadp_c		266.39	3.38e-05	10
								152	R1698_reverse	0.0696768	citr__L_m --> citr__L_c		2080.22	3.35e-05	10
								153	R1664	0.00373085	5.0 h_c + 3.0 nadph_c + so3_c --> 3.0 h2o_c + h2s_c + 3.0 nadp_c	1.8.1.2	117.861	3.17e-05	10
								154	R1282	0.00509969	atp_c + gmp_c --> adp_c + gdp_c	2.7.4.8	163.112	3.13e-05	10
								155	R1285	0.00509969	adp_c + dgdp_c --> atp_c + dgmp_c	2.7.4.8,2.7.4.12	168.04	3.03e-05	10
								156	R1006	0.083288	h_m + oxag_m --> 2oxoadp_m + co2_m	1.1.1.87,1.1.1.286	2768.94	3.01e-05	10
								157	R1270	0.0170385	atp_c + fgam_c + gln__L_c + h2o_c --> FGAM_c + adp_c + glu__L_c + h_c + pi_c	6.3.5.3	567.245	3e-05	10
								160	R1005	0.083288	hicit_m + nad_m --> h_m + nadh_m + oxag_m	1.1.1.87,1.1.1.286	2850.12	2.92e-05	10
								161	R1444	0.00481151	dump_c + mlthf_c --> dhf_c + dtmp_c	2.1.1.45	167.231	2.88e-05	10
								162	R1199_num3	0.0672582	atp_c + skm_c --> adp_c + h_c + skm5p_c	2.7.1.71	2451.03	2.74e-05	10
								163	R247_num5	0.24289	glu__L_c + oaa_c --> akg_c + asp__L_c	2.6.1.1	8911.43	2.73e-05	10
								164	R1197_num3	0.0672582	3dhsk_c + h_c + nadh_c --> nad_c + skm_c	1.1.1.282	2512.35	2.68e-05	10
								165	R946	0.0189373	h2o_c + hisp_c --> histd_c + pi_c	3.1.3.15	733.318	2.58e-05	10
								166	R1694	0.0180007	ipdp_c --> dmpp_c	5.3.3.2	706.18	2.55e-05	10
								167	R1200_num3	0.0672582	pep_c + skm5p_c --> 3psme_c + pi_c	2.5.1.19	2656.53	2.53e-05	10
								168	R1442_num3	0.0172172	asp__L_c + cbp_c --> cbasp_c + h_c + pi_c	2.1.3.2	713.239	2.41e-05	10
								169	R1193_num3	0.0672582	e4p_c + h2o_c + pep_c --> 2dda7p_c + pi_c	2.5.1.54	3008.27	2.24e-05	10
								170	R1818	0.00604655	34hpp_c + glu__L_c --> akg_c + tyr__L_c	2.6.1.1,2.6.1.5,2.6.1.9,2.6.1.57	296.091	2.04e-05	10
								171	R1195_num3	0.0672582	3dhq_c --> 3dhsk_c + h2o_c	4.2.1.10	3383.35	1.99e-05	10
								172	R114_num2	2.73814	accoa_m + h2o_m + oaa_m --> cit_m + coa_m + h_m	2.3.3.1,2.3.3.3,2.3.3.16	143984	1.9e-05	5.38974
								173	R1440	0.0172172	dhor__S_c + fum_c --> orot_c + succ_c	1.3.98.1	959.905	1.79e-05	inf
								176	R944	0.0189373	eig3p_c --> h2o_c + imacp_c	4.2.1.19	1112.27	1.7e-05	10
								178	R1868_num1	0.0550879	3mob_m + glu__L_m --> akg_m + val__L_m	2.6.1.42	3338.01	1.65e-05	10
								179	R1376	0.0172172	h_c + orot5p_c --> co2_c + ump_c	4.1.1.23	1057.43	1.63e-05	10
								180	R1372_num1	0.00373085	aps_c + atp_c --> adp_c + h_c + paps_c	2.7.1.25	232.176	1.61e-05	10
								181	R1300	0.00791712	R5P_c + gua_c --> gsn_c + pi_c	2.4.2.1,2.4.2.15	496.582	1.59e-05	10
								182	R502_num8	0.0208966	C160ACP_c + h_c + malACP_c --> ACP_c + C18OACP_c + co2_c	2.3.1.41,2.3.1.179,2.3.1.199,2.3.1.-	1315.13	1.59e-05	inf
								183	R943	0.0189373	gln__L_c + prlp_c --> aicar_c + eig3p_c + glu__L_c + h_c	4.3.2.10	1201	1.58e-05	10
								184	R921_num3	0.0518676	thr__L_m --> 2obut_m + nh4_m	4.3.1.19	3392.87	1.53e-05	10.0241
								185	R181	0.0189373	TRNA_c + atp_c + his__L_c --> TRNAHIS_c + amp_c + ppi_c	6.1.1.21	1252.49	1.51e-05	10
								186	R1865_num1	0.051743	3mop_m + glu__L_m --> akg_m + ile__L_m	2.6.1.42	3438.87	1.5e-05	10
								187	R1012_num7	0.083288	2oxoadp_m + glu__L_m --> L2aadp_m + akg_m	2.6.1.39	5757.63	1.45e-05	10
								188	R942	0.0189373	prfp_c --> prlp_c	5.3.1.16	1380.6	1.37e-05	10
								189	R87	0.00791712	nadp_c + rbt_c --> h_c + nadph_c + rbl__D_c	1.1.1.56	577.195	1.37e-05	10
								190	R2042	0.00481151	datp_c + h2o_c --> damp_c + h_c + ppi_c		358.214	1.34e-05	10
								191	R947_num3	0.0189373	h2o_c + histd_c + 2.0 nad_c --> 3.0 h_c + his__L_c + 2.0 nadh_c	1.1.1.23	1520.36	1.25e-05	10
								192	R1383	0.00509969	cdp_c + trdrd_c --> dcdp_c + h2o_c + trdox_c	1.17.4.1	409.521	1.25e-05	10
								193	R1284	0.00509969	gdp_c + trdrd_c --> dgdp_c + h2o_c + trdox_c	1.17.4.1	409.521	1.25e-05	10
								194	R1659_num2	0.014065	h2o_c + mi3p__D_c --> inost_c + pi_c	3.1.3.25	1132.51	1.24e-05	10
								195	R1278	0.00481151	adp_c + trdrd_c --> dadp_c + h2o_c + trdox_c	1.17.4.1	397.51	1.21e-05	10
								196	R941_num3	0.0189373	h2o_c + prbamp_c --> prfp_c	3.5.4.19	1566.3	1.21e-05	10
								197	R189_num1	0.00604655	TRNA_c + atp_c + tyr__L_c --> TRNATYR_c + amp_c + ppi_c	6.1.1.1	501.078	1.21e-05	10
								198	R1301	0.00791712	gsn_c + h2o_c --> gua_c + rib__D_c	3.2.2.1,3.2.2.8	656.886	1.21e-05	10
								199	R1384	0.00481151	trdrd_c + udp_c --> dudp_c + h2o_c + trdox_c	1.17.4.1	421.895	1.14e-05	10
								201	R1505	0.0235532	h_c + nadph_c + trdox_c --> nadp_c + trdrd_c	1.8.1.9	2185.93	1.08e-05	10
								202	R1204_num2	0.0166473	chor_c + gln__L_c --> anth_c + glu__L_c + h_c + pyr_c	4.1.3.27	1567.51	1.06e-05	10
								203	R7	2.03013	g6p_B_c --> f6p_c	5.3.1.9	196076	1.04e-05	inf
								204	R1414	0.00481151	dutp_c + h2o_c --> dump_c + h_c + ppi_c	3.6.1.23,3.6.1.9	513.315	9.37e-06	10
								205	R1710	0.0128907	h2o_c + mnl1p_c --> mnl_c + pi_c	3.1.3.22	1387.38	9.29e-06	10
								206	R784	0.00302342	udpgal_c --> udpgalfur_c	5.4.99.9	325.815	9.28e-06	10
								207	R2322	0.0597708	h_c + orn_m --> h_m + orn__L_c		6843.95	8.73e-06	10
								208	R1411	0.00509969	dctp_c + h2o_c --> dcmp_c + h_c + ppi_c		594.191	8.58e-06	10
								209	R467_num2	0.03003	acACP_c + malACP_c --> ACP_c + actACP_c + co2_c	2.3.1.41,2.3.1.85,2.3.1.86,2.3.1.179	3614.83	8.31e-06	inf
								210	R493_num2	0.03003	C14OACP_c + h_c + nadph_c --> C14HACP_c + nadp_c	1.1.1.100,1.1.1.-,2.3.1.85,2.3.1.86	3614.83	8.31e-06	inf
								211	R492_num2	0.03003	dodecacp_c + h_c + malACP_c --> ACP_c + C14OACP_c + co2_c	2.3.1.41,2.3.1.85,2.3.1.86,2.3.1.179	3614.83	8.31e-06	inf
								212	R498_num2	0.03003	3opalmACP_c + h_c + nadph_c --> C16HACP_c + nadp_c	1.1.1.100,1.1.1.-,2.3.1.85,2.3.1.86	3614.83	8.31e-06	inf
								213	R497_num2	0.03003	C140ACP_c + h_c + malACP_c --> 3opalmACP_c + ACP_c + co2_c	2.3.1.41,2.3.1.85,2.3.1.86,2.3.1.179	3614.83	8.31e-06	inf
								214	R473_num2	0.03003	C6OACP_c + h_c + nadph_c --> C6HACP_c + nadp_c	1.1.1.100,1.1.1.-,2.3.1.85,2.3.1.86	3614.83	8.31e-06	inf
								215	R472_num2	0.03003	C40ACP_c + h_c + malACP_c --> ACP_c + C6OACP_c + co2_c	2.3.1.41,2.3.1.85,2.3.1.86,2.3.1.179	3614.83	8.31e-06	inf
								216	R483_num2	0.03003	C10OACP_c + h_c + nadph_c --> C10HACP_c + nadp_c	1.1.1.100,1.1.1.-,2.3.1.85,2.3.1.86	3614.83	8.31e-06	inf
								217	R468_num2	0.03003	actACP_c + h_c + nadph_c --> C4HACP_c + nadp_c	1.1.1.100,1.1.1.-,2.3.1.85,2.3.1.86	3614.83	8.31e-06	inf
								218	R482_num2	0.03003	C80ACP_c + h_c + malACP_c --> ACP_c + C10OACP_c + co2_c	2.3.1.41,2.3.1.85,2.3.1.86,2.3.1.179	3614.83	8.31e-06	inf
								219	R488_num2	0.03003	C12OACP_c + h_c + nadph_c --> C12HACP_c + nadp_c	1.1.1.100,1.1.1.-,2.3.1.85,2.3.1.86	3614.83	8.31e-06	inf
								220	R477_num2	0.03003	C60ACP_c + h_c + malACP_c --> ACP_c + C8OACP_c + co2_c	2.3.1.41,2.3.1.85,2.3.1.86,2.3.1.179	3614.83	8.31e-06	inf
								221	R478_num2	0.03003	C8OACP_c + h_c + nadph_c --> C8HACP_c + nadp_c	1.1.1.100,1.1.1.-,2.3.1.85,2.3.1.86	3614.83	8.31e-06	inf
								222	R487_num2	0.03003	C100ACP_c + h_c + malACP_c --> ACP_c + C12OACP_c + co2_c	2.3.1.41,2.3.1.85,2.3.1.86,2.3.1.179	3614.83	8.31e-06	inf
								223	R1373_reverse	0.0172172	cbasp_c + h_c --> dhor__S_c + h2o_c		2135.29	8.06e-06	10
								224	R1370	0.0170385	10fthf_c + gar_c --> fgam_c + h_c + thf_c	2.1.2.2	2178.72	7.82e-06	10
								225	R824_num2	0.00664083	0.3211 C160ACP_c + 0.0606 C180ACP_c + 0.3061 C181ACP_c + 0.3122 C182ACP_c + glyc3p_c --> ACP_c + CLAGL3P_c	2.3.1.15	852.026	7.79e-06	10
								226	R499_num5	0.03003	C16HACP_c --> C16DACP_c + h2o_c	2.3.1.85,2.3.1.86,2.3.1.-,4.2.1.59	4008.26	7.49e-06	inf
								227	R500_num5	0.03003	C16DACP_c + h_c + nadph_c --> C160ACP_c + nadp_c	1.3.1.10,1.3.1.39,1.3.1.104,1.3.1.-	4008.26	7.49e-06	inf
								228	R495_num5	0.03003	C14DACP_c + h_c + nadph_c --> C140ACP_c + nadp_c	1.3.1.10,1.3.1.39,1.3.1.104,1.3.1.-	4008.26	7.49e-06	inf
								229	R494_num5	0.03003	C14HACP_c --> C14DACP_c + h2o_c	2.3.1.85,2.3.1.86,2.3.1.-,4.2.1.59	4008.26	7.49e-06	inf
								230	R490_num5	0.03003	C12DACP_c + h_c + nadph_c --> dodecacp_c + nadp_c	1.3.1.10,1.3.1.39,1.3.1.104,1.3.1.-	4008.26	7.49e-06	inf
								231	R475_num5	0.03003	C6DACP_c + h_c + nadph_c --> C60ACP_c + nadp_c	1.3.1.10,1.3.1.39,1.3.1.104,1.3.1.-	4008.26	7.49e-06	inf
								232	R470_num5	0.03003	C4DACP_c + h_c + nadph_c --> C40ACP_c + nadp_c	1.3.1.10,1.3.1.39,1.3.1.104,1.3.1.-	4008.26	7.49e-06	inf
								233	R480_num5	0.03003	C8DACP_c + h_c + nadph_c --> C80ACP_c + nadp_c	1.3.1.10,1.3.1.39,1.3.1.104,1.3.1.-	4008.26	7.49e-06	inf
								234	R469_num5	0.03003	C4HACP_c --> C4DACP_c + h2o_c	2.3.1.85,2.3.1.86,2.3.1.-,4.2.1.59	4008.26	7.49e-06	inf
								235	R479_num5	0.03003	C8HACP_c --> C8DACP_c + h2o_c	2.3.1.85,2.3.1.86,2.3.1.-,4.2.1.59	4008.26	7.49e-06	inf
								236	R484_num5	0.03003	C10HACP_c --> C10DACP_c + h2o_c	2.3.1.85,2.3.1.86,2.3.1.-,4.2.1.59	4008.26	7.49e-06	inf
								237	R485_num5	0.03003	C10DACP_c + h_c + nadph_c --> C100ACP_c + nadp_c	1.3.1.10,1.3.1.39,1.3.1.104,1.3.1.-	4008.26	7.49e-06	inf
								238	R489_num5	0.03003	C12HACP_c --> C12DACP_c + h2o_c	2.3.1.85,2.3.1.86,2.3.1.-,4.2.1.59	4008.26	7.49e-06	inf
								239	R474_num5	0.03003	C6HACP_c --> C6DACP_c + h2o_c	2.3.1.85,2.3.1.86,2.3.1.-,4.2.1.59	4008.26	7.49e-06	inf
								240	R466_num5	0.03003	ACP_c + accoa_c --> acACP_c + coa_c	2.3.1.38,2.3.1.85,2.3.1.86,2.3.1.-	4008.26	7.49e-06	10
								241	R1426_reverse	0.00481151	dudp_c + h_c + ump_c --> dutp_c + uri_c		673.8	7.14e-06	10
								242	R761_num2	0.00791712	h_c + nadph_c + rib__D_c --> nadp_c + rbt_c	1.1.1.21	1129.47	7.01e-06	10
								243	R235	0.0696768	cbp_m + orn_m --> citr__L_m + h_m + pi_m	2.1.3.3	10162.7	6.86e-06	10
								244	R1665	0.00373085	paps_c + trdrd_c --> 2.0 h_c + pap_c + so3_c + trdox_c	1.8.4.8	568.662	6.56e-06	10
								245	R1420	0.00481151	datp_c + uri_c --> dadp_c + h_c + ump_c	2.7.1.48	781.905	6.15e-06	10
								246	R936	0.00900035	for_c + h_c + o2_c --> co2_c + h2o2_c	1.17.1.9	1483.65	6.07e-06	10
								247	R215_num1	0.0597708	1pyr5c_c + 2.0 h_c + nadph_c --> nadp_c + pro__L_c	1.5.1.2	9992.5	5.98e-06	10
								248	R505_num1	0.0208966	C18DACP_c + h_c + nadph_c --> C180ACP_c + nadp_c	1.3.1.9	3496.79	5.98e-06	inf
								249	R1357_num2	0.0361996	gdp_c + h_c + pep_c --> gtp_c + pyr_c	2.7.1.40	6213.02	5.83e-06	10
								250	R503_num2	0.0208966	C18OACP_c + h_c + nadph_c --> C18HACP_c + nadp_c	1.1.1.100,2.3.1.-	3614.83	5.78e-06	inf
								251	R731	0.0128907	f6p_c + h_c + nadh_c --> mnl1p_c + nad_c	1.1.1.17	2443.15	5.28e-06	10
								252	R754_num2	0.00993949	gtp_c + h_c + man1p_c --> gdpmann_c + ppi_c	2.7.7.13	1983.93	5.01e-06	10
								253	R1719_reverse_num2	0.00993949	f6p_c --> man6p_c		2162.31	4.6e-06	10
								254	R1347_reverse_num1	0.00373085	ap4a_c + so4_c --> aps_c + atp_c		871.261	4.28e-06	10
								255	R24	0.00373085	h2o_c + pap_c --> amp_c + pi_c	3.1.3.7,3.1.3.97	894.31	4.17e-06	10
								256	R395_num2	0.00236716	accoa_c + hom__L_c --> achms_c + coa_c	2.3.1.31	582.765	4.06e-06	10
								257	R903	0.00236716	4pasp_c + h_c + nadph_c --> aspsa_c + nadp_c + pi_c	1.2.1.11	602.965	3.93e-06	10
								258	R1609	0.00900035	fecost_c --> epist_c		2301.17	3.91e-06	10
								259	R915	0.00236716	asp__L_c + atp_c --> 4pasp_c + adp_c	2.7.2.4	672.064	3.52e-06	10
								260	R820_num2	0.00299509	0.3211 C160ACP_c + 0.0606 C180ACP_c + 0.3061 C181ACP_c + 0.3122 C182ACP_c + glyc3p_c --> ACP_c + PEAGL3P_c	2.3.1.15	852.026	3.52e-06	10
								261	R1203	0.00604655	nadp_c + pphn_c --> 34hpp_c + co2_c + nadph_c	1.3.1.13	1854.5	3.26e-06	10
								262	R1377	0.0142066	atp_c + ump_c --> adp_c + udp_c	2.7.4.4,2.7.4.14,2.7.4.22	4750.16	2.99e-06	10
								263	R822_num2	0.00247663	0.3211 C160ACP_c + 0.0606 C180ACP_c + 0.3061 C181ACP_c + 0.3122 C182ACP_c + glyc3p_c --> ACP_c + PCAGL3P_c	2.3.1.15	852.026	2.91e-06	10
								264	R1518	0.000147621	h_c + pmtcoa_c + ser__L_c --> 3dsphgn_c + co2_c + coa_c	2.3.1.50	53.6144	2.75e-06	10
								265	R173	0.00136369	TRNA_c + atp_c + cys__L_c --> TRNACYS_c + amp_c + ppi_c	6.1.1.16	517.375	2.64e-06	10
								266	R945_num5	0.0189373	glu__L_c + imacp_c --> akg_c + hisp_c	2.6.1.9	7679.01	2.47e-06	10
								267	R835	0.0153469	dhap_c + h_c + nadh_c --> glyc3p_c + nad_c	1.1.1.8,1.1.1.94	6742	2.28e-06	10
								268	R830_num2	0.00186187	0.2291 C160ACP_c + 0.0795 C180ACP_c + 0.2979 C181ACP_c + 0.3935 C182ACP_c + glyc3p_c --> ACP_c + MAGLYP_c	2.3.1.15	852.026	2.19e-06	10
								269	R832_num2	0.0016459	DAGLYP_c + h2o_c --> DAGLY_c + pi_c	3.1.3.4,3.1.3.81	757.069	2.17e-06	10
								270	R2182_reverse_num2	0.00509969	dctp_m --> dctp_c		2366.73	2.15e-06	10
								271	R97_reverse_num1	0.00791712	h_c + nadh_c + rbl__D_c --> abt__D_c + nad_c		3687.61	2.15e-06	10
								272	R811_num2	0.00139714	0.2291 C160ACP_c + 0.0795 C180ACP_c + 0.2979 C181ACP_c + 0.3935 C182ACP_c + DAGLY_c --> ACP_c + tagho_c	2.3.1.20	773.234	1.81e-06	10
								273	R187_num3	0.00236716	TRNA_c + atp_c + met__L_c --> TRNAMET_c + amp_c + ppi_c	6.1.1.10	1380.85	1.71e-06	10
								274	R1360_num2	0.00962302	dadp_c + h_c + pep_c --> datp_c + pyr_c	2.7.1.40	6030.79	1.6e-06	10
								275	R1313	0.00142157	amp_c + ctp_c --> adp_c + cdp_c	2.7.4.3	905.173	1.57e-06	10
								276	R1455_num1	0.00236716	ac_c + atp_c + coa_c --> accoa_c + amp_c + ppi_c	6.2.1.1	1696.58	1.4e-06	10
								277	R1338_num1	0.00373085	adp_c + atp_c + h_c --> ap4a_c + pi_c	2.7.7.53	2854.37	1.31e-06	10
								278	R55	0.613411	g6p_c + nadp_c --> 6pgl_c + h_c + nadph_c	1.1.1.49,1.1.1.363	495843	1.24e-06	inf
								279	R904	0.00236716	aspsa_c + h_c + nadh_c --> hom__L_c + nad_c	1.1.1.3	2060.52	1.15e-06	10
								280	R1410_num2	0.00509969	atp_m + dcdp_m --> adp_m + dctp_m	2.7.4.6	4637.98	1.1e-06	10
								281	R517	0.000124585	PROPACP_c + 2.0 h_c + malACP_c + 2.0 nadph_c --> ACP_c + C50ACP_c + co2_c + h2o_c + 2.0 nadp_c	2.3.1.85	113.753	1.1e-06	10
								282	R522	0.000124585	C50ACP_c + 3.0 h_c + malACP_c + 2.0 nadph_c --> ACP_c + C70ACP_c + co2_c + h2o_c + 2.0 nadp_c	2.3.1.85	113.753	1.1e-06	10
								283	R527	0.000124585	C70ACP_c + 3.0 h_c + malACP_c + 2.0 nadph_c --> ACP_c + C90ACP_c + co2_c + h2o_c + 2.0 nadp_c	2.3.1.85	113.753	1.1e-06	10
								284	R532	0.000124585	C90ACP_c + 3.0 h_c + malACP_c + 2.0 nadph_c --> ACP_c + C110ACP_c + co2_c + h2o_c + 2.0 nadp_c	2.3.1.85	113.753	1.1e-06	10
								285	R542	0.000124585	C130ACP_c + 3.0 h_c + malACP_c + 2.0 nadph_c --> ACP_c + C150ACP_c + co2_c + h2o_c + 2.0 nadp_c	2.3.1.85	113.753	1.1e-06	10
								286	R547	0.000124585	C150ACP_c + 3.0 h_c + malACP_c + 2.0 nadph_c --> ACP_c + C170ACP_c + co2_c + h2o_c + 2.0 nadp_c	2.3.1.85	113.753	1.1e-06	10
								287	R537	0.000124585	C110ACP_c + 3.0 h_c + malACP_c + 2.0 nadph_c --> ACP_c + C130ACP_c + co2_c + h2o_c + 2.0 nadp_c	2.3.1.85	113.753	1.1e-06	10
								288	R584_num1	0.000252328	C180ACP_c + coa_c --> ACP_c + stcoa_c	2.3.1.38	240.666	1.05e-06	10
								289	R847	0.00103965	h2o_c + pgp_EC_c --> pglycho_c + pi_c	3.1.3.27	1012.36	1.03e-06	10
								290	R894	0.00136369	h2s_c + ser__L_c --> cys__L_c + h2o_c	4.2.1.22	1509.69	9.03e-07	10
								291	R839_num2	0.00299509	PEPA_c + ctp_c + h_c --> PECDPDG_c + ppi_c	2.7.7.41	3577.49	8.37e-07	10
								292	R1524	0.000124585	C171COA_c + 4.0 h_c + ser__L_c --> C191DHSPH_c + co2_c + coa_c	2.3.1.50	162.642	7.66e-07	10
								293	R104	4.55558	mal__L_m + nad_m --> h_m + nadh_m + oaa_m	1.1.1.37,1.1.1.299	6.21185e+06	7.33e-07	inf
								294	R926_num2	0.00450018	2.0 h2o2_c --> 2.0 h2o_c + o2_c	1.11.1.6,1.11.1.21	6424.47	7e-07	inf
								295	R842_num2	0.00247663	PCPA_c + ctp_c + h_c --> PCCDPDG_c + ppi_c	2.7.7.41	3577.49	6.92e-07	10
								296	R1382_reverse	0.00367812	atp_c + cmp_c --> adp_c + cdp_c		5679.1	6.48e-07	10
								297	R845_num2	0.00216895	CLPA_c + ctp_c + h_c --> CLCDPDG_c + ppi_c	2.7.7.41	3577.49	6.06e-07	10
								298	R1521	9.06e-05	ser__L_c + stcoa_c --> C20DHSPH_c + co2_c + coa_c	2.3.1.50	162.642	5.57e-07	10
								299	R621_num5	0.000130281	atp_c + coa_c + hdca_c --> amp_c + pmtcoa_c + ppi_c	6.2.1.3	241.71	5.39e-07	10
								300	R512_num1	0.000124585	ACP_c + ppcoa_c --> PROPACP_c + coa_c	2.3.1.38	240.666	5.18e-07	10
								301	R583_num1	0.000124585	C171ACP_c + coa_c --> ACP_c + C171COA_c	2.3.1.38	240.666	5.18e-07	10
								302	R605_num5	0.000113364	atp_c + coa_c + ocdcea_c --> amp_c + ocdce9coa_c + ppi_c	6.2.1.3	234.62	4.83e-07	10
								303	R606_num5	0.000103377	atp_c + coa_c + lnlc_c --> amp_c + lnlccoa_c + ppi_c	6.2.1.3	234.62	4.41e-07	10
								304	R1873	2.54e-05	DGDMIPC_c + udpgal_c --> TGDMIPC_c + h_c + udp_c		57.8102	4.4e-07	10
								305	R1871	2.54e-05	DMIPC_c + udpgal_c --> GDMIPC_c + h_c + udp_c		57.8102	4.4e-07	10
								306	R1872	2.54e-05	GDMIPC_c + udpgal_c --> DGDMIPC_c + h_c + udp_c		57.8102	4.4e-07	10
								307	R586_reverse_num1	0.000103377	ACP_c + lnlccoa_c --> C182ACP_c + coa_c		240.666	4.3e-07	10
								308	R818_num2	0.000332809	0.3211 C160ACP_c + 0.0606 C180ACP_c + 0.3061 C181ACP_c + 0.3122 C182ACP_c + glyc3p_c --> ACP_c + PSAGL3P_c	2.3.1.15	852.026	3.91e-07	10
								310	R851_num1	0.000640677	PE_c --> LPE_c + 0.3211 hdca_c + 0.3122 lnlc_c + 0.0606 ocdca_c + 0.3061 ocdcea_c	3.1.1.4	1907.62	3.36e-07	10
								311	R585_num1	6.81e-05	C181ACP_c + coa_c --> ACP_c + ocdce9coa_c	2.3.1.38	240.666	2.83e-07	10
								312	R782_reverse_num2	0.0126385	udpg_c --> udpgal_c		58336	2.17e-07	10
								313	R837_num2	0.000332809	PSPA_c + ctp_c + h_c --> PSCDPDG_c + ppi_c	2.7.7.41	3577.49	9.3e-08	10
								314	R604_num5	1.96e-05	atp_c + coa_c + ocdca_c --> amp_c + ppi_c + stcoa_c	6.2.1.3	234.62	8.37e-08	10
								315	R2334	0.000124585	coa_c --> coa_m		2074.94	6e-08	10
								316	R1519_num2	0.000147621	3dsphgn_c + h_c + nadph_c --> nadp_c + sphgn_c	1.1.1.102	2574.14	5.73e-08	10
								317	R1720_num2	0.000215978	MAGLYP_c + h2o_c --> MAGLY_c + pi_c	3.1.3.2	4030.13	5.36e-08	10
								318	R1525_num2	0.000124585	C191DHSPH_c + nadph_c --> C191SPH_c + h_c + nadp_c	1.1.1.102	5450.39	2.29e-08	10
								319	R1001	0.000124585	2obut_m + coa_m + nad_m --> co2_m + nadh_m + ppcoa_m		6887.07	1.81e-08	inf
								320	R1522_num2	9.06e-05	C20DHSPH_c + h_c + nadph_c --> C20SPH_c + nadp_c	1.1.1.102	5450.39	1.66e-08	10
								321	R158_num2	0.000464409	uacgam_c --> udpacgal_c	5.1.3.2,5.1.3.7	58336	7.96e-09	10
Mal target
mal_L_Enhancing_TurNup								mal_LWeakness_TurNup
	Unnamed: 0	fluxes	equ	ec-code	kcat_MW	E	changeradio		Unnamed: 0	fluxes	equ	ec-code	kcat_MW	E	changeradio
21	R2266_reverse_num3	4.34136	h_c + mal__L_c --> h_e + mal__L_e		5752.91	0.000754637	9.79693	0	R2158	4.82056	4.0 He_m + 2.0 ficytC_m + qh2_m --> 2.0 FERO_m + 4.0 He_i + 2.0 h_m + q_m		169.705	0.0284055	12.1206
10	R1037_reverse	3.94921	fald_c + h_c + nadh_c --> meoh_c + nad_c		2531.61	0.00155996	inf	1	R2157	10.1492	4.0 He_m + h_m + nadh_m + q_m --> 4.0 He_i + nad_m + qh2_m	1.6.5.9	574.186	0.0176759	14.7739
7	R2074_num4	3.44781	h2o2_c + meoh_c --> fald_c + 2.0 h2o_c	1.11.1.6	1883.87	0.00183017	inf	2	R2159	5.23346	2.0 FERO_m + 4.0 He_m + 2.0 h_m + 0.5 o2_m --> 4.0 He_i + 2.0 ficytC_m + h2o_m	1.7.2.1,7.1.1.9	516.962	0.0101235	13.1587
8	R2250_num6	3.0676	glc__D_e --> glc__D_c		1939.39	0.00158174	53.9713	3	R46	2.89943	coa_m + nad_m + pyr_m --> accoa_m + co2_m + h_m + nadh_m	1.2.4.1	334.55	0.00866666	5.50576
28	R72	3.02519	g6p_B_c + nad_c --> 6pgl_c + h_c + nadh_c	1.1.1.363,1.1.1.388	10824	0.000279489	inf	4	R2160	17.7791	4.5454 He_i + adp_m + h_m + pi_m --> 4.5454 He_m + atp_m + h2o_m	7.1.2.2	3559.99	0.00499414	13.6287
11	R60	3.02519	6pgl_c + h2o_c --> 6pgc_c + h_c	3.1.1.31	2017.12	0.00149976	4.93176	5	R2165	18.7404	adp_c + atp_m --> adp_m + atp_c		5335.58	0.00351234	inf
39	R56_num3	3.02519	6pgc_c + nadp_c --> co2_c + nadph_c + ru5p__D_c	1.1.1.44,1.1.1.351	36800.5	8.22e-05	4.93176	7	R112	1.26963	adp_m + pi_m + succoa_m --> atp_m + coa_m + succ_m	6.2.1.5	411.293	0.00308691	3.49134
2	R1963	2.9438	h_c + nadph_c + o2_c --> h2o2_c + nadp_c		789.386	0.00372923	inf	8	R1974	0.2573	0.0097602 amp_c + 0.13641 atp_c + 0.016694 cmp_c + 0.01794 gmp_c + 0.080349 h2o_c + 0.011701 ump_c --> RNA_c + 0.13641 adp_c + 0.13641 pi_c		86.7111	0.00296732	10
0	R107	2.76103	atp_c + co2_c + h2o_c + pyr_c --> adp_c + 2.0 h_c + oaa_c + pi_c	6.4.1.1	493.872	0.00559058	2.72454	9	R2306_reverse_num2	18.7627	h_c + pi_c --> h_m + pi_m		6457.87	0.0029054	8407.38
186	R54	2.00937	ru5p__D_c --> xu5p__D_c	5.1.3.1	941860	2.13e-06	6.0038	12	R1016	0.083288	L2aadp_m + 2.0 h_m + nadh_m --> L2aadp6sa_m + h2o_m + nad_m	1.2.1.31	43.2474	0.00192585	10
22	R108	1.63735	atp_m + co2_m + h2o_m + pyr_m --> adp_m + 2.0 h_m + oaa_m + pi_m	6.4.1.1	2664.25	0.000614563	inf	14	R118	1.26963	akg_m + coa_m + nad_m --> co2_m + nadh_m + succoa_m	1.2.4.2	780.237	0.00162723	3.49134
42	R58_reverse	1.01582	ru5p__D_c --> R5P_c		15871.6	6.4e-05	3.6445	15	R145	1.11519	akg_c + gln__L_c + h_c + nadh_c --> 2.0 glu__L_c + nad_c	1.4.1.14	897.498	0.00124255	10
5	R61	1.00805	R5P_c + xu5p__D_c --> g3p_c + s7p_c	2.2.1.1,2.2.1.3	390.601	0.00258076	5.0159	16	R254_num1	1.39597	atp_c + glu__L_c + nh4_c --> adp_c + gln__L_c + h_c + pi_c	6.3.1.2	1230.81	0.00113419	10
33	R62_num1	1.00805	g3p_c + s7p_c --> e4p_c + f6p_c	2.2.1.2	5551.92	0.000181567	5.0159	18	R2313	2.38107	fum_m + succ_c --> fum_c + succ_m		2313.41	0.00102925	49.3887
3	R351	1.00132	e4p_c + xu5p__D_c --> f6p_c + g3p_c	2.2.1.1	317.127	0.00315748	7.48863	19	R1632	0.00900035	2.0 frdp_c + h_c + nadph_c --> nadp_c + 2.0 ppi_c + sql_c	2.5.1.21,2.5.1.96,2.5.1.103	11.0218	0.000816597	10
16	R1080	0.629608	h_c + nadh_m + nadp_m --> h_m + nad_m + nadph_m	1.6.1.1,1.6.1.2,1.6.1.3	670.857	0.000938513	inf	21	R2325	0.532302	glu__L_c + h_c --> glu__L_m + h_m		817.218	0.000651359	10
15	R17	0.58739	fadh2_m + q_m --> fad_m + h_m + qh2_m	1.5.5.1	525.866	0.001117	inf	22	R2314	1.88162	mal__L_c + succ_m --> mal__L_m + succ_c		2972.44	0.000633023	inf
34	R687_reverse	0.587378	h_m + nadph_m + td2coa_m --> nadp_m + tdcoa_m		3480.71	0.000168753	inf	23	R2312_reverse	1.79284	oaa_m --> oaa_c		3418.03	0.000524523	1.58753
18	R1038	0.501391	meoh_c + o2_c --> fald_c + h2o2_c	1.1.3.13	579.432	0.000865315	inf	24	R15_num2	0.412896	2.0 ficytC_m + nadph_c --> 2.0 FERO_m + h_c + nadp_c	1.6.2.4	801.785	0.000514971	inf
13	R110_reverse	0.423158	fum_c + h2o_c --> mal__L_c		336.831	0.00125629	inf	27	R1569	0.0584071	h2o_c + tre6p_c --> pi_c + tre_c	3.1.3.12	117.462	0.000497244	10
35	R1276	0.142578	amp_c + atp_c --> 2.0 adp_c	2.7.4.3	989.731	0.000144057	inf	28	R1015	0.083288	accoa_m + akg_m + h2o_m --> HCIT_m + coa_m + h_m	2.3.3.14	169.977	0.000489995	10
60	R2311_reverse	0.075991	akg_m --> akg_c		2586.36	2.94e-05	inf	29	R1568	0.0584071	g6p_c + udpg_c --> h_c + tre6p_c + udp_c	2.4.1.15	119.888	0.000487182	10
64	R496	0.003003	dodecacp_c + 3.0 h_c + malACP_c + 2.0 nadph_c --> ACP_c + C140ACP_c + co2_c + h2o_c + 2.0 nadp_c	2.3.1.85	113.753	2.64e-05	inf	30	R1368	0.0262601	dcamp_c --> amp_c + fum_c	4.3.2.2	54.4268	0.000482484	10
65	R476	0.003003	C40ACP_c + 3.0 h_c + malACP_c + 2.0 nadph_c --> ACP_c + C60ACP_c + co2_c + h2o_c + 2.0 nadp_c	2.3.1.85	113.753	2.64e-05	inf	31	R1003_num1	0.083288	HCIT_m --> b124tc_m + h2o_m	4.2.1.114,4.2.1.-	174.537	0.000477194	10
66	R481	0.003003	C60ACP_c + 3.0 h_c + malACP_c + 2.0 nadph_c --> ACP_c + C80ACP_c + co2_c + h2o_c + 2.0 nadp_c	2.3.1.85	113.753	2.64e-05	inf	32	R1836	0.102611	3mob_m + accoa_m + h2o_m --> 3c3hmp_m + coa_m + h_m	2.3.3.13	223.179	0.00045977	10
67	R486	0.003003	C80ACP_c + 3.0 h_c + malACP_c + 2.0 nadph_c --> ACP_c + C100ACP_c + co2_c + h2o_c + 2.0 nadp_c	2.3.1.85	113.753	2.64e-05	inf	33	R923_num1	0.482233	icit_x --> glx_x + succ_x	4.1.3.1	1056.69	0.000456363	10.0026
68	R491	0.003003	C100ACP_c + 3.0 h_c + malACP_c + 2.0 nadph_c --> ACP_c + co2_c + dodecacp_c + h2o_c + 2.0 nadp_c	2.3.1.85	113.753	2.64e-05	inf	35	R22_num1	0.231979	BCCP_c + atp_c + co2_c + h2o_c --> adp_c + carP_c + 2.0 h_c + pi_c	6.3.4.14	556.812	0.00041662	10
69	R501	0.003003	C140ACP_c + 3.0 h_c + malACP_c + 2.0 nadph_c --> ACP_c + C160ACP_c + co2_c + h2o_c + 2.0 nadp_c	2.3.1.85	113.753	2.64e-05	inf	36	R619_num1	0.231979	accoa_c + carP_c --> BCCP_c + malcoa_c	6.4.1.2	556.812	0.00041662	10
70	R471	0.003003	acACP_c + 2.0 h_c + malACP_c + 2.0 nadph_c --> ACP_c + C40ACP_c + co2_c + h2o_c + 2.0 nadp_c	2.3.1.85	113.753	2.64e-05	inf	37	R431	0.0185284	5mthf_c + hcys__L_c --> met__L_c + thf_c	2.1.1.13	45.267	0.000409314	10
87	R506	0.00208966	C160ACP_c + 3.0 h_c + malACP_c + 2.0 nadph_c --> ACP_c + C180ACP_c + co2_c + h2o_c + 2.0 nadp_c	2.3.1.85	113.753	1.84e-05	inf	39	R1378_num2	1.82723	atp_c + udp_c --> adp_c + utp_c	2.7.4.6	4778.12	0.000382417	45.5151
101	R1374	0.00172172	dhor__S_c + o2_c --> h2o2_c + orot_c	1.3.98.1	135.7	1.27e-05	inf	40	R1822	0.157699	ACLAC_m + h_m + nadph_m --> 23dhmb_m + nadp_m	1.1.1.86,5.4.99.3	426.803	0.000369489	9.99211
227	R1420	0.000481151	datp_c + uri_c --> dadp_c + h_c + ump_c	2.7.1.48	781.905	6.15e-07	inf	41	R1608	0.00900035	amet_c + zymst_c --> ahcys_c + fecost_c + h_c	2.1.1.41	24.5043	0.000367297	10
274	R1858	1.25e-05	fad_m + h_m + ibcoa_m --> 2mp2coa_m + fadh2_m		212.382	5.87e-08	inf	42	R642_num5	0.0540021	2.0 accoa_c --> aacoa_c + coa_c	2.3.1.9,2.3.1.16	148.108	0.000364613	10
279	R1032	1.25e-05	3mob_m + coa_m + nad_m --> co2_m + ibcoa_m + nadh_m	1.2.4.4	247.753	5.03e-08	inf	43	R1869	0.020108	udpg_c --> PSNIG_c + udp_c		57.8102	0.000347828	10
251	R1263	1.25e-05	coa_m + h2o_m + mmtsa_m + nad_m --> h_m + hco3_m + nadh_m + ppcoa_m	1.2.1.27	59.6998	2.09e-07	inf	44	R117_num1	1.28779	icit_m + nad_m --> akg_m + co2_m + nadh_m	1.1.1.41,1.1.1.286	3709.1	0.000347197	3.1588
286	R1847	1.25e-05	h2o_m + hibcoa_m --> 3hib_m + coa_m + h_m	3.1.2.4	293.642	4.24e-08	inf	45	R1583	0.162665	udpg_c --> 13GLUCAN_c + udp_c		470.604	0.000345652	10
291	R1839_reverse	1.25e-05	2mp2coa_m + h2o_m --> hibcoa_m		669.005	1.86e-08	inf	47	R802	0.422178	icit_m + nadp_m --> akg_m + co2_m + nadph_m	1.1.1.42	1360.65	0.000310277	inf
298	R1002	1.25e-05	3hib_m + nad_m --> h_m + mmtsa_m + nadh_m	1.1.1.31	2456.8	5.07e-09	inf	50	R1824_num1	0.102611	2ippm_m + h2o_m --> 3c2hmp_m	4.2.1.33	345.833	0.000296707	10
304	R81_reverse_num2	3.29e-15	nadp_c + xylt_c --> h_c + nadph_c + xylu__L_c		724.155	4.54e-18	inf	51	R2326	0.75991	akg_m + mal__L_c --> akg_c + mal__L_m		2586.36	0.000293814	inf
305	R80_reverse_num2	3.29e-15	h_c + nadh_c + xylu__L_c --> abt_c + nad_c		4937.58	6.66e-19	inf	52	R1823_num1	0.102611	3c3hmp_m --> 2ippm_m + h2o_m	4.2.1.33	367.048	0.000279558	10
								53	R1367	0.0262601	asp__L_c + gtp_c + imp_c --> dcamp_c + gdp_c + 2.0 h_c + pi_c	6.3.4.4	94.6577	0.000277422	10
								54	R1604	0.00900035	2.0 h_c + lanost_c + 3.0 nadph_c + 3.0 o2_c --> DCTOL_c + for_c + 4.0 h2o_c + 3.0 nadp_c	1.14.14.154	33.3147	0.000270162	10
								55	R1870	0.015155	udpg_c --> NIG_c + udp_c		57.8102	0.00026215	10
								56	R237_num2	0.129448	acglu_m + atp_m --> acg5p_m + adp_m	2.7.2.8	493.913	0.000262086	10
								57	R192	0.0445644	TRNA_c + atp_c + phe__L_c --> TRNAPHE_c + amp_c + ppi_c	6.1.1.20	170.577	0.000261257	10
								58	R1611	0.00900035	DEHYD_c + nadph_c --> ergtetrol_c + 3.0 h_c + nadp_c	1.14.19.41	34.7482	0.000259016	10
								59	R1692	0.0540021	5pmev_c + atp_c --> 5dpmev_c + adp_c	2.7.4.2	209.547	0.000257709	10
								60	R74	0.294749	g1p_c + h_c + utp_c --> ppi_c + udpg_c	2.7.7.9,2.7.7.64	1156.78	0.000254802	10
								61	R38_reverse	0.980632	g6p_A_c --> g6p_c		3869.59	0.00025342	26.7041
								62	R39_reverse	0.980632	g6p_B_c --> g6p_A_c		3869.59	0.00025342	26.7041
								63	R128	0.482233	ala__L_c + glx_c --> gly_c + pyr_c	2.6.1.44	1999.38	0.000241191	10.0026
								64	R21_num1	0.589192	h_c + nadh_c + nh4_c + pyr_c --> ala__L_c + h2o_c + nad_c	1.4.1.1,1.4.1.2,1.4.1.3,1.4.1.4	2595.3	0.000227022	10.0021
								65	R1274	0.0170385	25aics_c --> aicar_c + fum_c	4.3.2.2	77.7955	0.000219016	10
								66	R159	0.0973121	acgam6p_c --> acgam1p_c	5.4.2.3	451.656	0.000215456	10
								68	R1205	0.0166473	anth_c + prpp_c --> ppi_c + pran_c	2.4.2.18	77.7894	0.000214005	10
								69	R1004_num1	0.083288	b124tc_m + h2o_m --> hicit_m	4.2.1.36,4.2.1.114	389.565	0.000213797	10
								70	R53_num3	0.0698403	R5P_c + atp_c --> amp_c + h_c + prpp_c	2.7.6.1	338.606	0.000206258	10
								71	R210	0.0597708	akg_c + orn__L_c --> glu5sa_c + glu__L_c	2.6.1.13	299.128	0.000199817	10
								73	R255_num1	0.0868941	2.0 atp_m + hco3_m + nh4_m --> 2.0 adp_m + cbp_m + 2.0 h_m + pi_m	6.3.4.16	468.502	0.000185472	10
								74	R185_num1	0.102611	TRNA_c + atp_c + leu__L_c --> TRNALEU_c + amp_c + ppi_c	6.1.1.4	573.593	0.000178892	10
								75	R214	0.0597708	glu5sa_c --> 1pyr5c_c + h2o_c + h_c	2.6.1.13	335.704	0.000178046	10
								76	R174_num2	0.113804	TRNA_c + atp_c + gln__L_c --> TRNAGLN_c + amp_c + ppi_c	6.1.1.18	667.01	0.000170618	10
								77	R1825	0.102611	3c2hmp_m + nad_m --> 3c4mop_m + h_m + nadh_m	1.1.1.85	624.615	0.000164279	10
								78	R186_num1	0.083288	TRNA_c + atp_c + lys__L_c --> TRNALYS_c + amp_c + ppi_c	6.1.1.6	518.899	0.000160509	10
								79	R1835_num3	0.157699	23dhmb_m --> 3mob_m + h2o_m	4.2.1.9	1073	0.00014697	9.99211
								80	R1188	0.0445644	glu__L_c + phpyr_c --> akg_c + phe__L_c	2.6.1.1,2.6.1.5,2.6.1.9,2.6.1.57	305.038	0.000146094	10
								81	R239_num2	0.129448	acg5sa_m + glu__L_m --> acorn_m + akg_m	2.6.1.11	908.566	0.000142475	10
								82	R989	0.051743	2ahbut_m + h_m + nadph_m --> 23dhmp_m + nadp_m	1.1.1.383	364.574	0.000141927	10
								83	R134_num1	0.0973121	f6p_c + gln__L_c --> gam6p_c + glu__L_c	2.6.1.16	700.238	0.00013897	10
								84	R25	0.2573	0.2619 atp_c + 0.0187 damp_c + 0.01982 dcmp_c + 0.01982 dgmp_c + 0.0187 dtmp_c + 0.1849 h2o_c --> DNA_c + 0.2619 adp_c + 0.2619 pi_c	2.7.7.7,2.7.7.31,2.7.7.49	1970.7	0.000130563	10
								85	R1680	0.0540021	aacoa_c + accoa_c + h2o_c --> H3MCOA_c + coa_c + h_c	2.3.3.10	428.813	0.000125934	10
								86	R2310_reverse	0.521328	cit_m + h_m --> cit_c + h_c		4196.89	0.000124218	10
								87	R1693	0.0540021	5dpmev_c + atp_c --> adp_c + co2_c + ipdp_c + pi_c	4.1.1.33	463.628	0.000116477	10
								88	R1658	0.014065	g6p_c --> mi3p__D_c	5.5.1.4	120.842	0.000116391	10
								89	R1207	0.0166473	2cpr5p_c + h_c --> 3ig3p_c + co2_c + h2o_c	4.1.1.48	148.955	0.000111761	10
								90	R1345	0.00971565	atp_c + nh4_c + xmp_c --> amp_c + gmp_c + 2.0 h_c + ppi_c		87.6313	0.00011087	10
								91	R1696_num2	0.0180007	grdp_c + ipdp_c --> frdp_c + ppi_c	2.5.1.10	164.474	0.000109444	10
								92	R166_num2	0.0551651	TRNA_c + asp__L_c + atp_c --> TRNAASP_c + amp_c + ppi_c	6.1.1.12,6.1.1.23	521.473	0.000105787	10
								93	R169_num1	0.0551651	TRNA_c + asn__L_c + atp_c --> TRNAASN_c + amp_c + ppi_c	6.1.1.22	521.473	0.000105787	10
								94	R184_num2	0.0550879	TRNA_c + atp_c + val__L_c --> TRNAVAL_c + amp_c + ppi_c	6.1.1.9	542.243	0.000101593	10
								95	R9	0.119563	h_c + pyr_c --> acald_c + co2_c	4.1.1.1	1200.44	9.96e-05	10.0104
								96	R939	0.0189373	atp_c + prpp_c --> ppi_c + prbatp_c	2.4.2.17	190.407	9.95e-05	10
								97	R441	0.0445644	h_c + pphn_c --> co2_c + h2o_c + phpyr_c	4.2.1.51	450.936	9.88e-05	10
								98	R171	0.0696768	TRNA_c + arg__L_c + atp_c --> TRNAARG_c + amp_c + ppi_c	6.1.1.19	706.135	9.87e-05	10
								99	R1201	0.0672582	3psme_c --> chor_c + pi_c	4.2.3.5	702.561	9.57e-05	10
								100	R177_num3	0.0697283	TRNA_c + atp_c + ser__L_c --> TRNASER_c + amp_c + ppi_c	6.1.1.11	734.129	9.5e-05	10
								101	R1695_num2	0.0180007	dmpp_c + ipdp_c --> grdp_c + ppi_c	2.5.1.1	190.871	9.43e-05	10
								102	R1122_num2	1.89736	h2o_c + ppi_c --> h_c + 2.0 pi_c	3.6.1.1	20589.3	9.22e-05	10
								103	R1691_num2	0.0540021	atp_c + mev__R_c --> 5pmev_c + adp_c + h_c	2.7.1.36	599.67	9.01e-05	10
								104	R901_reverse_num3	0.0936377	gly_c + h2o_c + mlthf_c --> ser__L_c + thf_c		1040.7	9e-05	10
								105	R504_num1	0.0208966	C18HACP_c --> C18DACP_c + h2o_c	4.2.1.59,4.2.1.-	240.666	8.68e-05	inf
								106	R1321	0.0161613	adn_c + atp_c --> adp_c + amp_c + h_c	2.7.1.20,2.7.1.74	186.464	8.67e-05	10
								107	R1830_num1	0.157699	h_m + 2.0 pyr_m --> ACLAC_m + co2_m	2.2.1.6	1823.84	8.65e-05	9.99211
								108	R1014_num1	0.083288	h2o_m + nad_m + saccrp__L_m --> akg_m + h_m + lys__L_m + nadh_m	1.5.1.7	1000.96	8.32e-05	10
								109	R1280_num1	0.00971565	h2o_c + imp_c + nad_c --> h_c + nadh_c + xmp_c	1.1.1.205	117.648	8.26e-05	10
								110	R1375	0.0172172	orot_c + prpp_c --> orot5p_c + ppi_c	2.4.2.10	211.328	8.15e-05	10
								111	R1206	0.0166473	pran_c --> 2cpr5p_c	5.3.1.24	207.942	8.01e-05	10
								112	R1244_num2	0.113804	TRNA_c + atp_c + glu__L_c --> TRNAGLU_c + amp_c + ppi_c	6.1.1.17,6.1.1.24	1425.02	7.99e-05	10
								113	R880	0.119563	acald_c + gly_c --> thr__L_c	4.1.2.5,4.1.2.48	1505.07	7.94e-05	10.0104
								115	R1107_num1	0.0185284	h_c + mlthf_c + nadph_c --> 5mthf_c + nadp_c	1.5.1.20	255.167	7.26e-05	10
								116	R151	0.0973121	acgam1p_c + h_c + utp_c --> ppi_c + uacgam_c	2.7.7.23	1393.75	6.98e-05	10
								117	R111	1.76908	q_m + succ_m --> fum_m + qh2_m	1.3.5.1	25354.3	6.98e-05	4.29532
								118	R152_num7	0.0968477	uacgam_c --> chtn_c + udp_c		1388.8	6.97e-05	10
								119	R165_num2	0.10696	TRNA_c + ala__L_c + atp_c --> TRNAALA_c + amp_c + ppi_c	6.1.1.7	1588.27	6.73e-05	10
								120	R866	0.0973121	accoa_c + gam6p_c --> acgam6p_c + coa_c + h_c	2.3.1.4	1475.35	6.6e-05	10
								121	R1461	0.00481151	dhf_c + h_c + nadph_c --> nadp_c + thf_c	1.5.1.5	73.1744	6.58e-05	10
								122	R1275	0.0359757	fprica_c --> h2o_c + imp_c	3.5.4.10	575.54	6.25e-05	10
								123	R400_num2	0.0161613	atp_c + h2o_c + met__L_c --> amet_c + pi_c + ppi_c	2.5.1.6	263.393	6.14e-05	10
								124	R465_num5	0.231979	ACP_c + malcoa_c --> coa_c + malACP_c	2.3.1.39,2.3.1.85,2.3.1.86,2.3.1.-	4008.26	5.79e-05	10
								125	R178	0.0820015	TRNA_c + atp_c + gly_c --> TRNAGLY_c + amp_c + ppi_c	6.1.1.14	1458.64	5.62e-05	10
								126	R401	0.0161613	ahcys_c + h2o_c --> adn_c + hcys__L_c	3.3.1.1	301.201	5.37e-05	10
								127	R1033_num1	2.1922	cit_m --> icit_m	4.2.1.3	40942	5.35e-05	4.80857
								128	R1114_num1	0.0530142	h2o_c + methf_c --> 10fthf_c + h_c	3.5.4.9	1022.41	5.19e-05	10
								129	R1194_num3	0.0672582	2dda7p_c --> 3dhq_c + pi_c	4.2.3.4	1311.69	5.13e-05	10
								130	R1827_num3	0.051743	23dhmp_m --> 3mop_m + h2o_m	4.2.1.9	1010.98	5.12e-05	10
								131	R1597	0.294749	g6p_c --> g1p_c	5.4.2.2,5.4.2.5	5825.35	5.06e-05	10
								132	R2237_num1	0.046701	h_e + pi_e --> h_c + pi_c		950.236	4.91e-05	10
								133	R302	0.0187459	C180ACP_c + h_c + nadph_c + o2_c --> C181ACP_c + 2.0 h2o_c + nadp_c		382.482	4.9e-05	10
								134	R1690_num1	0.0540021	H3MCOA_c + 2.0 h_c + 2.0 nadph_c --> coa_c + mev__R_c + 2.0 nadp_c	1.1.1.34	1115.38	4.84e-05	10
								135	R1380	0.00939505	atp_c + nh4_c + utp_c --> adp_c + ctp_c + 2.0 h_c + pi_c	6.3.4.2	194.557	4.83e-05	10
								136	R1272	0.0170385	AIR_c + co2_c --> 5aizc_c + 2.0 h_c	4.1.1.21	356.504	4.78e-05	10
								137	R191_num2	0.0166473	TRNA_c + atp_c + trp__L_c --> TRNATRP_c + amp_c + ppi_c	6.1.1.2	370.473	4.49e-05	10
								138	R1864	0.102611	4mop_c + glu__L_c --> akg_c + leu__L_c	2.6.1.42	2437.02	4.21e-05	10
								139	R172_num2	0.0597708	TRNA_c + atp_c + pro__L_c --> TRNAPRO_c + amp_c + ppi_c	6.1.1.15	1425.02	4.19e-05	10
								140	R182_num1	0.051743	TRNA_c + atp_c + ile__L_c --> TRNAILE_c + amp_c + ppi_c	6.1.1.5	1261.52	4.1e-05	10
								141	R929_num3	0.169992	gly_c + nad_c + thf_c --> co2_c + mlthf_c + nadh_c + nh4_c	1.4.4.2,1.8.1.4,2.1.2.10	4151.93	4.09e-05	10
								142	R180_num2	0.0676956	TRNA_c + atp_c + thr__L_c --> TRNATHR_c + amp_c + ppi_c	6.1.1.3	1689.44	4.01e-05	10
								143	R918_num2	0.0166473	3ig3p_c + ser__L_c --> g3p_c + h2o_c + trp__L_c	4.2.1.20	419.92	3.96e-05	10
								144	R1106	0.0530142	mlthf_c + nad_c --> methf_c + nadh_c	1.5.1.15	1375.71	3.85e-05	10
								145	R753_reverse	0.00993949	man6p_c --> man1p_c		264.114	3.76e-05	10
								147	R1831_num1	0.051743	2obut_m + h_m + pyr_m --> 2ahbut_m + co2_m	2.2.1.6	1437.34	3.6e-05	10
								148	R244	0.0696768	argsuc_c --> arg__L_c + fum_c	4.3.2.1	1949.44	3.57e-05	10
								149	R1269	0.0170385	atp_c + gly_c + pram_c --> adp_c + gar_c + h_c + pi_c	6.3.4.13	489.221	3.48e-05	10
								150	R1584	0.023211	udpg_c --> 14GLUCAN_c + udp_c		670.359	3.46e-05	10
								151	R1968	0.00900035	h_c + nadph_c + o2_c + sql_c --> Ssq23epx_c + h2o_c + nadp_c		266.39	3.38e-05	10
								152	R1698_reverse	0.0696768	citr__L_m --> citr__L_c		2080.22	3.35e-05	10
								153	R1664	0.00373085	5.0 h_c + 3.0 nadph_c + so3_c --> 3.0 h2o_c + h2s_c + 3.0 nadp_c	1.8.1.2	117.861	3.17e-05	10
								154	R1282	0.00509969	atp_c + gmp_c --> adp_c + gdp_c	2.7.4.8	163.112	3.13e-05	10
								155	R1285	0.00509969	adp_c + dgdp_c --> atp_c + dgmp_c	2.7.4.8,2.7.4.12	168.04	3.03e-05	10
								156	R1006	0.083288	h_m + oxag_m --> 2oxoadp_m + co2_m	1.1.1.87,1.1.1.286	2768.94	3.01e-05	10
								157	R1270	0.0170385	atp_c + fgam_c + gln__L_c + h2o_c --> FGAM_c + adp_c + glu__L_c + h_c + pi_c	6.3.5.3	567.245	3e-05	10
								160	R1005	0.083288	hicit_m + nad_m --> h_m + nadh_m + oxag_m	1.1.1.87,1.1.1.286	2850.12	2.92e-05	10
								161	R1444	0.00481151	dump_c + mlthf_c --> dhf_c + dtmp_c	2.1.1.45	167.231	2.88e-05	10
								162	R1199_num3	0.0672582	atp_c + skm_c --> adp_c + h_c + skm5p_c	2.7.1.71	2451.03	2.74e-05	10
								163	R247_num5	0.24289	glu__L_c + oaa_c --> akg_c + asp__L_c	2.6.1.1	8911.43	2.73e-05	10
								164	R1197_num3	0.0672582	3dhsk_c + h_c + nadh_c --> nad_c + skm_c	1.1.1.282	2512.35	2.68e-05	10
								165	R946	0.0189373	h2o_c + hisp_c --> histd_c + pi_c	3.1.3.15	733.318	2.58e-05	10
								166	R1694	0.0180007	ipdp_c --> dmpp_c	5.3.3.2	706.18	2.55e-05	10
								167	R1200_num3	0.0672582	pep_c + skm5p_c --> 3psme_c + pi_c	2.5.1.19	2656.53	2.53e-05	10
								168	R1442_num3	0.0172172	asp__L_c + cbp_c --> cbasp_c + h_c + pi_c	2.1.3.2	713.239	2.41e-05	10
								169	R1193_num3	0.0672582	e4p_c + h2o_c + pep_c --> 2dda7p_c + pi_c	2.5.1.54	3008.27	2.24e-05	10
								170	R1818	0.00604655	34hpp_c + glu__L_c --> akg_c + tyr__L_c	2.6.1.1,2.6.1.5,2.6.1.9,2.6.1.57	296.091	2.04e-05	10
								171	R1195_num3	0.0672582	3dhq_c --> 3dhsk_c + h2o_c	4.2.1.10	3383.35	1.99e-05	10
								172	R114_num2	2.71353	accoa_m + h2o_m + oaa_m --> cit_m + coa_m + h_m	2.3.3.1,2.3.3.3,2.3.3.16	143984	1.88e-05	5.3413
								173	R1440	0.0172172	dhor__S_c + fum_c --> orot_c + succ_c	1.3.98.1	959.905	1.79e-05	inf
								176	R944	0.0189373	eig3p_c --> h2o_c + imacp_c	4.2.1.19	1112.27	1.7e-05	10
								178	R1868_num1	0.0550879	3mob_m + glu__L_m --> akg_m + val__L_m	2.6.1.42	3338.01	1.65e-05	10
								179	R1376	0.0172172	h_c + orot5p_c --> co2_c + ump_c	4.1.1.23	1057.43	1.63e-05	10
								180	R1372_num1	0.00373085	aps_c + atp_c --> adp_c + h_c + paps_c	2.7.1.25	232.176	1.61e-05	10
								181	R1300	0.00791712	R5P_c + gua_c --> gsn_c + pi_c	2.4.2.1,2.4.2.15	496.582	1.59e-05	10
								182	R502_num8	0.0208966	C160ACP_c + h_c + malACP_c --> ACP_c + C18OACP_c + co2_c	2.3.1.41,2.3.1.179,2.3.1.199,2.3.1.-	1315.13	1.59e-05	inf
								183	R943	0.0189373	gln__L_c + prlp_c --> aicar_c + eig3p_c + glu__L_c + h_c	4.3.2.10	1201	1.58e-05	10
								184	R921_num3	0.0518676	thr__L_m --> 2obut_m + nh4_m	4.3.1.19	3392.87	1.53e-05	10.0241
								185	R181	0.0189373	TRNA_c + atp_c + his__L_c --> TRNAHIS_c + amp_c + ppi_c	6.1.1.21	1252.49	1.51e-05	10
								186	R1865_num1	0.051743	3mop_m + glu__L_m --> akg_m + ile__L_m	2.6.1.42	3438.87	1.5e-05	10
								187	R1012_num7	0.083288	2oxoadp_m + glu__L_m --> L2aadp_m + akg_m	2.6.1.39	5757.63	1.45e-05	10
								188	R942	0.0189373	prfp_c --> prlp_c	5.3.1.16	1380.6	1.37e-05	10
								189	R87	0.00791712	nadp_c + rbt_c --> h_c + nadph_c + rbl__D_c	1.1.1.56	577.195	1.37e-05	10
								190	R2042	0.00481151	datp_c + h2o_c --> damp_c + h_c + ppi_c		358.214	1.34e-05	10
								191	R947_num3	0.0189373	h2o_c + histd_c + 2.0 nad_c --> 3.0 h_c + his__L_c + 2.0 nadh_c	1.1.1.23	1520.36	1.25e-05	10
								192	R1284	0.00509969	gdp_c + trdrd_c --> dgdp_c + h2o_c + trdox_c	1.17.4.1	409.521	1.25e-05	10
								193	R1383	0.00509969	cdp_c + trdrd_c --> dcdp_c + h2o_c + trdox_c	1.17.4.1	409.521	1.25e-05	10
								194	R1659_num2	0.014065	h2o_c + mi3p__D_c --> inost_c + pi_c	3.1.3.25	1132.51	1.24e-05	10
								195	R1278	0.00481151	adp_c + trdrd_c --> dadp_c + h2o_c + trdox_c	1.17.4.1	397.51	1.21e-05	10
								196	R941_num3	0.0189373	h2o_c + prbamp_c --> prfp_c	3.5.4.19	1566.3	1.21e-05	10
								197	R189_num1	0.00604655	TRNA_c + atp_c + tyr__L_c --> TRNATYR_c + amp_c + ppi_c	6.1.1.1	501.078	1.21e-05	10
								198	R1301	0.00791712	gsn_c + h2o_c --> gua_c + rib__D_c	3.2.2.1,3.2.2.8	656.886	1.21e-05	10
								199	R1384	0.00481151	trdrd_c + udp_c --> dudp_c + h2o_c + trdox_c	1.17.4.1	421.895	1.14e-05	10
								201	R1505	0.0235532	h_c + nadph_c + trdox_c --> nadp_c + trdrd_c	1.8.1.9	2185.93	1.08e-05	10
								202	R1204_num2	0.0166473	chor_c + gln__L_c --> anth_c + glu__L_c + h_c + pyr_c	4.1.3.27	1567.51	1.06e-05	10
								203	R7	2.03013	g6p_B_c --> f6p_c	5.3.1.9	196076	1.04e-05	inf
								204	R1414	0.00481151	dutp_c + h2o_c --> dump_c + h_c + ppi_c	3.6.1.23,3.6.1.9	513.315	9.37e-06	10
								205	R1710	0.0128907	h2o_c + mnl1p_c --> mnl_c + pi_c	3.1.3.22	1387.38	9.29e-06	10
								206	R784	0.00302342	udpgal_c --> udpgalfur_c	5.4.99.9	325.815	9.28e-06	10
								207	R2322	0.0597708	h_c + orn_m --> h_m + orn__L_c		6843.95	8.73e-06	10
								208	R1411	0.00509969	dctp_c + h2o_c --> dcmp_c + h_c + ppi_c		594.191	8.58e-06	10
								209	R467_num2	0.03003	acACP_c + malACP_c --> ACP_c + actACP_c + co2_c	2.3.1.41,2.3.1.85,2.3.1.86,2.3.1.179	3614.83	8.31e-06	inf
								210	R488_num2	0.03003	C12OACP_c + h_c + nadph_c --> C12HACP_c + nadp_c	1.1.1.100,1.1.1.-,2.3.1.85,2.3.1.86	3614.83	8.31e-06	inf
								211	R473_num2	0.03003	C6OACP_c + h_c + nadph_c --> C6HACP_c + nadp_c	1.1.1.100,1.1.1.-,2.3.1.85,2.3.1.86	3614.83	8.31e-06	inf
								212	R477_num2	0.03003	C60ACP_c + h_c + malACP_c --> ACP_c + C8OACP_c + co2_c	2.3.1.41,2.3.1.85,2.3.1.86,2.3.1.179	3614.83	8.31e-06	inf
								213	R493_num2	0.03003	C14OACP_c + h_c + nadph_c --> C14HACP_c + nadp_c	1.1.1.100,1.1.1.-,2.3.1.85,2.3.1.86	3614.83	8.31e-06	inf
								214	R468_num2	0.03003	actACP_c + h_c + nadph_c --> C4HACP_c + nadp_c	1.1.1.100,1.1.1.-,2.3.1.85,2.3.1.86	3614.83	8.31e-06	inf
								215	R497_num2	0.03003	C140ACP_c + h_c + malACP_c --> 3opalmACP_c + ACP_c + co2_c	2.3.1.41,2.3.1.85,2.3.1.86,2.3.1.179	3614.83	8.31e-06	inf
								216	R483_num2	0.03003	C10OACP_c + h_c + nadph_c --> C10HACP_c + nadp_c	1.1.1.100,1.1.1.-,2.3.1.85,2.3.1.86	3614.83	8.31e-06	inf
								217	R472_num2	0.03003	C40ACP_c + h_c + malACP_c --> ACP_c + C6OACP_c + co2_c	2.3.1.41,2.3.1.85,2.3.1.86,2.3.1.179	3614.83	8.31e-06	inf
								218	R498_num2	0.03003	3opalmACP_c + h_c + nadph_c --> C16HACP_c + nadp_c	1.1.1.100,1.1.1.-,2.3.1.85,2.3.1.86	3614.83	8.31e-06	inf
								219	R492_num2	0.03003	dodecacp_c + h_c + malACP_c --> ACP_c + C14OACP_c + co2_c	2.3.1.41,2.3.1.85,2.3.1.86,2.3.1.179	3614.83	8.31e-06	inf
								220	R482_num2	0.03003	C80ACP_c + h_c + malACP_c --> ACP_c + C10OACP_c + co2_c	2.3.1.41,2.3.1.85,2.3.1.86,2.3.1.179	3614.83	8.31e-06	inf
								221	R478_num2	0.03003	C8OACP_c + h_c + nadph_c --> C8HACP_c + nadp_c	1.1.1.100,1.1.1.-,2.3.1.85,2.3.1.86	3614.83	8.31e-06	inf
								222	R487_num2	0.03003	C100ACP_c + h_c + malACP_c --> ACP_c + C12OACP_c + co2_c	2.3.1.41,2.3.1.85,2.3.1.86,2.3.1.179	3614.83	8.31e-06	inf
								223	R1373_reverse	0.0172172	cbasp_c + h_c --> dhor__S_c + h2o_c		2135.29	8.06e-06	10
								224	R1370	0.0170385	10fthf_c + gar_c --> fgam_c + h_c + thf_c	2.1.2.2	2178.72	7.82e-06	10
								225	R824_num2	0.00664083	0.3211 C160ACP_c + 0.0606 C180ACP_c + 0.3061 C181ACP_c + 0.3122 C182ACP_c + glyc3p_c --> ACP_c + CLAGL3P_c	2.3.1.15	852.026	7.79e-06	10
								226	R485_num5	0.03003	C10DACP_c + h_c + nadph_c --> C100ACP_c + nadp_c	1.3.1.10,1.3.1.39,1.3.1.104,1.3.1.-	4008.26	7.49e-06	inf
								227	R499_num5	0.03003	C16HACP_c --> C16DACP_c + h2o_c	2.3.1.85,2.3.1.86,2.3.1.-,4.2.1.59	4008.26	7.49e-06	inf
								228	R479_num5	0.03003	C8HACP_c --> C8DACP_c + h2o_c	2.3.1.85,2.3.1.86,2.3.1.-,4.2.1.59	4008.26	7.49e-06	inf
								229	R494_num5	0.03003	C14HACP_c --> C14DACP_c + h2o_c	2.3.1.85,2.3.1.86,2.3.1.-,4.2.1.59	4008.26	7.49e-06	inf
								230	R469_num5	0.03003	C4HACP_c --> C4DACP_c + h2o_c	2.3.1.85,2.3.1.86,2.3.1.-,4.2.1.59	4008.26	7.49e-06	inf
								231	R495_num5	0.03003	C14DACP_c + h_c + nadph_c --> C140ACP_c + nadp_c	1.3.1.10,1.3.1.39,1.3.1.104,1.3.1.-	4008.26	7.49e-06	inf
								232	R470_num5	0.03003	C4DACP_c + h_c + nadph_c --> C40ACP_c + nadp_c	1.3.1.10,1.3.1.39,1.3.1.104,1.3.1.-	4008.26	7.49e-06	inf
								233	R490_num5	0.03003	C12DACP_c + h_c + nadph_c --> dodecacp_c + nadp_c	1.3.1.10,1.3.1.39,1.3.1.104,1.3.1.-	4008.26	7.49e-06	inf
								234	R484_num5	0.03003	C10HACP_c --> C10DACP_c + h2o_c	2.3.1.85,2.3.1.86,2.3.1.-,4.2.1.59	4008.26	7.49e-06	inf
								235	R480_num5	0.03003	C8DACP_c + h_c + nadph_c --> C80ACP_c + nadp_c	1.3.1.10,1.3.1.39,1.3.1.104,1.3.1.-	4008.26	7.49e-06	inf
								236	R489_num5	0.03003	C12HACP_c --> C12DACP_c + h2o_c	2.3.1.85,2.3.1.86,2.3.1.-,4.2.1.59	4008.26	7.49e-06	inf
								237	R500_num5	0.03003	C16DACP_c + h_c + nadph_c --> C160ACP_c + nadp_c	1.3.1.10,1.3.1.39,1.3.1.104,1.3.1.-	4008.26	7.49e-06	inf
								238	R474_num5	0.03003	C6HACP_c --> C6DACP_c + h2o_c	2.3.1.85,2.3.1.86,2.3.1.-,4.2.1.59	4008.26	7.49e-06	inf
								239	R475_num5	0.03003	C6DACP_c + h_c + nadph_c --> C60ACP_c + nadp_c	1.3.1.10,1.3.1.39,1.3.1.104,1.3.1.-	4008.26	7.49e-06	inf
								240	R466_num5	0.03003	ACP_c + accoa_c --> acACP_c + coa_c	2.3.1.38,2.3.1.85,2.3.1.86,2.3.1.-	4008.26	7.49e-06	10
								241	R1426_reverse	0.00481151	dudp_c + h_c + ump_c --> dutp_c + uri_c		673.8	7.14e-06	10
								242	R761_num2	0.00791712	h_c + nadph_c + rib__D_c --> nadp_c + rbt_c	1.1.1.21	1129.47	7.01e-06	10
								243	R235	0.0696768	cbp_m + orn_m --> citr__L_m + h_m + pi_m	2.1.3.3	10162.7	6.86e-06	10
								244	R1665	0.00373085	paps_c + trdrd_c --> 2.0 h_c + pap_c + so3_c + trdox_c	1.8.4.8	568.662	6.56e-06	10
								245	R820_num2	0.00538206	0.3211 C160ACP_c + 0.0606 C180ACP_c + 0.3061 C181ACP_c + 0.3122 C182ACP_c + glyc3p_c --> ACP_c + PEAGL3P_c	2.3.1.15	852.026	6.32e-06	10
								246	R1421	0.00481151	dgtp_c + uri_c --> dgdp_c + h_c + ump_c	2.7.1.48	781.905	6.15e-06	inf
								247	R936	0.00900035	for_c + h_c + o2_c --> co2_c + h2o2_c	1.17.1.9	1483.65	6.07e-06	10
								248	R215_num1	0.0597708	1pyr5c_c + 2.0 h_c + nadph_c --> nadp_c + pro__L_c	1.5.1.2	9992.5	5.98e-06	10
								249	R505_num1	0.0208966	C18DACP_c + h_c + nadph_c --> C180ACP_c + nadp_c	1.3.1.9	3496.79	5.98e-06	inf
								250	R1357_num2	0.0361996	gdp_c + h_c + pep_c --> gtp_c + pyr_c	2.7.1.40	6213.02	5.83e-06	10
								251	R503_num2	0.0208966	C18OACP_c + h_c + nadph_c --> C18HACP_c + nadp_c	1.1.1.100,2.3.1.-	3614.83	5.78e-06	inf
								252	R731	0.0128907	f6p_c + h_c + nadh_c --> mnl1p_c + nad_c	1.1.1.17	2443.15	5.28e-06	10
								253	R754_num2	0.00993949	gtp_c + h_c + man1p_c --> gdpmann_c + ppi_c	2.7.7.13	1983.93	5.01e-06	10
								254	R1719_reverse_num2	0.00993949	f6p_c --> man6p_c		2162.31	4.6e-06	10
								255	R1347_reverse_num1	0.00373085	ap4a_c + so4_c --> aps_c + atp_c		871.261	4.28e-06	10
								256	R24	0.00373085	h2o_c + pap_c --> amp_c + pi_c	3.1.3.7,3.1.3.97	894.31	4.17e-06	10
								257	R395_num2	0.00236716	accoa_c + hom__L_c --> achms_c + coa_c	2.3.1.31	582.765	4.06e-06	10
								258	R903	0.00236716	4pasp_c + h_c + nadph_c --> aspsa_c + nadp_c + pi_c	1.2.1.11	602.965	3.93e-06	10
								259	R1609	0.00900035	fecost_c --> epist_c		2301.17	3.91e-06	10
								260	R915	0.00236716	asp__L_c + atp_c --> 4pasp_c + adp_c	2.7.2.4	672.064	3.52e-06	10
								261	R1203	0.00604655	nadp_c + pphn_c --> 34hpp_c + co2_c + nadph_c	1.3.1.13	1854.5	3.26e-06	10
								262	R1377	0.0142066	atp_c + ump_c --> adp_c + udp_c	2.7.4.4,2.7.4.14,2.7.4.22	4750.16	2.99e-06	10
								263	R1518	0.000147621	h_c + pmtcoa_c + ser__L_c --> 3dsphgn_c + co2_c + coa_c	2.3.1.50	53.6144	2.75e-06	10
								264	R173	0.00136369	TRNA_c + atp_c + cys__L_c --> TRNACYS_c + amp_c + ppi_c	6.1.1.16	517.375	2.64e-06	10
								265	R945_num5	0.0189373	glu__L_c + imacp_c --> akg_c + hisp_c	2.6.1.9	7679.01	2.47e-06	10
								266	R835	0.0153469	dhap_c + h_c + nadh_c --> glyc3p_c + nad_c	1.1.1.8,1.1.1.94	6742	2.28e-06	10
								267	R830_num2	0.00186187	0.2291 C160ACP_c + 0.0795 C180ACP_c + 0.2979 C181ACP_c + 0.3935 C182ACP_c + glyc3p_c --> ACP_c + MAGLYP_c	2.3.1.15	852.026	2.19e-06	10
								268	R832_num2	0.0016459	DAGLYP_c + h2o_c --> DAGLY_c + pi_c	3.1.3.4,3.1.3.81	757.069	2.17e-06	10
								269	R2182_reverse_num2	0.00509969	dctp_m --> dctp_c		2366.73	2.15e-06	10
								270	R97_reverse_num1	0.00791712	h_c + nadh_c + rbl__D_c --> abt__D_c + nad_c		3687.61	2.15e-06	10
								271	R811_num2	0.00139714	0.2291 C160ACP_c + 0.0795 C180ACP_c + 0.2979 C181ACP_c + 0.3935 C182ACP_c + DAGLY_c --> ACP_c + tagho_c	2.3.1.20	773.234	1.81e-06	10
								272	R187_num3	0.00236716	TRNA_c + atp_c + met__L_c --> TRNAMET_c + amp_c + ppi_c	6.1.1.10	1380.85	1.71e-06	10
								273	R1313	0.00142157	amp_c + ctp_c --> adp_c + cdp_c	2.7.4.3	905.173	1.57e-06	10
								274	R839_num2	0.00538206	PEPA_c + ctp_c + h_c --> PECDPDG_c + ppi_c	2.7.7.41	3577.49	1.5e-06	10
								275	R1455_num1	0.00236716	ac_c + atp_c + coa_c --> accoa_c + amp_c + ppi_c	6.2.1.1	1696.58	1.4e-06	10
								276	R1338_num1	0.00373085	adp_c + atp_c + h_c --> ap4a_c + pi_c	2.7.7.53	2854.37	1.31e-06	10
								277	R55	0.613411	g6p_c + nadp_c --> 6pgl_c + h_c + nadph_c	1.1.1.49,1.1.1.363	495843	1.24e-06	inf
								278	R904	0.00236716	aspsa_c + h_c + nadh_c --> hom__L_c + nad_c	1.1.1.3	2060.52	1.15e-06	10
								279	R1410_num2	0.00509969	atp_m + dcdp_m --> adp_m + dctp_m	2.7.4.6	4637.98	1.1e-06	10
								280	R517	0.000124585	PROPACP_c + 2.0 h_c + malACP_c + 2.0 nadph_c --> ACP_c + C50ACP_c + co2_c + h2o_c + 2.0 nadp_c	2.3.1.85	113.753	1.1e-06	10
								281	R542	0.000124585	C130ACP_c + 3.0 h_c + malACP_c + 2.0 nadph_c --> ACP_c + C150ACP_c + co2_c + h2o_c + 2.0 nadp_c	2.3.1.85	113.753	1.1e-06	10
								282	R522	0.000124585	C50ACP_c + 3.0 h_c + malACP_c + 2.0 nadph_c --> ACP_c + C70ACP_c + co2_c + h2o_c + 2.0 nadp_c	2.3.1.85	113.753	1.1e-06	10
								283	R547	0.000124585	C150ACP_c + 3.0 h_c + malACP_c + 2.0 nadph_c --> ACP_c + C170ACP_c + co2_c + h2o_c + 2.0 nadp_c	2.3.1.85	113.753	1.1e-06	10
								284	R527	0.000124585	C70ACP_c + 3.0 h_c + malACP_c + 2.0 nadph_c --> ACP_c + C90ACP_c + co2_c + h2o_c + 2.0 nadp_c	2.3.1.85	113.753	1.1e-06	10
								285	R537	0.000124585	C110ACP_c + 3.0 h_c + malACP_c + 2.0 nadph_c --> ACP_c + C130ACP_c + co2_c + h2o_c + 2.0 nadp_c	2.3.1.85	113.753	1.1e-06	10
								286	R532	0.000124585	C90ACP_c + 3.0 h_c + malACP_c + 2.0 nadph_c --> ACP_c + C110ACP_c + co2_c + h2o_c + 2.0 nadp_c	2.3.1.85	113.753	1.1e-06	10
								287	R584_num1	0.000252328	C180ACP_c + coa_c --> ACP_c + stcoa_c	2.3.1.38	240.666	1.05e-06	10
								288	R847	0.00103965	h2o_c + pgp_EC_c --> pglycho_c + pi_c	3.1.3.27	1012.36	1.03e-06	10
								289	R894	0.00136369	h2s_c + ser__L_c --> cys__L_c + h2o_c	4.2.1.22	1509.69	9.03e-07	10
								290	R1360_num2	0.00481151	dadp_c + h_c + pep_c --> datp_c + pyr_c	2.7.1.40	6030.79	7.98e-07	5
								291	R1361_num2	0.00481151	dgdp_c + h_c + pep_c --> dgtp_c + pyr_c	2.7.1.40	6030.79	7.98e-07	inf
								292	R1524	0.000124585	C171COA_c + 4.0 h_c + ser__L_c --> C191DHSPH_c + co2_c + coa_c	2.3.1.50	162.642	7.66e-07	10
								293	R104	4.50636	mal__L_m + nad_m --> h_m + nadh_m + oaa_m	1.1.1.37,1.1.1.299	6.21185e+06	7.25e-07	inf
								294	R926_num2	0.00450018	2.0 h2o2_c --> 2.0 h2o_c + o2_c	1.11.1.6,1.11.1.21	6424.47	7e-07	inf
								295	R1382_reverse	0.00367812	atp_c + cmp_c --> adp_c + cdp_c		5679.1	6.48e-07	10
								296	R845_num2	0.00216895	CLPA_c + ctp_c + h_c --> CLCDPDG_c + ppi_c	2.7.7.41	3577.49	6.06e-07	10
								297	R1521	9.06e-05	ser__L_c + stcoa_c --> C20DHSPH_c + co2_c + coa_c	2.3.1.50	162.642	5.57e-07	10
								298	R621_num5	0.000130281	atp_c + coa_c + hdca_c --> amp_c + pmtcoa_c + ppi_c	6.2.1.3	241.71	5.39e-07	10
								299	R512_num1	0.000124585	ACP_c + ppcoa_c --> PROPACP_c + coa_c	2.3.1.38	240.666	5.18e-07	10
								300	R583_num1	0.000124585	C171ACP_c + coa_c --> ACP_c + C171COA_c	2.3.1.38	240.666	5.18e-07	10
								301	R605_num5	0.000113364	atp_c + coa_c + ocdcea_c --> amp_c + ocdce9coa_c + ppi_c	6.2.1.3	234.62	4.83e-07	10
								302	R606_num5	0.000103377	atp_c + coa_c + lnlc_c --> amp_c + lnlccoa_c + ppi_c	6.2.1.3	234.62	4.41e-07	10
								303	R1873	2.54e-05	DGDMIPC_c + udpgal_c --> TGDMIPC_c + h_c + udp_c		57.8102	4.4e-07	10
								304	R1872	2.54e-05	GDMIPC_c + udpgal_c --> DGDMIPC_c + h_c + udp_c		57.8102	4.4e-07	10
								305	R1871	2.54e-05	DMIPC_c + udpgal_c --> GDMIPC_c + h_c + udp_c		57.8102	4.4e-07	10
								306	R586_reverse_num1	0.000103377	ACP_c + lnlccoa_c --> C182ACP_c + coa_c		240.666	4.3e-07	10
								307	R818_num2	0.000332809	0.3211 C160ACP_c + 0.0606 C180ACP_c + 0.3061 C181ACP_c + 0.3122 C182ACP_c + glyc3p_c --> ACP_c + PSAGL3P_c	2.3.1.15	852.026	3.91e-07	10
								309	R851_num1	0.000640677	PE_c --> LPE_c + 0.3211 hdca_c + 0.3122 lnlc_c + 0.0606 ocdca_c + 0.3061 ocdcea_c	3.1.1.4	1907.62	3.36e-07	10
								310	R585_num1	6.81e-05	C181ACP_c + coa_c --> ACP_c + ocdce9coa_c	2.3.1.38	240.666	2.83e-07	10
								311	R782_reverse_num2	0.0126385	udpg_c --> udpgal_c		58336	2.17e-07	10
								312	R822_num2	8.97e-05	0.3211 C160ACP_c + 0.0606 C180ACP_c + 0.3061 C181ACP_c + 0.3122 C182ACP_c + glyc3p_c --> ACP_c + PCAGL3P_c	2.3.1.15	852.026	1.05e-07	10
								313	R837_num2	0.000332809	PSPA_c + ctp_c + h_c --> PSCDPDG_c + ppi_c	2.7.7.41	3577.49	9.3e-08	10
								314	R604_num5	1.96e-05	atp_c + coa_c + ocdca_c --> amp_c + ppi_c + stcoa_c	6.2.1.3	234.62	8.37e-08	10
								315	R2334	0.000124585	coa_c --> coa_m		2074.94	6e-08	10
								316	R1519_num2	0.000147621	3dsphgn_c + h_c + nadph_c --> nadp_c + sphgn_c	1.1.1.102	2574.14	5.73e-08	10
								317	R1720_num2	0.000215978	MAGLYP_c + h2o_c --> MAGLY_c + pi_c	3.1.3.2	4030.13	5.36e-08	10
								318	R842_num2	8.97e-05	PCPA_c + ctp_c + h_c --> PCCDPDG_c + ppi_c	2.7.7.41	3577.49	2.51e-08	10
								319	R1525_num2	0.000124585	C191DHSPH_c + nadph_c --> C191SPH_c + h_c + nadp_c	1.1.1.102	5450.39	2.29e-08	10
								320	R1001	0.000124585	2obut_m + coa_m + nad_m --> co2_m + nadh_m + ppcoa_m		6887.07	1.81e-08	inf
								321	R1522_num2	9.06e-05	C20DHSPH_c + h_c + nadph_c --> C20SPH_c + nadp_c	1.1.1.102	5450.39	1.66e-08	10
								322	R158_num2	0.000464409	uacgam_c --> udpacgal_c	5.1.3.2,5.1.3.7	58336	7.96e-09	10
								324	R2311	5.43e-10	akg_c --> akg_m		2586.36	2.1e-13	inf
